# Supplementary material for: A probe for NIR-II imaging and multimodal analysis of early Alzheimer’s disease by targeting CTGF
Source: Nat Commun. 2024 Jun 12;15:5000. doi: 10.1038/s41467-024-49409-4 (PMC11169542; doi:10.1038/s41467-024-49409-4)
Supplement: Supplementary file 4 — Source data [file 41467_2024_49409_MOESM4_ESM.xlsx]

## Sheet: Figure 2b
Figure 2b
	Size	Number
	d.nm	Percent
	0.4	0
	0.463	0
	0.536	0
	0.621	0
	0.719	0
	0.833	0
	0.965	0
	1.12	0
	1.29	0
	1.5	0
	1.74	0
	2.01	7.26
	2.33	23.2
	2.7	30.3
	3.12	22.5
	3.62	11.4
	4.19	4.16
	4.85	1.02
	5.61	0.131
	6.5	0
	7.53	0
	8.72	0
	10.1	0

## Sheet: Figure 2c
Figure 2c
	Mass	Intensity
	m/z
	1000.08	21783
	1000.14	22674
	1000.19	23518
	1000.24	24155
	1000.29	24868
	1000.34	25305
	1000.39	25759
	1000.45	26299
	1000.5	26707
	1000.55	27106
	1000.6	27784
	1000.65	28298
	1000.7	28831
	1000.76	29227
	1000.81	29463
	1000.86	29766
	1000.91	29996
	1000.96	29976
	1001.01	30067
	1001.07	30246
	1001.12	30278
	1001.17	30076
	1001.22	29644
	1001.27	28881
	1001.32	28282
	1001.38	27929
	1001.43	27575
	1001.48	27254
	1001.53	26991
	1001.58	26435
	1001.63	25880
	1001.68	25487
	1001.74	24982
	1001.79	24532
	1001.84	24170
	1001.89	23639
	1001.94	23101
	1002	22741
	1002.05	22090
	1002.1	21559
	1002.15	21065
	1002.2	20456
	1002.25	19784
	1002.31	19225
	1002.36	18687
	1002.41	18301
	1002.46	18003
	1002.51	17471
	1002.56	17009
	1002.62	16701
	1002.67	16142
	1002.72	15737
	1002.77	15406
	1002.82	15006
	1002.87	14635
	1002.93	14353
	1002.98	13998
	1003.03	13583
	1003.08	13162
	1003.13	12627
	1003.18	12167
	1003.24	11759
	1003.29	11215
	1003.34	10632
	1003.39	10185
	1003.44	9779
	1003.5	9446
	1003.55	9216
	1003.6	8888
	1003.65	8560
	1003.7	8258
	1003.75	7932
	1003.8	7532
	1003.86	7265
	1003.91	6961
	1003.96	6664
	1004.01	6543
	1004.06	6338
	1004.12	6113
	1004.17	5957
	1004.22	5724
	1004.27	5598
	1004.32	5520
	1004.37	5424
	1004.43	5390
	1004.48	5283
	1004.53	5181
	1004.58	5079
	1004.63	5032
	1004.68	4956
	1004.74	4850
	1004.79	4781
	1004.84	4626
	1004.89	4506
	1004.94	4410
	1005	4296
	1005.05	4174
	1005.1	4101
	1005.15	3952
	1005.2	3744
	1005.25	3685
	1005.3	3575
	1005.36	3425
	1005.41	3415
	1005.46	3388
	1005.51	3357
	1005.56	3379
	1005.62	3373
	1005.67	3331
	1005.72	3366
	1005.77	3349
	1005.82	3327
	1005.88	3327
	1005.93	3336
	1005.98	3353
	1006.03	3346
	1006.08	3288
	1006.13	3245
	1006.18	3296
	1006.24	3270
	1006.29	3182
	1006.34	3275
	1006.39	3294
	1006.44	3287
	1006.5	3393
	1006.55	3344
	1006.6	3262
	1006.65	3349
	1006.7	3431
	1006.75	3422
	1006.81	3439
	1006.86	3473
	1006.91	3429
	1006.96	3538
	1007.01	3520
	1007.07	3435
	1007.12	3379
	1007.17	3350
	1007.22	3234
	1007.27	3223
	1007.33	3202
	1007.38	3230
	1007.43	3301
	1007.48	3347
	1007.53	3276
	1007.58	3294
	1007.64	3335
	1007.69	3328
	1007.74	3395
	1007.79	3412
	1007.84	3421
	1007.89	3467
	1007.95	3542
	1008	3500
	1008.05	3621
	1008.1	3681
	1008.15	3639
	1008.21	3677
	1008.26	3665
	1008.31	3671
	1008.36	3713
	1008.41	3680
	1008.47	3708
	1008.52	3682
	1008.57	3663
	1008.62	3643
	1008.67	3615
	1008.72	3596
	1008.78	3601
	1008.83	3673
	1008.88	3699
	1008.93	3785
	1008.98	3941
	1009.04	3963
	1009.09	3978
	1009.14	4244
	1009.19	4406
	1009.24	4589
	1009.29	4855
	1009.35	4962
	1009.4	5021
	1009.45	5202
	1009.5	5394
	1009.55	5548
	1009.61	5841
	1009.66	6096
	1009.71	6228
	1009.76	6459
	1009.81	6502
	1009.87	6601
	1009.92	6755
	1009.97	6804
	1010.02	6988
	1010.07	7223
	1010.12	7348
	1010.18	7543
	1010.23	7751
	1010.28	7878
	1010.33	8117
	1010.38	8445
	1010.44	8695
	1010.49	8921
	1010.54	9247
	1010.59	9468
	1010.64	9626
	1010.7	9901
	1010.75	9927
	1010.8	9900
	1010.85	10025
	1010.9	10044
	1010.96	10079
	1011.01	10305
	1011.06	10342
	1011.11	10329
	1011.16	10474
	1011.22	10435
	1011.27	10382
	1011.32	10531
	1011.37	10544
	1011.42	10529
	1011.47	10591
	1011.53	10436
	1011.58	10241
	1011.63	10352
	1011.68	10312
	1011.73	10349
	1011.79	10440
	1011.84	10408
	1011.89	10425
	1011.94	10443
	1011.99	10397
	1012.04	10428
	1012.1	10551
	1012.15	10424
	1012.2	10403
	1012.25	10569
	1012.3	10486
	1012.36	10520
	1012.41	10672
	1012.46	10595
	1012.51	10660
	1012.57	10616
	1012.62	10339
	1012.67	10114
	1012.72	10060
	1012.77	9798
	1012.83	9678
	1012.88	9614
	1012.93	9370
	1012.98	9321
	1013.03	9393
	1013.08	9338
	1013.14	9349
	1013.19	9494
	1013.24	9339
	1013.29	9101
	1013.34	8971
	1013.4	8695
	1013.45	8569
	1013.5	8560
	1013.55	8439
	1013.6	8296
	1013.66	8172
	1013.71	7897
	1013.76	7679
	1013.81	7617
	1013.86	7429
	1013.92	7312
	1013.97	7299
	1014.02	7180
	1014.07	7058
	1014.12	7140
	1014.18	7026
	1014.23	6905
	1014.28	6819
	1014.33	6574
	1014.38	6394
	1014.44	6363
	1014.49	6274
	1014.54	6199
	1014.59	6163
	1014.64	6056
	1014.7	5931
	1014.75	5881
	1014.8	5764
	1014.85	5709
	1014.9	5805
	1014.96	5730
	1015.01	5653
	1015.06	5659
	1015.11	5666
	1015.16	5784
	1015.22	5995
	1015.27	6118
	1015.32	6203
	1015.37	6390
	1015.42	6535
	1015.48	6742
	1015.53	7024
	1015.58	7268
	1015.63	7631
	1015.68	8034
	1015.74	8390
	1015.79	8693
	1015.84	9057
	1015.89	9368
	1015.94	9658
	1016	9932
	1016.05	10086
	1016.1	10272
	1016.15	10619
	1016.2	10952
	1016.26	11393
	1016.31	11807
	1016.36	12101
	1016.41	12353
	1016.47	12542
	1016.52	12548
	1016.57	12736
	1016.62	13207
	1016.67	13554
	1016.73	13994
	1016.78	14505
	1016.83	14793
	1016.88	15058
	1016.93	15474
	1016.99	15672
	1017.04	15950
	1017.09	16199
	1017.14	16189
	1017.19	16242
	1017.25	16289
	1017.3	16195
	1017.35	16029
	1017.4	15936
	1017.45	15687
	1017.51	15451
	1017.56	15345
	1017.61	15217
	1017.66	15124
	1017.71	15081
	1017.77	14852
	1017.82	14530
	1017.87	14366
	1017.92	14136
	1017.97	14060
	1018.03	14043
	1018.08	13939
	1018.13	13838
	1018.18	13740
	1018.24	13592
	1018.29	13405
	1018.34	13231
	1018.39	12967
	1018.44	12645
	1018.5	12351
	1018.55	11964
	1018.6	11672
	1018.65	11378
	1018.7	10968
	1018.76	10618
	1018.81	10528
	1018.86	10281
	1018.91	10157
	1018.96	10083
	1019.02	9823
	1019.07	9537
	1019.12	9392
	1019.17	9058
	1019.23	8868
	1019.28	8811
	1019.33	8489
	1019.38	8284
	1019.43	8168
	1019.49	7938
	1019.54	7780
	1019.59	7776
	1019.64	7631
	1019.69	7500
	1019.75	7427
	1019.8	7194
	1019.85	7030
	1019.9	6881
	1019.96	6578
	1020.01	6376
	1020.06	6317
	1020.11	6010
	1020.16	5883
	1020.22	5784
	1020.27	5517
	1020.32	5321
	1020.37	5315
	1020.42	5142
	1020.48	5039
	1020.53	5016
	1020.58	4978
	1020.63	4984
	1020.68	4991
	1020.74	4868
	1020.79	4778
	1020.84	4791
	1020.89	4717
	1020.95	4639
	1021	4640
	1021.05	4510
	1021.1	4422
	1021.15	4511
	1021.21	4556
	1021.26	4601
	1021.31	4790
	1021.36	4837
	1021.41	4861
	1021.47	5045
	1021.52	5038
	1021.57	5091
	1021.62	5169
	1021.68	5211
	1021.73	5163
	1021.78	5207
	1021.83	5188
	1021.88	5252
	1021.94	5476
	1021.99	5624
	1022.04	5776
	1022.09	5953
	1022.15	6076
	1022.2	6163
	1022.25	6347
	1022.3	6546
	1022.35	6756
	1022.41	7116
	1022.46	7360
	1022.51	7701
	1022.56	8016
	1022.62	8165
	1022.67	8257
	1022.72	8444
	1022.77	8562
	1022.82	8669
	1022.88	8866
	1022.93	8946
	1022.98	9007
	1023.03	9017
	1023.09	8964
	1023.14	8855
	1023.19	8802
	1023.24	8604
	1023.29	8404
	1023.35	8276
	1023.4	8113
	1023.45	7982
	1023.5	7961
	1023.55	7834
	1023.61	7752
	1023.66	7772
	1023.71	7669
	1023.76	7674
	1023.82	7761
	1023.87	7747
	1023.92	7753
	1023.97	7714
	1024.03	7557
	1024.08	7533
	1024.13	7503
	1024.18	7402
	1024.23	7345
	1024.29	7279
	1024.34	7079
	1024.39	6986
	1024.44	6912
	1024.5	6783
	1024.55	6669
	1024.6	6548
	1024.65	6382
	1024.7	6270
	1024.76	6177
	1024.81	5953
	1024.86	5865
	1024.91	5767
	1024.97	5641
	1025.02	5519
	1025.07	5402
	1025.12	5131
	1025.17	4996
	1025.23	4910
	1025.28	4737
	1025.33	4638
	1025.38	4623
	1025.44	4473
	1025.49	4371
	1025.54	4327
	1025.59	4273
	1025.64	4248
	1025.7	4258
	1025.75	4260
	1025.8	4207
	1025.85	4278
	1025.91	4264
	1025.96	4156
	1026.01	4169
	1026.06	4022
	1026.12	4009
	1026.17	4072
	1026.22	3978
	1026.27	3996
	1026.33	4149
	1026.38	4124
	1026.43	4186
	1026.48	4196
	1026.53	4163
	1026.59	4201
	1026.64	4252
	1026.69	4198
	1026.74	4241
	1026.8	4321
	1026.85	4285
	1026.9	4309
	1026.95	4437
	1027.01	4512
	1027.06	4504
	1027.11	4584
	1027.16	4484
	1027.21	4408
	1027.27	4430
	1027.32	4357
	1027.37	4330
	1027.42	4442
	1027.48	4513
	1027.53	4596
	1027.58	4785
	1027.63	4880
	1027.68	5035
	1027.74	5160
	1027.79	5250
	1027.84	5346
	1027.89	5489
	1027.95	5463
	1028	5532
	1028.05	5671
	1028.1	5715
	1028.16	5819
	1028.21	5902
	1028.26	5820
	1028.31	5818
	1028.37	5837
	1028.42	5752
	1028.47	5728
	1028.52	5830
	1028.58	5795
	1028.63	5820
	1028.68	6011
	1028.73	5933
	1028.79	5893
	1028.84	5947
	1028.89	5913
	1028.94	5969
	1028.99	6103
	1029.05	6089
	1029.1	6037
	1029.15	6027
	1029.2	5900
	1029.26	5831
	1029.31	5846
	1029.36	5737
	1029.41	5582
	1029.46	5492
	1029.52	5371
	1029.57	5267
	1029.62	5279
	1029.67	5291
	1029.73	5278
	1029.78	5438
	1029.83	5530
	1029.88	5486
	1029.94	5561
	1029.99	5451
	1030.04	5443
	1030.09	5505
	1030.15	5431
	1030.2	5324
	1030.25	5330
	1030.3	5219
	1030.36	5130
	1030.41	5143
	1030.46	4979
	1030.51	4884
	1030.57	4957
	1030.62	4814
	1030.67	4770
	1030.72	4655
	1030.78	4395
	1030.83	4327
	1030.88	4311
	1030.93	4168
	1030.98	4231
	1031.04	4299
	1031.09	4270
	1031.14	4312
	1031.19	4403
	1031.25	4330
	1031.3	4350
	1031.35	4399
	1031.4	4451
	1031.46	4569
	1031.51	4709
	1031.56	4752
	1031.61	4826
	1031.67	4910
	1031.72	4884
	1031.77	4938
	1031.82	5012
	1031.88	5033
	1031.93	5135
	1031.98	5276
	1032.03	5268
	1032.09	5290
	1032.14	5375
	1032.19	5368
	1032.24	5327
	1032.3	5418
	1032.35	5380
	1032.4	5353
	1032.45	5475
	1032.51	5483
	1032.56	5479
	1032.61	5585
	1032.66	5538
	1032.71	5496
	1032.77	5577
	1032.82	5497
	1032.87	5407
	1032.92	5409
	1032.98	5274
	1033.03	5290
	1033.08	5416
	1033.13	5418
	1033.19	5532
	1033.24	5712
	1033.29	5673
	1033.35	5658
	1033.4	5679
	1033.45	5524
	1033.5	5521
	1033.56	5604
	1033.61	5549
	1033.66	5639
	1033.71	5802
	1033.77	5730
	1033.82	5682
	1033.87	5735
	1033.92	5638
	1033.97	5607
	1034.03	5598
	1034.08	5571
	1034.13	5580
	1034.18	5579
	1034.24	5443
	1034.29	5401
	1034.34	5520
	1034.39	5484
	1034.45	5440
	1034.5	5471
	1034.55	5376
	1034.61	5289
	1034.66	5227
	1034.71	5100
	1034.76	4944
	1034.82	4901
	1034.87	4776
	1034.92	4759
	1034.97	4835
	1035.03	4742
	1035.08	4644
	1035.13	4621
	1035.18	4545
	1035.23	4467
	1035.29	4430
	1035.34	4369
	1035.39	4267
	1035.44	4215
	1035.5	4063
	1035.55	3962
	1035.6	4041
	1035.65	4042
	1035.71	4047
	1035.76	4125
	1035.81	4085
	1035.87	4096
	1035.92	4170
	1035.97	4027
	1036.02	3963
	1036.08	3990
	1036.13	3922
	1036.18	3810
	1036.23	3818
	1036.29	3709
	1036.34	3644
	1036.39	3631
	1036.44	3587
	1036.5	3523
	1036.55	3595
	1036.6	3523
	1036.65	3458
	1036.71	3431
	1036.76	3310
	1036.81	3213
	1036.86	3185
	1036.92	3034
	1036.97	2980
	1037.02	3005
	1037.07	2972
	1037.13	3030
	1037.18	3165
	1037.23	3158
	1037.28	3228
	1037.34	3363
	1037.39	3402
	1037.44	3445
	1037.49	3611
	1037.55	3611
	1037.6	3650
	1037.65	3778
	1037.7	3756
	1037.76	3712
	1037.81	3774
	1037.86	3783
	1037.91	3951
	1037.97	4169
	1038.02	4363
	1038.07	4579
	1038.13	4895
	1038.18	5108
	1038.23	5270
	1038.28	5472
	1038.34	5505
	1038.39	5573
	1038.44	5793
	1038.49	5874
	1038.55	5972
	1038.6	6116
	1038.65	6135
	1038.7	6206
	1038.76	6386
	1038.81	6385
	1038.86	6376
	1038.91	6517
	1038.97	6523
	1039.02	6669
	1039.07	6802
	1039.12	6759
	1039.18	6779
	1039.23	6847
	1039.28	6730
	1039.34	6770
	1039.39	6888
	1039.44	6942
	1039.49	6958
	1039.55	7095
	1039.6	7060
	1039.65	7076
	1039.7	7113
	1039.76	7029
	1039.81	7021
	1039.86	7089
	1039.91	7045
	1039.97	6910
	1040.02	6868
	1040.07	6701
	1040.13	6512
	1040.18	6401
	1040.23	6372
	1040.28	6291
	1040.34	6296
	1040.39	6218
	1040.44	6145
	1040.49	6244
	1040.55	6103
	1040.6	5982
	1040.65	5962
	1040.7	5812
	1040.76	5648
	1040.81	5625
	1040.86	5525
	1040.91	5414
	1040.97	5349
	1041.02	5271
	1041.07	5178
	1041.13	5192
	1041.18	5054
	1041.23	4911
	1041.28	4813
	1041.34	4654
	1041.39	4610
	1041.44	4617
	1041.49	4515
	1041.55	4536
	1041.6	4625
	1041.65	4674
	1041.71	4777
	1041.76	4931
	1041.81	4947
	1041.86	4951
	1041.92	4999
	1041.97	4933
	1042.02	4876
	1042.07	4915
	1042.13	4790
	1042.18	4886
	1042.23	5012
	1042.29	4987
	1042.34	5038
	1042.39	5218
	1042.44	5240
	1042.5	5490
	1042.55	5689
	1042.6	5863
	1042.65	6141
	1042.71	6521
	1042.76	6908
	1042.81	7421
	1042.87	7953
	1042.92	8401
	1042.97	8959
	1043.02	9662
	1043.08	10311
	1043.13	11049
	1043.18	11982
	1043.23	12742
	1043.29	13698
	1043.34	14823
	1043.39	15932
	1043.44	17089
	1043.5	18376
	1043.55	19697
	1043.6	21050
	1043.66	22439
	1043.71	23551
	1043.76	24629
	1043.81	25681
	1043.87	26559
	1043.92	27742
	1043.97	29065
	1044.03	30294
	1044.08	31421
	1044.13	32440
	1044.18	33135
	1044.24	33646
	1044.29	34283
	1044.34	34931
	1044.39	35621
	1044.45	36431
	1044.5	36874
	1044.55	37298
	1044.61	37718
	1044.66	37851
	1044.71	37776
	1044.76	37903
	1044.82	38040
	1044.87	38091
	1044.92	38341
	1044.97	38271
	1045.03	38247
	1045.08	38102
	1045.13	37685
	1045.19	37247
	1045.24	36897
	1045.29	36394
	1045.34	35752
	1045.4	35002
	1045.45	33978
	1045.5	33066
	1045.56	32392
	1045.61	31717
	1045.66	31189
	1045.71	30838
	1045.77	30185
	1045.82	29495
	1045.87	28892
	1045.92	28269
	1045.98	27702
	1046.03	27243
	1046.08	26527
	1046.14	25719
	1046.19	25125
	1046.24	24414
	1046.29	23710
	1046.35	23261
	1046.4	22589
	1046.45	21938
	1046.51	21435
	1046.56	20705
	1046.61	19914
	1046.66	19386
	1046.72	18756
	1046.77	18105
	1046.82	17479
	1046.88	16639
	1046.93	15915
	1046.98	15460
	1047.03	14921
	1047.09	14490
	1047.14	14154
	1047.19	13608
	1047.24	13085
	1047.3	12598
	1047.35	11998
	1047.4	11438
	1047.46	11164
	1047.51	10665
	1047.56	10383
	1047.62	10301
	1047.67	10122
	1047.72	9947
	1047.77	9887
	1047.83	9673
	1047.88	9418
	1047.93	9213
	1047.98	8880
	1048.04	8579
	1048.09	8402
	1048.14	8015
	1048.2	7811
	1048.25	7590
	1048.3	7367
	1048.36	7202
	1048.41	7098
	1048.46	6834
	1048.51	6678
	1048.57	6635
	1048.62	6421
	1048.67	6218
	1048.72	6169
	1048.78	5844
	1048.83	5655
	1048.88	5724
	1048.94	5476
	1048.99	5297
	1049.04	5313
	1049.1	5177
	1049.15	5126
	1049.2	5133
	1049.25	4982
	1049.31	4848
	1049.36	4957
	1049.41	4869
	1049.46	4848
	1049.52	4905
	1049.57	4835
	1049.62	4799
	1049.68	4944
	1049.73	4892
	1049.78	4950
	1049.84	5011
	1049.89	4934
	1049.94	4837
	1049.99	4879
	1050.05	4797
	1050.1	4725
	1050.15	4749
	1050.21	4691
	1050.26	4657
	1050.31	4768
	1050.36	4758
	1050.42	4696
	1050.47	4662
	1050.52	4619
	1050.58	4551
	1050.63	4579
	1050.68	4502
	1050.73	4489
	1050.79	4443
	1050.84	4310
	1050.89	4282
	1050.95	4309
	1051	4211
	1051.05	4176
	1051.11	4190
	1051.16	4082
	1051.21	3970
	1051.26	3988
	1051.32	3990
	1051.37	4008
	1051.42	4151
	1051.48	4234
	1051.53	4303
	1051.58	4414
	1051.63	4398
	1051.69	4319
	1051.74	4299
	1051.79	4161
	1051.85	4019
	1051.9	3952
	1051.95	3868
	1052.01	3821
	1052.06	3824
	1052.11	3793
	1052.16	3719
	1052.22	3650
	1052.27	3564
	1052.32	3473
	1052.38	3451
	1052.43	3353
	1052.48	3296
	1052.54	3370
	1052.59	3239
	1052.64	3116
	1052.69	3116
	1052.75	3005
	1052.8	2940
	1052.85	3006
	1052.9	2977
	1052.96	2965
	1053.01	2977
	1053.06	2922
	1053.12	2876
	1053.17	2831
	1053.22	2758
	1053.28	2765
	1053.33	2780
	1053.38	2777
	1053.43	2767
	1053.49	2838
	1053.54	2779
	1053.59	2787
	1053.65	2840
	1053.7	2789
	1053.75	2777
	1053.81	2886
	1053.86	2884
	1053.91	2787
	1053.96	2804
	1054.02	2848
	1054.07	2864
	1054.12	2952
	1054.18	3018
	1054.23	2968
	1054.28	3005
	1054.34	2963
	1054.39	2894
	1054.44	2902
	1054.49	2902
	1054.55	2827
	1054.6	2885
	1054.65	2882
	1054.71	2828
	1054.76	2951
	1054.81	3083
	1054.87	3071
	1054.92	3124
	1054.97	3129
	1055.03	3093
	1055.08	3126
	1055.13	3127
	1055.18	3121
	1055.24	3169
	1055.29	3157
	1055.34	3127
	1055.4	3096
	1055.45	3070
	1055.5	3106
	1055.56	3160
	1055.61	3152
	1055.66	3201
	1055.71	3324
	1055.77	3318
	1055.82	3347
	1055.87	3487
	1055.93	3368
	1055.98	3296
	1056.03	3313
	1056.09	3228
	1056.14	3148
	1056.19	3268
	1056.24	3282
	1056.3	3309
	1056.35	3396
	1056.4	3300
	1056.46	3216
	1056.51	3355
	1056.56	3310
	1056.62	3271
	1056.67	3365
	1056.72	3357
	1056.78	3363
	1056.83	3381
	1056.88	3348
	1056.93	3287
	1056.99	3334
	1057.04	3212
	1057.09	3124
	1057.15	3139
	1057.2	3018
	1057.25	2914
	1057.31	2962
	1057.36	2934
	1057.41	2941
	1057.47	3011
	1057.52	3008
	1057.57	2997
	1057.62	3107
	1057.68	3056
	1057.73	3105
	1057.78	3199
	1057.84	3160
	1057.89	3177
	1057.94	3316
	1058	3352
	1058.05	3407
	1058.1	3527
	1058.16	3573
	1058.21	3543
	1058.26	3629
	1058.32	3659
	1058.37	3551
	1058.42	3646
	1058.47	3649
	1058.53	3570
	1058.58	3665
	1058.63	3774
	1058.69	3841
	1058.74	3960
	1058.79	4034
	1058.85	4089
	1058.9	4222
	1058.95	4313
	1059.01	4557
	1059.06	4818
	1059.11	5012
	1059.16	5315
	1059.22	5638
	1059.27	5865
	1059.33	6234
	1059.38	6621
	1059.43	7027
	1059.48	7504
	1059.54	8080
	1059.59	8485
	1059.64	8916
	1059.7	9296
	1059.75	9600
	1059.8	9835
	1059.86	10251
	1059.91	10457
	1059.96	10823
	1060.02	11355
	1060.07	11685
	1060.12	12055
	1060.17	12405
	1060.23	12746
	1060.28	13014
	1060.33	13420
	1060.39	13785
	1060.44	14201
	1060.49	14700
	1060.55	15002
	1060.6	15282
	1060.65	15671
	1060.71	15724
	1060.76	15836
	1060.81	16041
	1060.87	16037
	1060.92	15997
	1060.97	16078
	1061.03	15961
	1061.08	15744
	1061.13	15711
	1061.18	15516
	1061.24	15368
	1061.29	15411
	1061.34	15168
	1061.4	14810
	1061.45	14538
	1061.5	14119
	1061.56	13849
	1061.61	13711
	1061.66	13409
	1061.72	13154
	1061.77	13038
	1061.82	12830
	1061.88	12573
	1061.93	12553
	1061.98	12408
	1062.04	12164
	1062.09	12032
	1062.14	11738
	1062.2	11391
	1062.25	11122
	1062.3	10757
	1062.36	10540
	1062.41	10414
	1062.46	10226
	1062.52	10053
	1062.57	9961
	1062.62	9662
	1062.67	9477
	1062.73	9281
	1062.78	8864
	1062.83	8575
	1062.89	8349
	1062.94	8030
	1062.99	7708
	1063.05	7532
	1063.1	7195
	1063.15	6950
	1063.21	6835
	1063.26	6653
	1063.31	6453
	1063.37	6466
	1063.42	6318
	1063.47	6316
	1063.53	6327
	1063.58	6209
	1063.63	6153
	1063.69	6078
	1063.74	5927
	1063.79	5662
	1063.85	5567
	1063.9	5403
	1063.95	5264
	1064.01	5247
	1064.06	5171
	1064.11	5034
	1064.16	5078
	1064.22	4931
	1064.27	4830
	1064.33	4741
	1064.38	4622
	1064.43	4518
	1064.48	4554
	1064.54	4483
	1064.59	4444
	1064.64	4487
	1064.7	4433
	1064.75	4334
	1064.8	4333
	1064.86	4269
	1064.91	4154
	1064.96	4205
	1065.02	4227
	1065.07	4265
	1065.12	4370
	1065.18	4384
	1065.23	4432
	1065.28	4543
	1065.34	4664
	1065.39	4767
	1065.44	4921
	1065.5	5095
	1065.55	5233
	1065.6	5540
	1065.66	5824
	1065.71	6101
	1065.76	6465
	1065.82	6698
	1065.87	6796
	1065.92	6983
	1065.98	7018
	1066.03	7075
	1066.08	7261
	1066.14	7392
	1066.19	7681
	1066.24	7936
	1066.3	8067
	1066.35	8254
	1066.4	8369
	1066.46	8405
	1066.51	8519
	1066.56	8731
	1066.62	8820
	1066.67	9126
	1066.72	9527
	1066.78	9691
	1066.83	9845
	1066.88	10050
	1066.94	10143
	1066.99	10224
	1067.04	10350
	1067.1	10352
	1067.15	10298
	1067.2	10190
	1067.26	10001
	1067.31	9870
	1067.36	9795
	1067.42	9666
	1067.47	9627
	1067.52	9685
	1067.58	9642
	1067.63	9666
	1067.68	9616
	1067.74	9467
	1067.79	9385
	1067.84	9335
	1067.9	9159
	1067.95	9118
	1068	9080
	1068.06	8944
	1068.11	8820
	1068.16	8695
	1068.22	8553
	1068.27	8383
	1068.32	8154
	1068.38	7742
	1068.43	7467
	1068.48	7367
	1068.54	7175
	1068.59	7074
	1068.64	6965
	1068.7	6784
	1068.75	6663
	1068.8	6612
	1068.86	6443
	1068.91	6279
	1068.96	6109
	1069.02	5887
	1069.07	5698
	1069.12	5556
	1069.18	5345
	1069.23	5199
	1069.28	5121
	1069.34	4969
	1069.39	4834
	1069.44	4749
	1069.5	4602
	1069.55	4477
	1069.6	4502
	1069.66	4421
	1069.71	4336
	1069.76	4412
	1069.82	4301
	1069.87	4200
	1069.92	4113
	1069.98	3951
	1070.03	3826
	1070.08	3779
	1070.14	3734
	1070.19	3615
	1070.24	3577
	1070.3	3567
	1070.35	3448
	1070.4	3545
	1070.46	3507
	1070.51	3379
	1070.57	3364
	1070.62	3315
	1070.67	3273
	1070.72	3307
	1070.78	3220
	1070.83	3182
	1070.88	3197
	1070.94	3092
	1070.99	3009
	1071.05	2987
	1071.1	2933
	1071.15	2842
	1071.21	2877
	1071.26	2751
	1071.31	2732
	1071.37	2734
	1071.42	2593
	1071.47	2500
	1071.53	2428
	1071.58	2370
	1071.63	2338
	1071.69	2405
	1071.74	2424
	1071.79	2508
	1071.85	2569
	1071.9	2552
	1071.95	2577
	1072.01	2553
	1072.06	2500
	1072.11	2546
	1072.17	2585
	1072.22	2616
	1072.28	2649
	1072.33	2704
	1072.38	2671
	1072.43	2637
	1072.49	2659
	1072.54	2611
	1072.6	2553
	1072.65	2614
	1072.7	2620
	1072.76	2637
	1072.81	2764
	1072.86	2749
	1072.92	2716
	1072.97	2752
	1073.02	2705
	1073.08	2674
	1073.13	2745
	1073.18	2654
	1073.24	2606
	1073.29	2660
	1073.34	2654
	1073.4	2626
	1073.45	2662
	1073.51	2555
	1073.56	2487
	1073.61	2527
	1073.66	2505
	1073.72	2531
	1073.77	2603
	1073.83	2543
	1073.88	2537
	1073.93	2615
	1073.99	2610
	1074.04	2653
	1074.09	2745
	1074.15	2689
	1074.2	2674
	1074.25	2721
	1074.31	2619
	1074.36	2573
	1074.41	2636
	1074.47	2559
	1074.52	2630
	1074.58	2751
	1074.63	2817
	1074.68	2918
	1074.73	3107
	1074.79	3182
	1074.84	3319
	1074.9	3587
	1074.95	3705
	1075	3811
	1075.06	4001
	1075.11	4055
	1075.16	4196
	1075.22	4541
	1075.27	4766
	1075.32	5094
	1075.38	5459
	1075.43	5713
	1075.48	5945
	1075.54	6336
	1075.59	6653
	1075.64	6945
	1075.7	7400
	1075.75	7666
	1075.81	7920
	1075.86	8157
	1075.91	8361
	1075.97	8538
	1076.02	8824
	1076.07	8918
	1076.13	9101
	1076.18	9402
	1076.23	9598
	1076.29	9810
	1076.34	10108
	1076.39	10256
	1076.45	10539
	1076.5	10788
	1076.56	10905
	1076.61	11088
	1076.66	11378
	1076.72	11434
	1076.77	11520
	1076.82	11743
	1076.88	11830
	1076.93	11947
	1076.98	12069
	1077.04	11945
	1077.09	11799
	1077.14	11740
	1077.2	11531
	1077.25	11487
	1077.31	11533
	1077.36	11519
	1077.41	11543
	1077.47	11642
	1077.52	11495
	1077.57	11373
	1077.63	11325
	1077.68	11218
	1077.73	11205
	1077.79	11256
	1077.84	11099
	1077.89	10991
	1077.95	10889
	1078	10658
	1078.06	10566
	1078.11	10592
	1078.16	10392
	1078.22	10091
	1078.27	9912
	1078.32	9527
	1078.38	9218
	1078.43	9075
	1078.48	8803
	1078.54	8596
	1078.59	8477
	1078.64	8236
	1078.7	7995
	1078.75	7787
	1078.81	7560
	1078.86	7327
	1078.91	7279
	1078.97	7108
	1079.02	7047
	1079.07	7007
	1079.13	6787
	1079.18	6552
	1079.23	6437
	1079.29	6180
	1079.34	5987
	1079.4	5857
	1079.45	5664
	1079.5	5466
	1079.56	5365
	1079.61	5208
	1079.66	5037
	1079.72	5058
	1079.77	5017
	1079.83	4844
	1079.88	4755
	1079.93	4592
	1079.99	4371
	1080.04	4197
	1080.09	4043
	1080.15	3966
	1080.2	3961
	1080.25	3929
	1080.31	3788
	1080.36	3732
	1080.41	3653
	1080.47	3539
	1080.52	3522
	1080.58	3481
	1080.63	3353
	1080.68	3340
	1080.74	3333
	1080.79	3214
	1080.85	3260
	1080.9	3305
	1080.95	3310
	1081.01	3477
	1081.06	3655
	1081.11	3723
	1081.17	3832
	1081.22	3830
	1081.27	3745
	1081.33	3695
	1081.38	3623
	1081.43	3554
	1081.49	3732
	1081.54	3878
	1081.6	4033
	1081.65	4313
	1081.7	4414
	1081.76	4505
	1081.81	4731
	1081.86	4897
	1081.92	5102
	1081.97	5393
	1082.03	5607
	1082.08	5746
	1082.13	5953
	1082.19	6052
	1082.24	6216
	1082.29	6419
	1082.35	6609
	1082.4	6841
	1082.45	7256
	1082.51	7399
	1082.56	7555
	1082.62	7748
	1082.67	7724
	1082.72	7742
	1082.78	7663
	1082.83	7566
	1082.88	7449
	1082.94	7516
	1082.99	7605
	1083.05	7709
	1083.1	7823
	1083.15	7816
	1083.21	7815
	1083.26	7850
	1083.32	7776
	1083.37	7666
	1083.42	7673
	1083.48	7601
	1083.53	7572
	1083.58	7628
	1083.64	7594
	1083.69	7505
	1083.74	7553
	1083.8	7427
	1083.85	7277
	1083.91	7235
	1083.96	7054
	1084.01	6909
	1084.07	6791
	1084.12	6539
	1084.17	6295
	1084.23	6174
	1084.28	5944
	1084.34	5731
	1084.39	5703
	1084.44	5576
	1084.5	5442
	1084.55	5452
	1084.61	5281
	1084.66	5026
	1084.71	4992
	1084.77	4865
	1084.82	4647
	1084.87	4610
	1084.93	4512
	1084.98	4285
	1085.04	4238
	1085.09	4133
	1085.14	3930
	1085.2	3959
	1085.25	3877
	1085.3	3758
	1085.36	3822
	1085.41	3770
	1085.46	3689
	1085.52	3705
	1085.57	3623
	1085.63	3520
	1085.68	3509
	1085.73	3444
	1085.79	3371
	1085.84	3340
	1085.89	3212
	1085.95	3064
	1086	3036
	1086.06	2940
	1086.11	2925
	1086.16	2946
	1086.22	2843
	1086.27	2762
	1086.33	2845
	1086.38	2835
	1086.43	2797
	1086.49	2837
	1086.54	2778
	1086.6	2780
	1086.65	2869
	1086.7	2845
	1086.76	2807
	1086.81	2792
	1086.86	2676
	1086.92	2606
	1086.97	2589
	1087.03	2490
	1087.08	2474
	1087.13	2560
	1087.19	2542
	1087.24	2560
	1087.29	2710
	1087.35	2731
	1087.4	2695
	1087.46	2722
	1087.51	2720
	1087.56	2775
	1087.62	2989
	1087.67	3040
	1087.72	3172
	1087.78	3309
	1087.83	3262
	1087.89	3288
	1087.94	3373
	1087.99	3416
	1088.05	3398
	1088.1	3471
	1088.16	3424
	1088.21	3421
	1088.26	3496
	1088.32	3477
	1088.37	3460
	1088.42	3588
	1088.48	3519
	1088.53	3477
	1088.59	3545
	1088.64	3546
	1088.69	3596
	1088.75	3767
	1088.8	3784
	1088.86	3881
	1088.91	4004
	1088.96	4063
	1089.02	4090
	1089.07	4238
	1089.12	4182
	1089.18	4104
	1089.23	4070
	1089.29	4039
	1089.34	4002
	1089.39	4001
	1089.45	3904
	1089.5	3854
	1089.56	3830
	1089.61	3776
	1089.66	3758
	1089.72	3740
	1089.77	3601
	1089.83	3534
	1089.88	3570
	1089.93	3511
	1089.99	3495
	1090.04	3562
	1090.1	3416
	1090.15	3388
	1090.2	3420
	1090.26	3246
	1090.31	3190
	1090.37	3275
	1090.42	3227
	1090.47	3180
	1090.53	3207
	1090.58	3128
	1090.63	3022
	1090.69	3110
	1090.74	3038
	1090.8	2961
	1090.85	3047
	1090.9	3034
	1090.96	3050
	1091.01	3152
	1091.07	3137
	1091.12	3043
	1091.17	3087
	1091.23	3072
	1091.28	2968
	1091.34	3012
	1091.39	2930
	1091.44	2841
	1091.5	2898
	1091.55	2837
	1091.61	2818
	1091.66	2875
	1091.71	2930
	1091.77	2943
	1091.82	3178
	1091.87	3210
	1091.93	3255
	1091.98	3406
	1092.04	3519
	1092.09	3563
	1092.14	3712
	1092.2	3768
	1092.25	3743
	1092.31	3843
	1092.36	3801
	1092.41	3668
	1092.47	3721
	1092.52	3720
	1092.58	3633
	1092.63	3729
	1092.68	3739
	1092.74	3633
	1092.79	3682
	1092.85	3526
	1092.9	3328
	1092.95	3304
	1093.01	3294
	1093.06	3223
	1093.12	3356
	1093.17	3365
	1093.22	3265
	1093.28	3293
	1093.33	3239
	1093.38	3202
	1093.44	3216
	1093.49	3228
	1093.55	3184
	1093.6	3197
	1093.65	3246
	1093.71	3213
	1093.76	3232
	1093.82	3240
	1093.87	3197
	1093.92	3154
	1093.98	3082
	1094.03	3018
	1094.09	3047
	1094.14	2971
	1094.19	2998
	1094.25	3043
	1094.3	2986
	1094.36	2889
	1094.41	2871
	1094.46	2820
	1094.52	2736
	1094.57	2790
	1094.63	2777
	1094.68	2812
	1094.73	2952
	1094.79	3026
	1094.84	3052
	1094.9	3097
	1094.95	3053
	1095.01	2992
	1095.06	3016
	1095.11	2995
	1095.17	2939
	1095.22	2924
	1095.28	2817
	1095.33	2715
	1095.38	2667
	1095.44	2629
	1095.49	2555
	1095.55	2636
	1095.6	2643
	1095.65	2656
	1095.71	2704
	1095.76	2700
	1095.82	2744
	1095.87	2875
	1095.92	2911
	1095.98	2833
	1096.03	2836
	1096.09	2779
	1096.14	2689
	1096.19	2680
	1096.25	2604
	1096.3	2552
	1096.36	2541
	1096.41	2496
	1096.46	2409
	1096.52	2492
	1096.57	2517
	1096.63	2482
	1096.68	2535
	1096.73	2504
	1096.79	2480
	1096.84	2495
	1096.9	2461
	1096.95	2435
	1097.01	2416
	1097.06	2392
	1097.11	2386
	1097.17	2432
	1097.22	2443
	1097.28	2431
	1097.33	2501
	1097.38	2505
	1097.44	2591
	1097.49	2692
	1097.55	2729
	1097.6	2785
	1097.65	2796
	1097.71	2860
	1097.76	2900
	1097.82	3004
	1097.87	3060
	1097.92	3094
	1097.98	3242
	1098.03	3343
	1098.09	3512
	1098.14	3724
	1098.19	3799
	1098.25	3826
	1098.3	3888
	1098.36	3973
	1098.41	4010
	1098.46	4209
	1098.52	4335
	1098.57	4306
	1098.63	4364
	1098.68	4344
	1098.74	4184
	1098.79	4246
	1098.84	4233
	1098.9	4184
	1098.95	4290
	1099.01	4257
	1099.06	4291
	1099.11	4418
	1099.17	4430
	1099.22	4425
	1099.28	4515
	1099.33	4466
	1099.38	4398
	1099.44	4458
	1099.49	4395
	1099.55	4344
	1099.6	4429
	1099.66	4335
	1099.71	4227
	1099.76	4232
	1099.82	4175
	1099.87	4065
	1099.93	4107
	1099.98	4053
	1100.04	4000
	1100.09	4039
	1100.14	3994
	1100.2	3872
	1100.25	3802
	1100.31	3735
	1100.36	3718
	1100.41	3675
	1100.47	3663
	1100.52	3620
	1100.58	3504
	1100.63	3408
	1100.68	3333
	1100.74	3270
	1100.79	3225
	1100.85	3171
	1100.9	3135
	1100.95	3094
	1101.01	3053
	1101.06	3049
	1101.12	3045
	1101.17	3025
	1101.23	3019
	1101.28	2987
	1101.33	2899
	1101.39	2851
	1101.44	2825
	1101.5	2759
	1101.55	2820
	1101.61	2845
	1101.66	2798
	1101.71	2810
	1101.77	2797
	1101.82	2708
	1101.88	2663
	1101.93	2639
	1101.98	2577
	1102.04	2570
	1102.09	2519
	1102.15	2392
	1102.2	2358
	1102.26	2331
	1102.31	2253
	1102.36	2303
	1102.42	2345
	1102.47	2342
	1102.53	2409
	1102.58	2403
	1102.63	2308
	1102.69	2292
	1102.74	2206
	1102.8	2187
	1102.85	2131
	1102.91	2074
	1102.96	2013
	1103.01	2004
	1103.07	1952
	1103.12	1896
	1103.18	1899
	1103.23	1821
	1103.29	1790
	1103.34	1801
	1103.39	1723
	1103.45	1747
	1103.5	1880
	1103.56	1905
	1103.61	1966
	1103.66	2124
	1103.72	2162
	1103.77	2198
	1103.83	2348
	1103.88	2397
	1103.94	2468
	1103.99	2571
	1104.05	2556
	1104.1	2592
	1104.15	2745
	1104.21	2819
	1104.26	2847
	1104.32	2941
	1104.37	2992
	1104.42	2995
	1104.48	3047
	1104.53	3071
	1104.59	3102
	1104.64	3158
	1104.7	3129
	1104.75	3123
	1104.8	3150
	1104.86	3090
	1104.91	3055
	1104.97	3050
	1105.02	3045
	1105.08	3011
	1105.13	3080
	1105.18	3085
	1105.24	3079
	1105.29	3144
	1105.35	3221
	1105.4	3212
	1105.45	3238
	1105.51	3210
	1105.56	3210
	1105.62	3247
	1105.67	3193
	1105.73	3058
	1105.78	3044
[truncated: 132,658 more rows]

## Sheet: Figure 2d
Figure 2d
	Wavelength (nm)	FL Intensity (a.u.)	Wavelength (nm)	FL Intensity (a.u.)
	362	387.9	590.2	103.1
	362.2	387.2	590.4	104.5
	362.4	386.9	590.6	105.7
	362.6	386.7	590.8	107
	362.8	386.6	591	108.1
	363	386.5	591.2	109.4
	363.2	387.8	591.4	110.7
	363.4	387.9	591.6	112
	363.6	388.3	591.8	113.2
	363.8	388.8	592	114.4
	364	389.5	592.2	115.9
	364.2	390.2	592.4	117.1
	364.4	391.3	592.6	118.9
	364.6	391.9	592.8	120
	364.8	393.1	593	121.6
	365	393.6	593.2	122.7
	365.2	395.5	593.4	124.2
	365.4	396.3	593.6	125.9
	365.6	397.3	593.8	127.7
	365.8	398.9	594	128.7
	366	400.1	594.2	130.2
	366.2	400.7	594.4	131.9
	366.4	401.2	594.6	133.6
	366.6	401.8	594.8	135.1
	366.8	402.7	595	136.6
	367	403.4	595.2	138.4
	367.2	404.2	595.4	139.7
	367.4	405.3	595.6	141.3
	367.6	405.7	595.8	142.9
	367.8	407	596	144.4
	368	407.8	596.2	145.7
	368.2	408.6	596.4	147.3
	368.4	409.8	596.6	149
	368.6	411.4	596.8	150.9
	368.8	412.7	597	152.5
	369	413.1	597.2	154
	369.2	414.2	597.4	155.6
	369.4	415	597.6	157.3
	369.6	416.6	597.8	159.1
	369.8	416.9	598	160.9
	370	418.1	598.2	162.6
	370.2	418.6	598.4	164.6
	370.4	420	598.6	166.1
	370.6	421	598.8	167.9
	370.8	422.1	599	169.5
	371	422.5	599.2	171.2
	371.2	423.3	599.4	173.1
	371.4	423.3	599.6	174.8
	371.6	424.3	599.8	176.8
	371.8	424.5	600	179.1
	372	424.9	600.2	180.8
	372.2	425.5	600.4	182.7
	372.4	426.2	600.6	184.1
	372.6	426.9	600.8	186
	372.8	427.3	601	187.9
	373	428.2	601.2	189.9
	373.2	428.4	601.4	191.7
	373.4	428.9	601.6	194.2
	373.6	429.5	601.8	196.2
	373.8	430.2	602	198.6
	374	430.1	602.2	200.2
	374.2	431.1	602.4	202.7
	374.4	431.7	602.6	204.4
	374.6	433.2	602.8	206.6
	374.8	433.7	603	208.9
	375	435.2	603.2	211.1
	375.2	435.8	603.4	212.7
	375.4	436.9	603.6	215.4
	375.6	436.8	603.8	217.1
	375.8	438	604	219.6
	376	437.7	604.2	221.5
	376.2	439.4	604.4	223.6
	376.4	439.6	604.6	225.5
	376.6	440.2	604.8	228.2
	376.8	441.3	605	230.3
	377	441.8	605.2	232.7
	377.2	441.4	605.4	234.9
	377.4	442.1	605.6	237.2
	377.6	442.5	605.8	239.2
	377.8	443.6	606	241.7
	378	444	606.2	243.9
	378.2	444.2	606.4	246.3
	378.4	444.5	606.6	248.6
	378.6	445	606.8	250.8
	378.8	445.5	607	253
	379	446.3	607.2	255.3
	379.2	446.2	607.4	257.6
	379.4	446.6	607.6	259.6
	379.6	447.5	607.8	262
	379.8	448.2	608	264.8
	380	448.3	608.2	267.3
	380.2	449.2	608.4	270
	380.4	449.3	608.6	272.8
	380.6	450.6	608.8	275.2
	380.8	450.4	609	277.6
	381	451.4	609.2	279.5
	381.2	451.9	609.4	282.1
	381.4	453.1	609.6	284.4
	381.6	453.7	609.8	287.6
	381.8	454.8	610	289.8
	382	455.4	610.2	292.5
	382.2	455.1	610.4	294.6
	382.4	455.6	610.6	297.2
	382.6	455.9	610.8	299.7
	382.8	457	611	302.5
	383	457.6	611.2	305.2
	383.2	458.1	611.4	308.1
	383.4	458.9	611.6	311.2
	383.6	459.7	611.8	313.9
	383.8	460.2	612	316.3
	384	461.8	612.2	318.9
	384.2	462.1	612.4	321.1
	384.4	463.4	612.6	324.2
	384.6	462.5	612.8	326.7
	384.8	463.8	613	329.9
	385	463.7	613.2	332.4
	385.2	465.8	613.4	335.9
	385.4	465.4	613.6	338.1
	385.6	466.2	613.8	341.2
	385.8	466.4	614	343.4
	386	467	614.2	346.3
	386.2	467	614.4	348.9
	386.4	467.7	614.6	352.2
	386.6	468.1	614.8	355
	386.8	468.8	615	358
	387	468.6	615.2	360.6
	387.2	469.6	615.4	363.9
	387.4	469.7	615.6	367
	387.6	469.8	615.8	370.3
	387.8	470.3	616	373.2
	388	470.8	616.2	376.4
	388.2	471.3	616.4	379.3
	388.4	472.1	616.6	382.4
	388.6	472.8	616.8	385.6
	388.8	472.5	617	388.5
	389	472.7	617.2	391.3
	389.2	473.4	617.4	394.9
	389.4	474.3	617.6	397.9
	389.6	475.3	617.8	400.4
	389.8	476.3	618	403.6
	390	476.9	618.2	406
	390.2	477.9	618.4	409.2
	390.4	478.3	618.6	411.7
	390.6	478.7	618.8	414.9
	390.8	479.6	619	418.1
	391	479.9	619.2	421.9
	391.2	481.3	619.4	424.6
	391.4	481.9	619.6	428.3
	391.6	482.5	619.8	431.2
	391.8	482.5	620	434.8
	392	484.2	620.2	437.4
	392.2	484.9	620.4	441.1
	392.4	486.1	620.6	444.2
	392.6	486.3	620.8	447.5
	392.8	487.2	621	450.8
	393	488	621.2	454.4
	393.2	488.7	621.4	456.6
	393.4	489.4	621.6	460.4
	393.6	489.2	621.8	463.2
	393.8	489.8	622	467
	394	489.9	622.2	469.6
	394.2	490.7	622.4	473.5
	394.4	490.3	622.6	476.6
	394.6	492.3	622.8	480.2
	394.8	491.8	623	482.7
	395	493	623.2	486.5
	395.2	491.9	623.4	488.7
	395.4	492.9	623.6	492.7
	395.6	492.8	623.8	495.9
	395.8	494	624	500.5
	396	494.1	624.2	503.2
	396.2	495.4	624.4	507.7
	396.4	495.2	624.6	511.1
	396.6	496.8	624.8	515.3
	396.8	496.8	625	517.4
	397	497.7	625.2	521.7
	397.2	497.2	625.4	524.9
	397.4	498.8	625.6	528.7
	397.6	498.9	625.8	531.6
	397.8	499.1	626	535
	398	499.7	626.2	538
	398.2	500.3	626.4	541.9
	398.4	501.1	626.6	543.8
	398.6	502	626.8	546.7
	398.8	503.4	627	549.7
	399	504	627.2	552.9
	399.2	505	627.4	556.2
	399.4	505.7	627.6	560.1
	399.6	506.6	627.8	563.5
	399.8	506.6	628	567.1
	400	506.9	628.2	571
	400.2	507.3	628.4	573.8
	400.4	508	628.6	578.3
	400.6	508.2	628.8	581.8
	400.8	508.4	629	585.6
	401	509	629.2	589
	401.2	509.9	629.4	592.7
	401.4	510.2	629.6	595.5
	401.6	510	629.8	599.7
	401.8	510.6	630	602.3
	402	511.1	630.2	606.1
	402.2	511.7	630.4	609.4
	402.4	512.3	630.6	613.3
	402.6	512.8	630.8	616.5
	402.8	513.7	631	620.5
	403	513.7	631.2	624.2
	403.2	515	631.4	628.1
	403.4	515.1	631.6	631.5
	403.6	516.3	631.8	635.6
	403.8	516.6	632	639.1
	404	517.1	632.2	643.2
	404.2	517.7	632.4	646.3
	404.4	518.1	632.6	649.9
	404.6	518.2	632.8	652.3
	404.8	518.9	633	655.8
	405	519.2	633.2	658.5
	405.2	520.6	633.4	662
	405.4	520.6	633.6	665.5
	405.6	522.1	633.8	669.2
	405.8	521.5	634	672.5
	406	522.6	634.2	676.8
	406.2	522	634.4	679
	406.4	523	634.6	682.7
	406.6	522.4	634.8	685.4
	406.8	523.8	635	689.6
	407	523	635.2	692.2
	407.2	524.1	635.4	696.3
	407.4	524.2	635.6	698.5
	407.6	526	635.8	703
	407.8	526.6	636	705.9
	408	528.1	636.2	710.2
	408.2	529.1	636.4	713
	408.4	530.4	636.6	717.5
	408.6	530.4	636.8	720.8
	408.8	530.6	637	724.5
	409	531.8	637.2	727.9
	409.2	532.5	637.4	731.5
	409.4	533	637.6	734.9
	409.6	533.2	637.8	738.2
	409.8	534.6	638	741.7
	410	534.3	638.2	744.9
	410.2	534.6	638.4	748.2
	410.4	535.4	638.6	751.2
	410.6	536	638.8	755.2
	410.8	535.8	639	758.2
	411	536.9	639.2	762.6
	411.2	536.8	639.4	765.4
	411.4	537.6	639.6	769.6
	411.6	538.5	639.8	772.6
	411.8	538.6	640	776.3
	412	539.3	640.2	779.7
	412.2	540.1	640.4	783.8
	412.4	540.3	640.6	786.8
	412.6	540.9	640.8	790.9
	412.8	541.2	641	793.9
	413	542.3	641.2	797.7
	413.2	542.5	641.4	799.9
	413.4	542.8	641.6	803.5
	413.6	542.9	641.8	806.7
	413.8	542.8	642	810.4
	414	543.9	642.2	813
	414.2	544.7	642.4	817
	414.4	545.3	642.6	820.3
	414.6	546.6	642.8	824.2
	414.8	546.8	643	826.5
	415	548.1	643.2	830.5
	415.2	548.4	643.4	833.2
	415.4	549.4	643.6	837.3
	415.6	549.5	643.8	839.5
	415.8	551.4	644	843.3
	416	551.7	644.2	845.7
	416.2	553.3	644.4	849.8
	416.4	553	644.6	851.8
	416.6	555	644.8	856.7
	416.8	554.4	645	858.7
	417	555.3	645.2	863.7
	417.2	555.3	645.4	865.4
	417.4	557	645.6	869.1
	417.6	557.3	645.8	870.6
	417.8	558.8	646	875.2
	418	558.7	646.2	877.5
	418.2	559.5	646.4	881.3
	418.4	559.8	646.6	884.1
	418.6	560.9	646.8	888.1
	418.8	561.6	647	890
	419	562.6	647.2	893.4
	419.2	562	647.4	896.6
	419.4	561.9	647.6	900.2
	419.6	561.9	647.8	903.4
	419.8	561.9	648	906.9
	420	562.9	648.2	909.8
	420.2	562.7	648.4	912
	420.4	564.1	648.6	915.3
	420.6	564.5	648.8	917.8
	420.8	566.2	649	921.6
	421	566.8	649.2	923.6
	421.2	568.7	649.4	927.8
	421.4	569.7	649.6	930.1
	421.6	571.3	649.8	933.7
	421.8	572.3	650	935.9
	422	573.4	650.2	939.6
	422.2	573.6	650.4	941.3
	422.4	574.5	650.6	945.4
	422.6	575.5	650.8	947.2
	422.8	576.4	651	951.1
	423	577	651.2	953
	423.2	577.7	651.4	957.3
	423.4	578.2	651.6	959.2
	423.6	579.1	651.8	962.3
	423.8	580	652	964.3
	424	581.2	652.2	968.2
	424.2	581.1	652.4	970.2
	424.4	582.6	652.6	973.8
	424.6	583.7	652.8	975.4
	424.8	584.2	653	978
	425	584.6	653.2	980.3
	425.2	586	653.4	983.2
	425.4	586.2	653.6	985
	425.6	587.6	653.8	988.2
	425.8	588	654	990.2
	426	589	654.2	993.6
	426.2	589.5	654.4	995.1
	426.4	591.9	654.6	998.5
	426.6	592.8	654.8	999.5
	426.8	594.4	655	1002
	427	594.8	655.2	1005
	427.2	596.7	655.4	1007
	427.4	597.3	655.6	1009
	427.6	599.3	655.8	1013
	427.8	599.7	656	1014
	428	600.9	656.2	1016
	428.2	601	656.4	1018
	428.4	602.8	656.6	1021
	428.6	603.7	656.8	1024
	428.8	604.2	657	1026
	429	605.6	657.2	1027
	429.2	606.3	657.4	1030
	429.4	607.7	657.6	1032
	429.6	609.3	657.8	1033
	429.8	610.8	658	1036
	430	611.5	658.2	1038
	430.2	613.8	658.4	1041
	430.4	614.1	658.6	1042
	430.6	616.2	658.8	1045
	430.8	616.5	659	1046
	431	618.5	659.2	1049
	431.2	619.5	659.4	1050
	431.4	621	659.6	1054
	431.6	621.2	659.8	1055
	431.8	623.6	660	1059
	432	624.1	660.2	1060
	432.2	625.8	660.4	1063
	432.4	626.5	660.6	1063
	432.6	627.8	660.8	1066
	432.8	628.2	661	1067
	433	629.3	661.2	1070
	433.2	629.9	661.4	1071
	433.4	631.7	661.6	1073
	433.6	632.3	661.8	1074
	433.8	633.7	662	1076
	434	635.1	662.2	1077
	434.2	636.5	662.4	1079
	434.4	638	662.6	1081
	434.6	640	662.8	1083
	434.8	642	663	1083
	435	644.5	663.2	1085
	435.2	644.6	663.4	1084
	435.4	646.7	663.6	1086
	435.6	648.2	663.8	1087
	435.8	651.1	664	1090
	436	652.3	664.2	1091
	436.2	655.3	664.4	1093
	436.4	656.1	664.6	1095
	436.6	658.2	664.8	1097
	436.8	658.8	665	1097
	437	661.1	665.2	1100
	437.2	661.8	665.4	1101
	437.4	663.8	665.6	1104
	437.6	664.7	665.8	1104
	437.8	667.5	666	1108
	438	668.5	666.2	1109
	438.2	670.9	666.4	1111
	438.4	671.1	666.6	1113
	438.6	672.5	666.8	1115
	438.8	673.5	667	1116
	439	674.9	667.2	1116
	439.2	676.6	667.4	1118
	439.4	677.3	667.6	1117
	439.6	679	667.8	1118
	439.8	679.7	668	1118
	440	681.9	668.2	1120
	440.2	683.2	668.4	1120
	440.4	684.9	668.6	1121
	440.6	686	668.8	1120
	440.8	687.9	669	1122
	441	687.8	669.2	1122
	441.2	690.5	669.4	1124
	441.4	692	669.6	1122
	441.6	693.8	669.8	1125
	441.8	694.5	670	1124
	442	697.4	670.2	1126
	442.2	698.6	670.4	1125
	442.4	700.9	670.6	1128
	442.6	702.3	670.8	1129
	442.8	704.9	671	1131
	443	706.7	671.2	1131
	443.2	709.5	671.4	1132
	443.4	711	671.6	1132
	443.6	713.7	671.8	1133
	443.8	716.4	672	1134
	444	718.5	672.2	1135
	444.2	720.3	672.4	1135
	444.4	722.2	672.6	1137
	444.6	723.3	672.8	1137
	444.8	725.6	673	1138
	445	727.1	673.2	1137
	445.2	730.9	673.4	1138
	445.4	732.2	673.6	1138
	445.6	735.1	673.8	1138
	445.8	735.8	674	1138
	446	737.4	674.2	1139
	446.2	738.5	674.4	1138
	446.4	740.2	674.6	1139
	446.6	741.2	674.8	1138
	446.8	742.8	675	1139
	447	743.9	675.2	1138
	447.2	745.8	675.4	1139
	447.4	746.6	675.6	1139
	447.6	748.4	675.8	1140
	447.8	749	676	1140
	448	751.8	676.2	1141
	448.2	752	676.4	1142
	448.4	753.5	676.6	1143
	448.6	754.5	676.8	1143
	448.8	756.6	677	1144
	449	758.2	677.2	1144
	449.2	761.2	677.4	1144
	449.4	763.2	677.6	1145
	449.6	764.6	677.8	1144
	449.8	768.1	678	1144
	450	770.2	678.2	1143
	450.2	772.9	678.4	1143
	450.4	775.6	678.6	1141
	450.6	778	678.8	1140
	450.8	779.8	679	1138
	451	783.1	679.2	1139
	451.2	784.6	679.4	1138
	451.4	787.5	679.6	1140
	451.6	789	679.8	1139
	451.8	791.7	680	1140
	452	793	680.2	1138
	452.2	796.2	680.4	1140
	452.4	798.5	680.6	1138
	452.6	801.7	680.8	1139
	452.8	803.6	681	1136
	453	806.9	681.2	1136
	453.2	809.1	681.4	1135
	453.4	812.3	681.6	1137
	453.6	814.7	681.8	1135
	453.8	818.5	682	1135
	454	820.6	682.2	1134
	454.2	823.2	682.4	1135
	454.4	825.7	682.6	1134
	454.6	828.4	682.8	1133
	454.8	829.7	683	1133
	455	832.6	683.2	1133
	455.2	834.8	683.4	1131
	455.4	836.8	683.6	1131
	455.6	838.3	683.8	1130
	455.8	841.9	684	1132
	456	843	684.2	1131
	456.2	846.1	684.4	1131
	456.4	847.9	684.6	1130
	456.6	851.8	684.8	1130
	456.8	853.7	685	1128
	457	857.5	685.2	1128
	457.2	858.3	685.4	1127
	457.4	862.1	685.6	1127
	457.6	863.2	685.8	1125
	457.8	867.2	686	1124
	458	868.7	686.2	1122
	458.2	872.1	686.4	1121
	458.4	874.4	686.6	1118
	458.6	879.1	686.8	1116
	458.8	881.1	687	1113
	459	884.5	687.2	1113
	459.2	886.5	687.4	1110
	459.4	891.5	687.6	1108
	459.6	894	687.8	1107
	459.8	898.7	688	1105
	460	901.2	688.2	1105
	460.2	904.7	688.4	1103
	460.4	907.6	688.6	1103
	460.6	911.2	688.8	1101
	460.8	913.4	689	1101
	461	916.8	689.2	1099
	461.2	919.6	689.4	1099
	461.4	922.4	689.6	1096
	461.6	925.7	689.8	1095
	461.8	928	690	1094
	462	930.2	690.2	1094
	462.2	932.6	690.4	1092
	462.4	934.4	690.6	1093
	462.6	935.5	690.8	1091
	462.8	936.5	691	1092
	463	937.6	691.2	1089
	463.2	937.9	691.4	1090
	463.4	939.8	691.6	1086
	463.6	941.8	691.8	1087
	463.8	944.1	692	1084
	464	944.6	692.2	1083
	464.2	947.4	692.4	1082
	464.4	949.6	692.6	1081
	464.6	952	692.8	1080
	464.8	954.3	693	1079
	465	957.3	693.2	1077
	465.2	959.4	693.4	1076
	465.4	962.3	693.6	1075
	465.6	964	693.8	1074
	465.8	967.3	694	1071
	466	970.6	694.2	1070
	466.2	972.4	694.4	1067
	466.4	974.5	694.6	1067
	466.6	976.2	694.8	1064
	466.8	979.9	695	1062
	467	981	695.2	1060
	467.2	984.1	695.4	1059
	467.4	985.5	695.6	1056
	467.6	988.5	695.8	1054
	467.8	989.5	696	1052
	468	991.5	696.2	1051
	468.2	992.5	696.4	1049
	468.4	994.7	696.6	1049
	468.6	993.6	696.8	1047
	468.8	996	697	1047
	469	994.3	697.2	1044
	469.2	996.5	697.4	1044
	469.4	995.5	697.6	1042
	469.6	997.2	697.8	1041
	469.8	996.2	698	1039
	470	997.4	698.2	1037
	470.2	995.3	698.4	1035
	470.4	997.9	698.6	1034
	470.6	997.5	698.8	1032
	470.8	998.3	699	1031
	471	997.9	699.2	1030
	471.2	999.9	699.4	1027
	471.4	1000	699.6	1026
	471.6	1002	699.8	1025
	471.8	1002	700	1024
	472	1002	700.2	1022
	472.2	1004	700.4	1022
	472.4	1006	700.6	1019
	472.6	1007	700.8	1018
	472.8	1008	701	1016
	473	1008	701.2	1015
	473.2	1009	701.4	1011
	473.4	1010	701.6	1012
	473.6	1010	701.8	1009
	473.8	1011	702	1008
	474	1011	702.2	1005
	474.2	1011	702.4	1003
	474.4	1011	702.6	1000
	474.6	1011	702.8	999.4
	474.8	1012	703	996.9
	475	1011	703.2	996.5
	475.2	1011	703.4	994.5
	475.4	1011	703.6	994.2
	475.6	1012	703.8	992
	475.8	1012	704	990.9
	476	1013	704.2	989.4
	476.2	1014	704.4	988.4
	476.4	1015	704.6	987
	476.6	1016	704.8	985
	476.8	1017	705	983.3
	477	1018	705.2	982.1
	477.2	1017	705.4	980.1
	477.4	1020	705.6	978.2
	477.6	1019	705.8	976.3
	477.8	1021	706	975.1
	478	1020	706.2	972.2
	478.2	1023	706.4	971.4
	478.4	1024	706.6	970.4
	478.6	1026	706.8	968.1
	478.8	1025	707	966.1
	479	1027	707.2	965.5
	479.2	1026	707.4	963.3
	479.4	1029	707.6	963.1
	479.6	1028	707.8	960.9
	479.8	1031	708	959.6
	480	1030	708.2	957.7
	480.2	1033	708.4	955
	480.4	1033	708.6	953
	480.6	1035	708.8	951.2
	480.8	1034	709	950.1
	481	1036	709.2	948.5
	481.2	1036	709.4	948.1
	481.4	1037	709.6	944.7
	481.6	1039	709.8	943.5
	481.8	1041	710	940.5
	482	1043	710.2	939.7
	482.2	1044	710.4	935.3
	482.4	1045	710.6	934.3
	482.6	1045	710.8	931.4
	482.8	1047	711	930.4
	483	1047	711.2	926.7
	483.2	1047	711.4	925.7
	483.4	1048	711.6	922.4
	483.6	1050	711.8	922.2
	483.8	1050	712	920.3
	484	1052	712.2	918.8
	484.2	1052	712.4	915.2
	484.4	1055	712.6	914.4
	484.6	1055	712.8	911.9
	484.8	1056	713	911.2
	485	1057	713.2	908.2
	485.2	1058	713.4	907.8
	485.4	1060	713.6	905.2
	485.6	1061	713.8	903.8
	485.8	1063	714	901.3
	486	1065	714.2	900.5
	486.2	1066	714.4	898.2
	486.4	1068	714.6	896.4
	486.6	1069	714.8	894.4
	486.8	1072	715	891.8
	487	1073	715.2	889.9
	487.2	1076	715.4	887.5
	487.4	1076	715.6	885.1
	487.6	1079	715.8	882.1
	487.8	1080	716	880.2
	488	1083	716.2	877.7
	488.2	1083	716.4	874.2
	488.4	1086	716.6	871.5
	488.6	1086	716.8	868.7
	488.8	1089	717	867
	489	1088	717.2	864
	489.2	1091	717.4	862.1
	489.4	1090	717.6	859.8
	489.6	1093	717.8	857.9
	489.8	1092	718	854.8
	490	1095	718.2	852.3
	490.2	1094	718.4	849.6
	490.4	1096	718.6	847.4
	490.6	1096	718.8	845.4
	490.8	1098	719	842.4
	491	1099	719.2	840
	491.2	1100	719.4	836.9
	491.4	1101	719.6	835.5
	491.6	1103	719.8	833
	491.8	1103	720	832.7
	492	1105	720.2	829.6
	492.2	1107	720.4	827.5
	492.4	1108	720.6	824.1
	492.6	1109	720.8	822.9
	492.8	1110	721	820
	493	1112	721.2	819.1
	493.2	1113	721.4	815.7
	493.4	1114	721.6	813.8
	493.6	1116	721.8	810
	493.8	1118	722	808.2
	494	1118	722.2	804.6
	494.2	1120	722.4	803
	494.4	1121	722.6	799.7
	494.6	1123	722.8	797.7
	494.8	1122	723	794.5
	495	1123	723.2	792
	495.2	1123	723.4	789
	495.4	1125	723.6	786.8
	495.6	1124	723.8	783.9
	495.8	1126	724	780.8
	496	1125	724.2	778.1
	496.2	1126	724.4	775.1
	496.4	1126	724.6	772.4
	496.6	1127	724.8	769.2
	496.8	1126	725	766.4
	497	1128	725.2	763.7
	497.2	1128	725.4	761.5
	497.4	1130	725.6	759.2
	497.6	1130	725.8	756.8
	497.8	1131	726	754.8
	498	1130	726.2	751.4
	498.2	1131	726.4	749.2
	498.4	1131	726.6	746.9
	498.6	1134	726.8	744.6
	498.8	1133	727	742.2
	499	1136	727.2	740.2
	499.2	1135	727.4	737.5
	499.4	1138	727.6	735
	499.6	1137	727.8	732.2
	499.8	1141	728	729.9
	500	1141	728.2	727.3
	500.2	1143	728.4	724.9
	500.4	1143	728.6	722.7
	500.6	1144	728.8	719.6
	500.8	1145	729	716.7
	501	1146	729.2	713.2
	501.2	1146	729.4	710.9
	501.4	1146	729.6	708.4
	501.6	1146	729.8	706.2
	501.8	1147	730	702.2
	502	1148	730.2	700.7
	502.2	1148	730.4	697.4
	502.4	1149	730.6	696.6
	502.6	1149	730.8	692.8
	502.8	1149	731	691.9
	503	1150	731.2	688.7
	503.2	1151	731.4	687.8
	503.4	1150	731.6	685
	503.6	1151	731.8	683.2
	503.8	1149	732	679.3
	504	1150	732.2	677.5
	504.2	1149	732.4	674.6
	504.4	1149	732.6	673.7
	504.6	1148	732.8	670.3
	504.8	1149	733	668
	505	1148	733.2	664.5
	505.2	1150	733.4	662.1
	505.4	1149	733.6	659.3
	505.6	1150	733.8	657.3
	505.8	1149	734	653.9
	506	1151	734.2	651.3
	506.2	1150	734.4	648.1
	506.4	1152	734.6	645.6
	506.6	1152	734.8	642.8
	506.8	1154	735	640.4
	507	1154	735.2	637.1
	507.2	1156	735.4	634.7
	507.4	1156	735.6	631.9
	507.6	1157	735.8	629.6
	507.8	1157	736	626.3
	508	1157	736.2	623.7
	508.2	1157	736.4	621.6
	508.4	1158	736.6	619.1
	508.6	1157	736.8	616.9
	508.8	1159	737	614.2
	509	1158	737.2	612.3
	509.2	1160	737.4	610
	509.4	1159	737.6	607.4
	509.6	1161	737.8	604.9
	509.8	1159	738	603.1
	510	1161	738.2	601.2
	510.2	1159	738.4	598.9
	510.4	1162	738.6	596.1
	510.6	1160	738.8	594.4
	510.8	1160	739	591.7
	511	1159	739.2	589.4
	511.2	1161	739.4	586.8
	511.4	1160	739.6	584.7
	511.6	1160	739.8	581.3
	511.8	1160	740	579.5
	512	1162	740.2	576.2
	512.2	1161	740.4	573.9
	512.4	1161	740.6	571.6
	512.6	1160	740.8	569.4
	512.8	1160	741	566.3
	513	1160	741.2	565.1
	513.2	1160	741.4	561.9
	513.4	1160	741.6	560.8
	513.6	1160	741.8	557.2
	513.8	1161	742	555.7
	514	1159	742.2	552.7
	514.2	1160	742.4	550.9
	514.4	1159	742.6	548.7
	514.6	1160	742.8	547.3
	514.8	1158	743	543.9
	515	1159	743.2	542.7
	515.2	1158	743.4	540.2
	515.4	1158	743.6	538.8
	515.6	1158	743.8	536.1
	515.8	1158	744	533.8
	516	1157	744.2	531.1
	516.2	1157	744.4	529.2
	516.4	1157	744.6	527.6
	516.6	1157	744.8	525.9
	516.8	1156	745	524.4
	517	1156	745.2	522
	517.2	1154	745.4	520
	517.4	1153	745.6	517.5
	517.6	1152	745.8	515.8
	517.8	1152	746	514
	518	1151	746.2	512.3
	518.2	1151	746.4	510.1
	518.4	1149	746.6	507.8
	518.6	1149	746.8	505.4
	518.8	1146	747	502.9
	519	1146	747.2	500.3
	519.2	1144	747.4	498.2
	519.4	1143	747.6	495.5
	519.6	1141	747.8	493.3
	519.8	1142	748	491.2
	520	1140	748.2	489
	520.2	1147	748.4	486.7
	520.4	1144	748.6	485
	520.6	1143	748.8	482.6
	520.8	1141	749	481.1
	521	1142	749.2	478.9
	521.2	1140	749.4	477.3
	521.4	1140	749.6	474.7
	521.6	1138	749.8	473.4
	521.8	1139	750	470.8
	522	1137	750.2	469.1
	522.2	1137	750.4	466.6
	522.4	1135	750.6	465.2
	522.6	1134	750.8	462.1
	522.8	1133	751	460.9
	523	1133	751.2	458.1
	523.2	1132	751.4	456.2
	523.4	1131	751.6	453.9
	523.6	1130	751.8	452.3
	523.8	1129	752	450.3
	524	1128	752.2	448.6
	524.2	1126	752.4	446.3
	524.4	1126	752.6	445
	524.6	1125	752.8	442.5
	524.8	1124	753	441.2
	525	1122	753.2	438.8
	525.2	1121	753.4	437.4
	525.4	1121	753.6	435.1
	525.6	1120	753.8	433.6
	525.8	1119	754	431.4
	526	1118	754.2	429.3
	526.2	1115	754.4	427.6
	526.4	1114	754.6	425.7
	526.6	1111	754.8	423.8
	526.8	1111	755	421.9
	527	1110	755.2	419.3
	527.2	1110	755.4	417.8
	527.4	1107	755.6	416.1
	527.6	1107	755.8	414.2
	527.8	1105	756	412.2
	528	1105	756.2	410.9
	528.2	1103	756.4	408.6
	528.4	1102	756.6	406.1
	528.6	1099	756.8	404.1
	528.8	1100	757	402.8
	529	1097	757.2	401
	529.2	1097	757.4	399.4
	529.4	1094	757.6	397.6
	529.6	1093	757.8	395.5
	529.8	1092	758	393.2
	530	1093	758.2	391.1
	530.2	1090	758.4	389.4
	530.4	1090	758.6	387.9
	530.6	1087	758.8	386.3
	530.8	1088	759	384.2
	531	1086	759.2	382.5
	531.2	1087	759.4	380.2
	531.4	1084	759.6	378.4
	531.6	1084	759.8	376.3
	531.8	1082	760	374.7
	532	1082	760.2	372.5
	532.2	1081	760.4	371.4
	532.4	1081	760.6	369.4
	532.6	1080	760.8	367.9
	532.8	1079	761	366.1
	533	1077	761.2	365.1
	533.2	1075	761.4	363
	533.4	1073	761.6	362
	533.6	1071	761.8	359.8
	533.8	1069	762	358.9
	534	1067	762.2	357
	534.2	1065	762.4	356.1
	534.4	1063	762.6	353.8
	534.6	1061	762.8	351.8
	534.8	1059	763	349.5
	535	1059	763.2	348.3
	535.2	1055	763.4	346.1
	535.4	1054	763.6	344.4
	535.6	1052	763.8	342.2
	535.8	1052	764	340.9
	536	1050	764.2	339
	536.2	1049	764.4	337.6
	536.4	1047	764.6	336.2
	536.6	1047	764.8	334.3
	536.8	1045	765	332.7
	537	1044	765.2	331
	537.2	1043	765.4	329
	537.4	1043	765.6	327.7
	537.6	1042	765.8	326.8
	537.8	1041	766	325.1
	538	1038	766.2	323.7
	538.2	1037	766.4	321.8
	538.4	1035	766.6	320.9
	538.6	1034	766.8	319.9
	538.8	1031	767	318.2
	539	1031	767.2	316.6
	539.2	1029	767.4	315.1
	539.4	1028	767.6	313.2
	539.6	1025	767.8	311.6
	539.8	1024	768	309.6
	540	1021	768.2	308.2
	540.2	1021	768.4	306.9
	540.4	1018	768.6	305.6
	540.6	1017	768.8	303.9
	540.8	1014	769	302.7
	541	1014	769.2	301.2
	541.2	1010	769.4	299.6
	541.4	1009	769.6	298
	541.6	1005	769.8	296.4
	541.8	1004	770	294.5
	542	1000	770.2	293.7
	542.2	999.3	770.4	291.7
	542.4	997.3	770.6	290.3
	542.6	996.2	770.8	288.2
	542.8	994.2	771	287.4
	543	993.4	771.2	285.1
	543.2	991.6	771.4	284.1
	543.4	990	771.6	282.2
	543.6	988.4	771.8	281.3
	543.8	988.5	772	279.5
	544	987.8	772.2	278.6
	544.2	985.7	772.4	276.6
	544.4	985.3	772.6	275.5
	544.6	983.5	772.8	273.6
	544.8	982.5	773	272.9
	545	979.2	773.2	271.1
	545.2	977.7	773.4	270.5
	545.4	975.6	773.6	269.2
	545.6	974	773.8	268.8
	545.8	971.2	774	267.6
	546	969.7	774.2	266.1
	546.2	966.3	774.4	264.5
	546.4	965.2	774.6	263.7
	546.6	962	774.8	262.3
	546.8	961	775	261.6
	547	958.5	775.2	259.9
	547.2	957.4	775.4	258.8
	547.4	954.5	775.6	258.1
	547.6	954.2	775.8	257.1
	547.8	951.5	776	256.2
	548	950.2	776.2	254.8
	548.2	948.4	776.4	253.4
	548.4	947.7	776.6	252.4
	548.6	944.4	776.8	251.4
	548.8	943.6	777	250
	549	942.1	777.2	248.7
	549.2	941.9	777.4	246.8
	549.4	939.8	777.6	245.4
	549.6	938.5	777.8	244
	549.8	935.5	778	242.6
	550	934.2	778.2	241
	550.2	931	778.4	239.9
	550.4	930	778.6	238.8
	550.6	928	778.8	237.5
	550.8	927.4	779	236.3
	551	924.9	779.2	235.2
	551.2	923.7	779.4	234
	551.4	920.4	779.6	233.1
	551.6	918.3	779.8	232.1
	551.8	915.8	780	230.9
	552	914.6	780.2	229.4
	552.2	912.3	780.4	228.5
	552.4	910.2	780.6	227.6
	552.6	907.9	780.8	226.8
	552.8	906	781	225.8
	553	903.7	781.2	224.8
	553.2	902.3	781.4	223.5
	553.4	901.1	781.6	222.8
	553.6	898.9	781.8	221.6
	553.8	898.1	782	221.1
	554	895.2	782.2	219.7
	554.2	893.4	782.4	219.1
	554.4	890.3	782.6	217.8
	554.6	889.5	782.8	217.1
	554.8	886.3	783	216
	555	884.9	783.2	215.1
	555.2	881.9	783.4	213.9
	555.4	880.2	783.6	213.2
	555.6	877.1	783.8	212.2
	555.8	875.7	784	211.8
	556	872.6	784.2	210.4
	556.2	871.6	784.4	209.8
	556.4	868.6	784.6	208.2
	556.6	867.6	784.8	207.3
	556.8	865.1	785	206.3
	557	863.4	785.2	205.1
	557.2	860.2	785.4	203.9
	557.4	858.7	785.6	202.5
	557.6	856.3	785.8	202
	557.8	854.6	786	201.1
	558	851.7	786.2	200.2
	558.2	850.1	786.4	199.4
	558.4	847.1	786.6	198.8
	558.6	846.4	786.8	198
	558.8	844.7	787	197.2
	559	843.3	787.2	196
	559.2	841.6	787.4	195.5
	559.4	839.1	787.6	194.6
	559.6	837.1	787.8	193.9
	559.8	835.9	788	193.4
	560	834.2	788.2	192.6
	560.2	832.5	788.4	191.6
	560.4	830.1	788.6	190.7
	560.6	827.7	788.8	190.1
	560.8	825.3	789	189.2
	561	823.1	789.2	188
	561.2	821.7	789.4	187.2
	561.4	819.6	789.6	186.2
	561.6	816.6	789.8	185.3
	561.8	815.1	790	184.7
	562	812.9	790.2	184.1
	562.2	810.9	790.4	183
	562.4	808.8	790.6	182.3
	562.6	805.8	790.8	181.6
	562.8	803.5	791	181.3
	563	801.6	791.2	180.3
	563.2	800.4	791.4	179.8
	563.4	797.5	791.6	178.8
	563.6	795.6	791.8	178.5
	563.8	792.8	792	177.7
	564	791.1	792.2	176.9
	564.2	788.5	792.4	176
	564.4	788	792.6	175.4
	564.6	783.7	792.8	174.6
	564.8	782.3	793	174.4
	565	779.1	793.2	173.3
	565.2	777.7	793.4	173.1
	565.4	773.3	793.6	172
	565.6	772.4	793.8	171.5
	565.8	768.5	794	170.7
	566	767.9	794.2	170.3
	566.2	764.3	794.4	169.4
	566.4	763.1	794.6	169
	566.6	759.6	794.8	168
	566.8	758	795	167.1
	567	755.1	795.2	166.2
	567.2	753.1	795.4	165.9
	567.4	750.3	795.6	165.3
	567.6	748.6	795.8	164.3
	567.8	746.4	796	163.6
	568	743.9	796.2	163.3
	568.2	741.2	796.4	162.5
	568.4	739.4	796.6	162
	568.6	738.1	796.8	161.6
	568.8	736.6	797	160.8
	569	734.2	797.2	160
	569.2	731.9	797.4	159.7
	569.4	730.8	797.6	159
	569.6	728.4	797.8	158.6
	569.8	727	798	158.1
	570	724.7	798.2	157.4
	570.2	722.8	798.4	156.7
	570.4	720.5	798.6	156
	570.6	719.1	798.8	155.5
	570.8	716.9	799	155.1
	571	714.8	799.2	154.7
	571.2	711.6	799.4	154.1
	571.4	708.7	799.6	153.5
	571.6	706.2	799.8	153
	571.8	704.7	800	152.2
	572	702.2	800.2	151.6
	572.2	700.3	800.4	150.9
	572.4	697.9	800.6	150.2
	572.6	695.5	800.8	149.9
	572.8	693.1	801	149.3
	573	691.4	801.2	148.7
	573.2	689.4	801.4	148.2
	573.4	688.1	801.6	147.6
	573.6	685.4	801.8	147.1
	573.8	683.6	802	146.6
	574	680.7	802.2	146
	574.2	679	802.4	145.8
	574.4	676.1	802.6	145.1
	574.6	674.9	802.8	144.7
	574.8	671.7	803	144.2
	575	670.9	803.2	143.7
	575.2	667.8	803.4	143.1
	575.4	667.3	803.6	142.9
	575.6	664.3	803.8	142.2
	575.8	662.9	804	141.7
	576	659.4	804.2	140.8
	576.2	658.5	804.4	140.5
	576.4	655.2	804.6	139.9
	576.6	653.9	804.8	139.4
	576.8	651.3	805	138.5
	577	649.8	805.2	137.8
	577.2	647.2	805.4	137.2
	577.4	645.5	805.6	136.9
	577.6	642.6	805.8	136.4
	577.8	641	806	135.7
	578	638.5	806.2	135
	578.2	636.8	806.4	134.5
	578.4	634.6	806.6	133.7
	578.6	631.7	806.8	133.3
	578.8	628.7	807	132.9
	579	626.4	807.2	132.5
	579.2	624.8	807.4	132
	579.4	621.9	807.6	131.5
	579.6	620.4	807.8	131.2
	579.8	617.6	808	130.6
	580	615.2	808.2	130.1
	580.2	612.4	808.4	129.6
	580.4	611.1	808.6	129.1
	580.6	608.6	808.8	128.5
	580.8	606.9	809	128
	581	604.3	809.2	127.3
	581.2	602.5	809.4	126.7
	581.4	600.3	809.6	126.3
	581.6	598	809.8	126.2
	581.8	595.1	810	125.3
	582	593.3	810.2	124.8
	582.2	589.4	810.4	124.2
	582.4	587.1	810.6	123.6
	582.6	584.5	810.8	123
	582.8	583.1	811	122.6
	583	579.8	811.2	122
	583.2	578.8	811.4	121.4
	583.4	575.8	811.6	120.8
	583.6	574.6	811.8	120.2
	583.8	572	812	119.5
	584	570.5	812.2	119.2
	584.2	568.3	812.4	118.7
	584.4	566.2	812.6	118
	584.6	563.4	812.8	117.5
	584.8	562.7	813	117.2
	585	559.9	813.2	116.3
	585.2	558.6	813.4	115.9
	585.4	555.7	813.6	115.2
	585.6	554.7	813.8	114.9
	585.8	551.7	814	114.2
	586	549.8	814.2	113.7
	586.2	547.5	814.4	113
	586.4	545.4	814.6	112.6
	586.6	541.9	814.8	111.9
	586.8	540	815	111.6
	587	536.9	815.2	111
	587.2	534.6	815.4	110.5
	587.4	532	815.6	110.2
	587.6	529.2	815.8	109.8
	587.8	525.9	816	109.2
	588	524.1	816.2	108.7
	588.2	521.7	816.4	108.1
	588.4	518.7	816.6	107.5
	588.6	516.1	816.8	107
	588.8	513.9	817	106.1
	589	511.9	817.2	105.7
	589.2	509.4	817.4	105.3
	589.4	507.1	817.6	104.7
	589.6	504.5	817.8	103.9
	589.8	503	818	103.3
	590	500.7	818.2	102.7
	590.2	499.3	818.4	102.1
	590.4	496.9	818.6	101.5
	590.6	495.1	818.8	100.8
	590.8	493.2	819	99.89
			819.2	99.33
			819.4	99.19
	--	--	819.6	98.79
	--	--	819.8	98.24
	--	--	820	97.77
	--	--	820.2	97.03
	--	--	820.4	96.49
	--	--	820.6	95.74
	--	--	820.8	95
	--	--	821	94.35
	--		821.2	93.9
			821.4	93.36
			821.6	92.93
			821.8	92.38
			822	91.9
			822.2	91.31
			822.4	90.78
			822.6	90
			822.8	89.61
			823	88.95
			823.2	88.67
			823.4	87.96
			823.6	87.4
			823.8	86.55
			824	85.95
			824.2	85.19
			824.4	84.85
			824.6	84.18
			824.8	83.61
			825	82.95
			825.2	82.43
			825.4	81.77
			825.6	81.01
			825.8	80.37
			826	79.81
			826.2	79.22
			826.4	78.72
			826.6	78.32
			826.8	77.76
			827	77.25
			827.2	76.65
			827.4	76.09
			827.6	75.32
			827.8	74.8
			828	73.98
			828.2	73.38
			828.4	72.92
			828.6	72.29
			828.8	71.75
			829	70.91
			829.2	70.25
			829.4	69.69
			829.6	69.27
			829.8	68.77
			830	68.25
			830.2	67.67
			830.4	67.08
			830.6	66.53
			830.8	66.04
			831	65.31
			831.2	64.71
			831.4	64.16
			831.6	63.36
			831.8	62.65
			832	61.93
			832.2	61.38
			832.4	60.66
			832.6	60.11
			832.8	59.57
			833	59.09
			833.2	58.39
			833.4	57.83
			833.6	57.14
			833.8	56.78
			834	56.18
			834.2	55.67
			834.4	55.11
			834.6	54.26
			834.8	53.85
			835	53.3
			835.2	52.52
			835.4	52.07
			835.6	51.42
			835.8	50.87
			836	50.3
			836.2	49.85
			836.4	49.19
			836.6	48.7
			836.8	48.01
			837	47.4
			837.2	46.93
			837.4	46.24
			837.6	45.65
			837.8	45.05
			838	44.64
			838.2	44.07
			838.4	43.77
			838.6	43.2
			838.8	42.63
			839	42.12
			839.2	41.75
			839.4	41.14
			839.6	40.65
			839.8	40.17
			840	39.74
			840.2	39.31
			840.4	38.84
			840.6	38.2
			840.8	37.77
			841	37.34
			841.2	36.7
			841.4	36.07
			841.6	35.53
			841.8	35.01
			842	34.57
			842.2	34.13
			842.4	33.68
			842.6	33.24
			842.8	32.79
			843	32.38
			843.2	31.74
			843.4	31.29
			843.6	30.86
			843.8	30.46
			844	30.09
			844.2	29.65
			844.4	29.14
			844.6	28.77
			844.8	28.28
			845	27.9
			845.2	27.5
			845.4	27.11
			845.6	26.59
			845.8	26.12
			846	25.77
			846.2	25.38
			846.4	24.97
			846.6	24.64
			846.8	24.35
			847	24.05
			847.2	23.59
			847.4	23.31
			847.6	22.92
			847.8	22.62
			848	22.19
			848.2	21.9
			848.4	21.49
			848.6	21.23
			848.8	20.73
			849	20.42
			849.2	20.03
			849.4	19.78
			849.6	19.29
			849.8	19
			850	18.75
			850.2	18.36
			850.4	17.9
			850.6	17.65
			850.8	17.39
			851	17.12
			851.2	16.72
			851.4	16.41
			851.6	16.23
			851.8	16.04
			852	15.71
			852.2	15.48
			852.4	15.14
			852.6	14.88
			852.8	14.67
			853	14.45
			853.2	14.12
			853.4	13.87
			853.6	13.66
			853.8	13.48
			854	13.22
			854.2	13
			854.4	12.77
			854.6	12.49
			854.8	12.3
			855	12.14
			855.2	11.87
			855.4	11.63
			855.6	11.47
			855.8	11.37
			856	11.12
			856.2	10.84
			856.4	10.61
			856.6	10.39
			856.8	10.25
			857	10.1
			857.2	9.915
			857.4	9.729
			857.6	9.526
			857.8	9.29
			858	9.113
			858.2	8.993
			858.4	8.838
			858.6	8.745
			858.8	8.607
			859	8.418
			859.2	8.305
			859.4	8.174
			859.6	8.015
			859.8	7.861
			860	7.77
			860.2	7.572
			860.4	7.437
			860.6	7.333
			860.8	7.193
			861	7.042
			861.2	6.895
			861.4	6.76
			861.6	6.608
			861.8	6.5
			862	6.4
			862.2	6.259
			862.4	6.152
			862.6	6.039
			862.8	5.985
			863	5.933
			863.2	5.803
			863.4	5.681
			863.6	5.633
			863.8	5.534
			864	5.457
			864.2	5.343
			864.4	5.262
			864.6	5.193
			864.8	5.114
			865	5.03
			865.2	4.984
			865.4	4.886
			865.6	4.815
			865.8	4.683
			866	4.631
			866.2	4.537
			866.4	4.461
			866.6	4.416
			866.8	4.341
			867	4.229
			867.2	4.156
			867.4	4.096
			867.6	4.049
			867.8	4.006
			868	3.938
			868.2	3.876
			868.4	3.824
			868.6	3.766
			868.8	3.698
			869	3.622
			869.2	3.528
			869.4	3.483
			869.6	3.458
			869.8	3.395
			870	3.328
			870.2	3.338
			870.4	3.266
			870.6	3.215
			870.8	3.221
			871	3.145
			871.2	3.089
			871.4	3.081
			871.6	3.063
			871.8	3.027
			872	2.968
			872.2	2.928
			872.4	2.942
			872.6	2.898
			872.8	2.86
			873	2.829
			873.2	2.807
			873.4	2.757
			873.6	2.7
			873.8	2.681
			874	2.642
			874.2	2.621
			874.4	2.584
			874.6	2.53
			874.8	2.518
			875	2.517
			875.2	2.468
			875.4	2.447
			875.6	2.426
			875.8	2.368
			876	2.375
			876.2	2.335
			876.4	2.348
			876.6	2.323
			876.8	2.318
			877	2.29
			877.2	2.265
			877.4	2.252
			877.6	2.164
			877.8	2.158
			878	2.125
			878.2	2.133
			878.4	2.112
			878.6	2.084
			878.8	2.11
			879	2.116
			879.2	2.088
			879.4	2.057
			879.6	2.029
			879.8	2.033
			880	2
			880.2	2.005
			880.4	1.995
			880.6	1.972
			880.8	1.973
			881	1.961
			881.2	1.95
			881.4	1.956
			881.6	1.923
			881.8	1.898
			882	1.858
			882.2	1.85
			882.4	1.841
			882.6	1.821
			882.8	1.801
			883	1.795
			883.2	1.814
			883.4	1.793
			883.6	1.796
			883.8	1.788
			884	1.757
			884.2	1.743
			884.4	1.728
			884.6	1.703
			884.8	1.7
			885	1.684
			885.2	1.67
			885.4	1.666
			885.6	1.628
			885.8	1.68
			886	1.671
			886.2	1.686
			886.4	1.674
			886.6	1.663
			886.8	1.689
			887	1.658
			887.2	1.629
			887.4	1.617
			887.6	1.619
			887.8	1.64
			888	1.624
			888.2	1.605
			888.4	1.587
			888.6	1.592
			888.8	1.6
			889	1.575
			889.2	1.542
			889.4	1.517
			889.6	1.524
			889.8	1.52
			890	1.521
			890.2	1.51
			890.4	1.518
			890.6	1.518
			890.8	1.528
			891	1.552
			891.2	1.534
			891.4	1.534
			891.6	1.501
			891.8	1.515
			892	1.5
			892.2	1.507
			892.4	1.53
			892.6	1.484
			892.8	1.493
			893	1.493
			893.2	1.482
			893.4	1.457
			893.6	1.458
			893.8	1.449
			894	1.438
			894.2	1.421
			894.4	1.433
			894.6	1.416
			894.8	1.41
			895	1.402
			895.2	1.423
			895.4	1.419
			895.6	1.405
			895.8	1.412
			896	1.405
			896.2	1.375
			896.4	1.395
			896.6	1.382
			896.8	1.371
			897	1.394
			897.2	1.381
			897.4	1.337
			897.6	1.343
			897.8	1.37
			898	1.398
			898.2	1.395
			898.4	1.397
			898.6	1.399
			898.8	1.427
			899	1.404
			899.2	1.363
			899.4	1.339
			899.6	1.339
			899.8	1.359
			900	1.377

## Sheet: Figure 2e
Figure 2e
	Wavelength (nm)	FL Intensity (a.u.)
	830	212.196
	833.526	233.394
	837.053	256.383
	840.579	281.142
	844.105	307.621
	847.632	335.734
	851.158	365.361
	854.684	396.345
	858.211	428.493
	861.737	461.572
	865.263	495.316
	868.789	529.428
	872.316	563.581
	875.842	597.424
	879.368	630.592
	882.895	662.706
	886.421	693.387
	889.947	722.261
	893.474	748.97
	897	773.178
	900.526	794.583
	904.053	812.923
	907.579	827.985
	911.105	839.61
	914.632	847.701
	918.158	852.226
	921.684	853.219
	925.211	850.78
	928.737	845.078
	932.263	836.341
	935.789	824.857
	939.316	810.963
	942.842	795.037
	946.368	777.489
	949.895	758.746
	953.421	739.244
	956.947	719.414
	960.474	699.667
	964	680.387
	967.526	661.912
	971.053	644.534
	974.579	628.482
	978.105	613.925
	981.632	600.962
	985.158	589.624
	988.684	579.88
	992.211	571.634
	995.737	564.742
	999.263	559.011
	1002.79	554.221
	1006.32	550.125
	1009.84	546.472
	1013.37	543.011
	1016.89	539.508
	1020.42	535.75
	1023.95	531.557
	1027.47	526.786
	1031	521.336
	1034.53	515.144
	1038.05	508.19
	1041.58	500.489
	1045.11	492.087
	1048.63	483.056
	1052.16	473.485
	1055.68	463.475
	1059.21	453.13
	1062.74	442.552
	1066.26	431.837
	1069.79	421.065
	1073.32	410.306
	1076.84	399.611
	1080.37	389.016
	1083.89	378.54
	1087.42	368.189
	1090.95	357.958
	1094.47	347.833
	1098	337.793
	1101.53	327.815
	1105.05	317.877
	1108.58	307.958
	1112.11	298.041
	1115.63	288.114
	1119.16	278.174
	1122.68	268.222
	1126.21	258.267
	1129.74	248.324
	1133.26	238.414
	1136.79	228.562
	1140.32	218.798
	1143.84	209.153
	1147.37	199.661
	1150.89	190.354
	1154.42	181.266
	1157.95	172.428
	1161.47	163.87
	1165	155.616
	1168.53	147.691
	1172.05	140.114
	1175.58	132.899
	1179.11	126.059
	1182.63	119.601
	1186.16	113.529
	1189.68	107.843
	1193.21	102.541
	1196.74	97.6157
	1200.26	93.0594
	1203.79	88.8609
	1207.32	85.0071
	1210.84	81.4834
	1214.37	78.2739
	1217.89	75.3616
	1221.42	72.729
	1224.95	70.3581
	1228.47	68.2309
	1232	66.3292
	1235.53	64.6355
	1239.05	63.1324
	1242.58	61.8034
	1246.11	60.6324
	1249.63	59.6045
	1253.16	58.7052
	1256.68	57.9214
	1260.21	57.2405
	1263.74	56.6512
	1267.26	56.1429
	1270.79	55.7061
	1274.32	55.3319
	1277.84	55.0124
	1281.37	54.7407
	1284.89	54.5104
	1288.42	54.3158
	1291.95	54.152
	1295.47	54.0145
	1299	53.8996
	1302.53	53.8038
	1306.05	53.7243
	1309.58	53.6584
	1313.11	53.6041
	1316.63	53.5594
	1320.16	53.5228
	1323.68	53.4929
	1327.21	53.4686
	1330.74	53.4489
	1334.26	53.4329
	1337.79	53.4201
	1341.32	53.4097
	1344.84	53.4014
	1348.37	53.3948
	1351.89	53.3896
	1355.42	53.3854
	1358.95	53.3822
	1362.47	53.3796
	1366	53.3775
	1369.53	53.376
	1373.05	53.3747
	1376.58	53.3738
	1380.11	53.373
	1383.63	53.3724
	1387.16	53.372
	1390.68	53.3717
	1394.21	53.3714
	1397.74	53.3712
	1401.26	53.371
	1404.79	53.3709
	1408.32	53.3708
	1411.84	53.3708
	1415.37	53.3707
	1418.89	53.3707
	1422.42	53.3707
	1425.95	53.3707
	1429.47	53.3706
	1433	53.3706
	1436.53	53.3706
	1440.05	53.3706
	1443.58	53.3706
	1447.11	53.3706
	1450.63	53.3706
	1454.16	53.3706
	1457.68	53.3706
	1461.21	53.3706
	1464.74	53.3706
	1468.26	53.3706
	1471.79	53.3706
	1475.32	53.3706
	1478.84	53.3706
	1482.37	53.3706
	1485.89	53.3706
	1489.42	53.3706
	1492.95	53.3706
	1496.47	53.3706
	1500	53.3706

## Sheet: Figure 3a
Figure 3a
DAG																											DGC
	Time	Respnse Units (RU)	Time	Respnse Units (RU)	Time	Respnse Units (RU)	Time	Respnse Units (RU)		Time	Respnse Units (RU)	Time	Respnse Units (RU)	Time	Respnse Units (RU)	Time	Respnse Units (RU)		Time	Respnse Units (RU)	Time	Respnse Units (RU)	Time	Respnse Units (RU)				Time	Respnse Units (RU)	Time	Respnse Units (RU)	Time	Respnse Units (RU)	Time	Respnse Units (RU)	Time	Respnse Units (RU)	Time	Respnse Units (RU)	Time	Respnse Units (RU)	Time	Respnse Units (RU)	Time	Respnse Units (RU)	Time	Respnse Units (RU)
	0.5μM				1μM				2μM				4μM				8μM				16μM							0.01				0.02				0.04				0.08				0.16
	-27.7	0.1209	-27.7	0	-27.6	-0.12175	-27.6	0	-27.6	-0.01765	-27.6	0	-27.5	-0.11555	-27.5	0	-27.4	-0.0473	-27.4	0	-27.3	0.1186	-27.3	0				-38.1	-5.0501	-38.1	0	-38	-4.6477	-38	0	-37.9	-4.8827	-37.9	0	-37.9	-5.1075	-37.9	0	-37.8	-5.1926	-37.8	0
	-27.6	-0.00545	-27.6	0	-27.5	-0.11615	-27.5	0	-27.5	0.01785	-27.5	0	-27.4	0.024	-27.4	0	-27.3	0.0762	-27.3	0	-27.2	0.14935	-27.2	0				-38	-5.0314	-38	0	-37.9	-4.5903	-37.9	0	-37.8	-4.8322	-37.8	0	-37.8	-5.0273	-37.8	0	-37.7	-5.0818	-37.7	0
	-27.5	0.03395	-27.5	0	-27.4	0.0652	-27.4	0	-27.4	0.1127	-27.4	0	-27.3	0.0314	-27.3	0	-27.2	0.15925	-27.2	0	-27.1	0.15895	-27.1	0				-37.9	-4.9971	-37.9	0	-37.8	-4.4883	-37.8	0	-37.7	-4.7088	-37.7	0	-37.7	-4.961	-37.7	0	-37.6	-5.024	-37.6	0
	-27.4	0.0668	-27.4	0	-27.3	0.0276	-27.3	0	-27.3	0.09	-27.3	0	-27.2	0.12255	-27.2	0	-27.1	0.16625	-27.1	0	-27	0.1269	-27	0				-37.8	-4.9776	-37.8	0	-37.7	-4.4582	-37.7	0	-37.6	-4.6338	-37.6	0	-37.6	-4.8986	-37.6	0	-37.5	-4.9762	-37.5	0
	-27.3	0.0472	-27.3	0	-27.2	0.04485	-27.2	0	-27.2	0.09565	-27.2	0	-27.1	0.15465	-27.1	0	-27	0.1619	-27	0	-26.9	0.14075	-26.9	0				-37.7	-4.9489	-37.7	0	-37.6	-4.4605	-37.6	0	-37.5	-4.5906	-37.5	0	-37.5	-4.8696	-37.5	0	-37.4	-4.9726	-37.4	0
	-27.2	0.04345	-27.2	0	-27.1	0.06055	-27.1	0	-27.1	0.14015	-27.1	0	-27	0.1393	-27	0	-26.9	0.15645	-26.9	0	-26.8	0.1533	-26.8	0				-37.6	-4.9407	-37.6	0	-37.5	-4.4066	-37.5	0	-37.4	-4.5577	-37.4	0	-37.4	-4.8337	-37.4	0	-37.3	-4.952	-37.3	0
	-27.1	0.05205	-27.1	0	-27	-0.0107	-27	0	-27	0.1003	-27	0	-26.9	0.14265	-26.9	0	-26.8	0.1521	-26.8	0	-26.7	0.1776	-26.7	0				-37.5	-4.9067	-37.5	0	-37.4	-4.3899	-37.4	0	-37.3	-4.5306	-37.3	0	-37.3	-4.7747	-37.3	0	-37.2	-4.9506	-37.2	0
	-27	0.0243	-27	0	-26.9	-0.03135	-26.9	0	-26.9	0.13315	-26.9	0	-26.8	0.1566	-26.8	0	-26.7	0.1484	-26.7	0	-26.6	0.1634	-26.6	0				-37.4	-4.8495	-37.4	0	-37.3	-4.3633	-37.3	0	-37.2	-4.5618	-37.2	0	-37.2	-4.7323	-37.2	0	-37.1	-4.9043	-37.1	0
	-26.9	0.04205	-26.9	0	-26.8	0.0029	-26.8	0	-26.8	0.113	-26.8	0	-26.7	0.1619	-26.7	0	-26.6	0.1433	-26.6	0	-26.5	0.18265	-26.5	0				-37.3	-4.8215	-37.3	0	-37.2	-4.3182	-37.2	0	-37.1	-4.5399	-37.1	0	-37.1	-4.7038	-37.1	0	-37	-4.8444	-37	0
	-26.8	0.0672	-26.8	0	-26.7	-0.0163	-26.7	0	-26.7	0.0968	-26.7	0	-26.6	0.1876	-26.6	0	-26.5	0.13845	-26.5	0	-26.4	0.1892	-26.4	0				-37.2	-4.8005	-37.2	0	-37.1	-4.2979	-37.1	0	-37	-4.5436	-37	0	-37	-4.6636	-37	0	-36.9	-4.7924	-36.9	0
	-26.7	0.0464	-26.7	0	-26.6	-0.0124	-26.6	0	-26.6	0.1233	-26.6	0	-26.5	0.18025	-26.5	0	-26.4	0.141	-26.4	0	-26.3	0.17495	-26.3	0				-37.1	-4.7625	-37.1	0	-37	-4.2904	-37	0	-36.9	-4.5125	-36.9	0	-36.9	-4.6149	-36.9	0	-36.8	-4.743	-36.8	0
	-26.6	0.0687	-26.6	0	-26.5	0.03965	-26.5	0	-26.5	0.13015	-26.5	0	-26.4	0.1817	-26.4	0	-26.3	0.14185	-26.3	0	-26.2	0.17945	-26.2	0				-37	-4.7198	-37	0	-36.9	-4.2451	-36.9	0	-36.8	-4.4568	-36.8	0	-36.8	-4.5772	-36.8	0	-36.7	-4.7218	-36.7	0
	-26.5	0.07235	-26.5	0	-26.4	0.0753	-26.4	0	-26.4	0.1397	-26.4	0	-26.3	0.19455	-26.3	0	-26.2	0.12585	-26.2	0	-26.1	0.18325	-26.1	0				-36.9	-4.6841	-36.9	0	-36.8	-4.2053	-36.8	0	-36.7	-4.4182	-36.7	0	-36.7	-4.5585	-36.7	0	-36.6	-4.672	-36.6	0
	-26.4	0.0816	-26.4	0	-26.3	0.07965	-26.3	0	-26.3	0.14285	-26.3	0	-26.2	0.18815	-26.2	0	-26.1	0.12815	-26.1	0	-26	0.18175	-26	0				-36.8	-4.6601	-36.8	0	-36.7	-4.1723	-36.7	0	-36.6	-4.3871	-36.6	0	-36.6	-4.5576	-36.6	0	-36.5	-4.6095	-36.5	0
	-26.3	0.11405	-26.3	0	-26.2	0.07515	-26.2	0	-26.2	0.12155	-26.2	0	-26.1	0.20205	-26.1	0	-26	0.12215	-26	0	-25.9	0.167	-25.9	0				-36.7	-4.6295	-36.7	0	-36.6	-4.1407	-36.6	0	-36.5	-4.3612	-36.5	0	-36.5	-4.5205	-36.5	0	-36.4	-4.571	-36.4	0
	-26.2	0.12705	-26.2	0	-26.1	0.09395	-26.1	0	-26.1	0.12365	-26.1	0	-26	0.20345	-26	0	-25.9	0.1204	-25.9	0	-25.8	0.1804	-25.8	0				-36.6	-4.5871	-36.6	0	-36.5	-4.1036	-36.5	0	-36.4	-4.3193	-36.4	0	-36.4	-4.498	-36.4	0	-36.3	-4.5432	-36.3	0
	-26.1	0.10685	-26.1	0	-26	0.09735	-26	0	-26	0.12295	-26	0	-25.9	0.202	-25.9	0	-25.8	0.1291	-25.8	0	-25.7	0.1539	-25.7	0				-36.5	-4.5614	-36.5	0	-36.4	-4.0868	-36.4	0	-36.3	-4.2929	-36.3	0	-36.3	-4.4708	-36.3	0	-36.2	-4.5286	-36.2	0
	-26	0.11995	-26	0	-25.9	0.0913	-25.9	0	-25.9	0.1034	-25.9	0	-25.8	0.211	-25.8	0	-25.7	0.1339	-25.7	0	-25.6	0.16465	-25.6	0				-36.4	-4.5278	-36.4	0	-36.3	-4.0748	-36.3	0	-36.2	-4.2783	-36.2	0	-36.2	-4.4564	-36.2	0	-36.1	-4.5161	-36.1	0
	-25.9	0.1675	-25.9	0	-25.8	0.0908	-25.8	0	-25.8	0.0807	-25.8	0	-25.7	0.2058	-25.7	0	-25.6	0.14555	-25.6	0	-25.5	0.19395	-25.5	0				-36.3	-4.4912	-36.3	0	-36.2	-4.067	-36.2	0	-36.1	-4.271	-36.1	0	-36.1	-4.457	-36.1	0	-36	-4.4905	-36	0
	-25.8	0.1973	-25.8	0	-25.7	0.0863	-25.7	0	-25.7	0.0591	-25.7	0	-25.6	0.21105	-25.6	0	-25.5	0.14775	-25.5	0	-25.4	0.18885	-25.4	0				-36.2	-4.4657	-36.2	0	-36.1	-4.047	-36.1	0	-36	-4.2543	-36	0	-36	-4.447	-36	0	-35.9	-4.4685	-35.9	0
	-25.7	0.1679	-25.7	0	-25.6	0.07965	-25.6	0	-25.6	0.11165	-25.6	0	-25.5	0.18615	-25.5	0	-25.4	0.13845	-25.4	0	-25.3	0.12305	-25.3	0				-36.1	-4.4332	-36.1	0	-36	-4.0355	-36	0	-35.9	-4.2348	-35.9	0	-35.9	-4.4413	-35.9	0	-35.8	-4.4429	-35.8	0
	-25.6	0.13595	-25.6	0	-25.5	0.05805	-25.5	0	-25.5	0.13795	-25.5	0	-25.4	0.17405	-25.4	0	-25.3	0.12245	-25.3	0	-25.2	0.1246	-25.2	0				-36	-4.4095	-36	0	-35.9	-4.0092	-35.9	0	-35.8	-4.2121	-35.8	0	-35.8	-4.4309	-35.8	0	-35.7	-4.4176	-35.7	0
	-25.5	0.11745	-25.5	0	-25.4	0.04275	-25.4	0	-25.4	0.13995	-25.4	0	-25.3	0.16535	-25.3	0	-25.2	0.109	-25.2	0	-25.1	0.1431	-25.1	0				-35.9	-4.3965	-35.9	0	-35.8	-3.9997	-35.8	0	-35.7	-4.1958	-35.7	0	-35.7	-4.4126	-35.7	0	-35.6	-4.4006	-35.6	0
	-25.4	0.12145	-25.4	0	-25.3	0.06105	-25.3	0	-25.3	0.14335	-25.3	0	-25.2	0.1726	-25.2	0	-25.1	0.1085	-25.1	0	-25	0.1317	-25	0				-35.8	-4.373	-35.8	0	-35.7	-3.9784	-35.7	0	-35.6	-4.1791	-35.6	0	-35.6	-4.3941	-35.6	0	-35.5	-4.378	-35.5	0
	-25.3	0.11695	-25.3	0	-25.2	0.0479	-25.2	0	-25.2	0.1417	-25.2	0	-25.1	0.1557	-25.1	0	-25	0.0982	-25	0	-24.9	0.1335	-24.9	0				-35.7	-4.3636	-35.7	0	-35.6	-3.972	-35.6	0	-35.5	-4.1563	-35.5	0	-35.5	-4.3662	-35.5	0	-35.4	-4.3531	-35.4	0
	-25.2	0.109	-25.2	0	-25.1	0.0393	-25.1	0	-25.1	0.1393	-25.1	0	-25	0.1421	-25	0	-24.9	0.105	-24.9	0	-24.8	0.1197	-24.8	0				-35.6	-4.34	-35.6	0	-35.5	-3.9492	-35.5	0	-35.4	-4.1378	-35.4	0	-35.4	-4.3528	-35.4	0	-35.3	-4.3329	-35.3	0
	-25.1	0.0866	-25.1	0	-25	0.0257	-25	0	-25	0.1296	-25	0	-24.9	0.1406	-24.9	0	-24.8	0.0879	-24.8	0	-24.7	0.1062	-24.7	0				-35.5	-4.3226	-35.5	0	-35.4	-3.9358	-35.4	0	-35.3	-4.1202	-35.3	0	-35.3	-4.331	-35.3	0	-35.2	-4.3098	-35.2	0
	-25	0.0975	-25	0	-24.9	0.0318	-24.9	0	-24.9	0.1319	-24.9	0	-24.8	0.1273	-24.8	0	-24.7	0.0816	-24.7	0	-24.6	0.0972	-24.6	0				-35.4	-4.291	-35.4	0	-35.3	-3.9108	-35.3	0	-35.2	-4.0933	-35.2	0	-35.2	-4.3102	-35.2	0	-35.1	-4.2999	-35.1	0
	-24.9	0.0985	-24.9	0	-24.8	0.0301	-24.8	0	-24.8	0.1131	-24.8	0	-24.7	0.1086	-24.7	0	-24.6	0.0517	-24.6	0	-24.5	0.0639	-24.5	0				-35.3	-4.2836	-35.3	0	-35.2	-3.8879	-35.2	0	-35.1	-4.071	-35.1	0	-35.1	-4.2859	-35.1	0	-35	-4.2866	-35	0
	-24.8	0.078	-24.8	0	-24.7	0.0236	-24.7	0	-24.7	0.1037	-24.7	0	-24.6	0.0983	-24.6	0	-24.5	0.0209	-24.5	0	-24.4	0.05985	-24.4	0				-35.2	-4.2597	-35.2	0	-35.1	-3.8689	-35.1	0	-35	-4.0557	-35	0	-35	-4.2675	-35	0	-34.9	-4.2623	-34.9	0
	-24.7	0.0802	-24.7	0	-24.6	0.0127	-24.6	0	-24.6	0.0979	-24.6	0	-24.5	0.0775	-24.5	0	-24.4	0.00155	-24.4	0	-24.3	0.08035	-24.3	0				-35.1	-4.2446	-35.1	0	-35	-3.8445	-35	0	-34.9	-4.0464	-34.9	0	-34.9	-4.2518	-34.9	0	-34.8	-4.2463	-34.8	0
	-24.6	0.0647	-24.6	0	-24.5	0.0093	-24.5	0	-24.5	0.0793	-24.5	0	-24.4	0.05755	-24.4	0	-24.3	0.01795	-24.3	0	-24.2	0.0534	-24.2	0				-35	-4.2325	-35	0	-34.9	-3.8226	-34.9	0	-34.8	-4.0222	-34.8	0	-34.8	-4.2218	-34.8	0	-34.7	-4.2232	-34.7	0
	-24.5	0.073	-24.5	0	-24.4	0.00785	-24.4	0	-24.4	0.07435	-24.4	0	-24.3	0.05855	-24.3	0	-24.2	-0.0046	-24.2	0	-24.1	0.0472	-24.1	0				-34.9	-4.2207	-34.9	0	-34.8	-3.7983	-34.8	0	-34.7	-4.0036	-34.7	0	-34.7	-4.196	-34.7	0	-34.6	-4.1971	-34.6	0
	-24.4	0.06535	-24.4	0	-24.3	0.00695	-24.3	0	-24.3	0.06865	-24.3	0	-24.2	0.0346	-24.2	0	-24.1	0.0263	-24.1	0	-24	0.04845	-24	0				-34.8	-4.1858	-34.8	0	-34.7	-3.7752	-34.7	0	-34.6	-3.9822	-34.6	0	-34.6	-4.1763	-34.6	0	-34.5	-4.1673	-34.5	0
	-24.3	0.06295	-24.3	0	-24.2	0.0132	-24.2	0	-24.2	0.0429	-24.2	0	-24.1	0.0332	-24.1	0	-24	0.03675	-24	0	-23.9	0.0439	-23.9	0				-34.7	-4.159	-34.7	0	-34.6	-3.76	-34.6	0	-34.5	-3.9596	-34.5	0	-34.5	-4.147	-34.5	0	-34.4	-4.1542	-34.4	0
	-24.2	0.0416	-24.2	0	-24.1	-0.000499748	-24.1	0	-24.1	0.0382	-24.1	0	-24	0.02505	-24	0	-23.9	0.0269	-23.9	0	-23.8	0.0479	-23.8	0				-34.6	-4.1385	-34.6	0	-34.5	-3.7394	-34.5	0	-34.4	-3.9438	-34.4	0	-34.4	-4.1305	-34.4	0	-34.3	-4.1309	-34.3	0
	-24.1	0.0497	-24.1	0	-24	0.00235	-24	0	-24	0.03565	-24	0	-23.9	0.0296	-23.9	0	-23.8	0.0413	-23.8	0	-23.7	0.0345	-23.7	0				-34.5	-4.1132	-34.5	0	-34.4	-3.7233	-34.4	0	-34.3	-3.9198	-34.3	0	-34.3	-4.1077	-34.3	0	-34.2	-4.1027	-34.2	0
	-24	0.03785	-24	0	-23.9	-0.0276	-23.9	0	-23.9	0.0434	-23.9	0	-23.8	0.0304	-23.8	0	-23.7	0.0313	-23.7	0	-23.6	0.049	-23.6	0				-34.4	-4.0973	-34.4	0	-34.3	-3.7085	-34.3	0	-34.2	-3.892	-34.2	0	-34.2	-4.0853	-34.2	0	-34.1	-4.079	-34.1	0
	-23.9	0.0446	-23.9	0	-23.8	-0.023	-23.8	0	-23.8	0.0339	-23.8	0	-23.7	0.0373	-23.7	0	-23.6	0.0512	-23.6	0	-23.5	0.0508	-23.5	0				-34.3	-4.0734	-34.3	0	-34.2	-3.6819	-34.2	0	-34.1	-3.8753	-34.1	0	-34.1	-4.0664	-34.1	0	-34	-4.0603	-34	0
	-23.8	0.0383	-23.8	0	-23.7	-0.0223	-23.7	0	-23.7	0.0458	-23.7	0	-23.6	0.0458	-23.6	0	-23.5	0.0372	-23.5	0	-23.4	0.0426	-23.4	0				-34.2	-4.0502	-34.2	0	-34.1	-3.6625	-34.1	0	-34	-3.8561	-34	0	-34	-4.0502	-34	0	-33.9	-4.0426	-33.9	0
	-23.7	0.0495	-23.7	0	-23.6	-0.004	-23.6	0	-23.6	0.0423	-23.6	0	-23.5	0.0493	-23.5	0	-23.4	0.0297	-23.4	0	-23.3	0.0373	-23.3	0				-34.1	-4.0324	-34.1	0	-34	-3.6467	-34	0	-33.9	-3.8402	-33.9	0	-33.9	-4.0278	-33.9	0	-33.8	-4.0236	-33.8	0
	-23.6	0.0422	-23.6	0	-23.5	-0.0114	-23.5	0	-23.5	0.0425	-23.5	0	-23.4	0.0552	-23.4	0	-23.3	0.0274	-23.3	0	-23.2	0.04045	-23.2	0				-34	-4.0147	-34	0	-33.9	-3.6307	-33.9	0	-33.8	-3.8259	-33.8	0	-33.8	-4.0054	-33.8	0	-33.7	-4.0066	-33.7	0
	-23.5	0.0399	-23.5	0	-23.4	-0.0188	-23.4	0	-23.4	0.0332	-23.4	0	-23.3	0.044	-23.3	0	-23.2	0.02495	-23.2	0	-23.1	0.03665	-23.1	0				-33.9	-4.004	-33.9	0	-33.8	-3.6174	-33.8	0	-33.7	-3.8124	-33.7	0	-33.7	-3.9928	-33.7	0	-33.6	-3.9902	-33.6	0
	-23.4	0.0354	-23.4	0	-23.3	-0.0078	-23.3	0	-23.3	0.0395	-23.3	0	-23.2	0.05035	-23.2	0	-23.1	0.03585	-23.1	0	-23	0.0415	-23	0				-33.8	-3.9825	-33.8	0	-33.7	-3.6079	-33.7	0	-33.6	-3.798	-33.6	0	-33.6	-3.9792	-33.6	0	-33.5	-3.9723	-33.5	0
	-23.3	0.0265	-23.3	0	-23.2	-0.00955	-23.2	0	-23.2	0.04425	-23.2	0	-23.1	0.04745	-23.1	0	-23	0.0393	-23	0	-22.9	0.05795	-22.9	0				-33.7	-3.9642	-33.7	0	-33.6	-3.5895	-33.6	0	-33.5	-3.7823	-33.5	0	-33.5	-3.9622	-33.5	0	-33.4	-3.957	-33.4	0
	-23.2	0.02165	-23.2	0	-23.1	-0.01275	-23.1	0	-23.1	0.04525	-23.1	0	-23	0.0557	-23	0	-22.9	0.03315	-22.9	0	-22.8	0.055	-22.8	0				-33.6	-3.9461	-33.6	0	-33.5	-3.5729	-33.5	0	-33.4	-3.7658	-33.4	0	-33.4	-3.9418	-33.4	0	-33.3	-3.9381	-33.3	0
	-23.1	0.02625	-23.1	0	-23	-0.0126	-23	0	-23	0.0442	-23	0	-22.9	0.05465	-22.9	0	-22.8	0.0374	-22.8	0	-22.7	0.05055	-22.7	0				-33.5	-3.9267	-33.5	0	-33.4	-3.5554	-33.4	0	-33.3	-3.749	-33.3	0	-33.3	-3.9211	-33.3	0	-33.2	-3.9192	-33.2	0
	-23	0.0222	-23	0	-22.9	-0.01575	-22.9	0	-22.9	0.05315	-22.9	0	-22.8	0.0499	-22.8	0	-22.7	0.03835	-22.7	0	-22.6	0.0452	-22.6	0				-33.4	-3.9083	-33.4	0	-33.3	-3.5337	-33.3	0	-33.2	-3.7355	-33.2	0	-33.2	-3.9011	-33.2	0	-33.1	-3.9022	-33.1	0
	-22.9	0.02665	-22.9	0	-22.8	-0.0132	-22.8	0	-22.8	0.0469	-22.8	0	-22.7	0.04765	-22.7	0	-22.6	0.0403	-22.6	0	-22.5	0.03935	-22.5	0				-33.3	-3.8889	-33.3	0	-33.2	-3.5124	-33.2	0	-33.1	-3.7179	-33.1	0	-33.1	-3.8842	-33.1	0	-33	-3.885	-33	0
	-22.8	0.0286	-22.8	0	-22.7	-0.01075	-22.7	0	-22.7	0.04845	-22.7	0	-22.6	0.0407	-22.6	0	-22.5	0.04235	-22.5	0	-22.4	0.03695	-22.4	0				-33.2	-3.8678	-33.2	0	-33.1	-3.4945	-33.1	0	-33	-3.6993	-33	0	-33	-3.8664	-33	0	-32.9	-3.8674	-32.9	0
	-22.7	0.02385	-22.7	0	-22.6	-0.0185	-22.6	0	-22.6	0.043	-22.6	0	-22.5	0.03855	-22.5	0	-22.4	0.03375	-22.4	0	-22.3	0.04525	-22.3	0				-33.1	-3.8472	-33.1	0	-33	-3.4693	-33	0	-32.9	-3.683	-32.9	0	-32.9	-3.8471	-32.9	0	-32.8	-3.8458	-32.8	0
	-22.6	0.0229	-22.6	0	-22.5	-0.02285	-22.5	0	-22.5	0.03765	-22.5	0	-22.4	0.03595	-22.4	0	-22.3	0.04545	-22.3	0	-22.2	0.05335	-22.2	0				-33	-3.8286	-33	0	-32.9	-3.4444	-32.9	0	-32.8	-3.6646	-32.8	0	-32.8	-3.8317	-32.8	0	-32.7	-3.8279	-32.7	0
	-22.5	0.02545	-22.5	0	-22.4	-0.02615	-22.4	0	-22.4	0.02995	-22.4	0	-22.3	0.04855	-22.3	0	-22.2	0.05505	-22.2	0	-22.1	0.06405	-22.1	0				-32.9	-3.8081	-32.9	0	-32.8	-3.4244	-32.8	0	-32.7	-3.6466	-32.7	0	-32.7	-3.8134	-32.7	0	-32.6	-3.8064	-32.6	0
	-22.4	0.01865	-22.4	0	-22.3	-0.01995	-22.3	0	-22.3	0.03625	-22.3	0	-22.2	0.05065	-22.2	0	-22.1	0.05885	-22.1	0	-22	0.0703	-22	0				-32.8	-3.7935	-32.8	0	-32.7	-3.4066	-32.7	0	-32.6	-3.6256	-32.6	0	-32.6	-3.7943	-32.6	0	-32.5	-3.7866	-32.5	0
	-22.3	0.02375	-22.3	0	-22.2	-0.01595	-22.2	0	-22.2	0.03865	-22.2	0	-22.1	0.05675	-22.1	0	-22	0.0576	-22	0	-21.9	0.06405	-21.9	0				-32.7	-3.7765	-32.7	0	-32.6	-3.39	-32.6	0	-32.5	-3.6079	-32.5	0	-32.5	-3.7751	-32.5	0	-32.4	-3.7659	-32.4	0
	-22.2	0.01885	-22.2	0	-22.1	-0.00915	-22.1	0	-22.1	0.04575	-22.1	0	-22	0.0602	-22	0	-21.9	0.05745	-21.9	0	-21.8	0.06155	-21.8	0				-32.6	-3.7568	-32.6	0	-32.5	-3.3714	-32.5	0	-32.4	-3.5904	-32.4	0	-32.4	-3.7571	-32.4	0	-32.3	-3.7485	-32.3	0
	-22.1	0.02445	-22.1	0	-22	-0.0145	-22	0	-22	0.0409	-22	0	-21.9	0.05755	-21.9	0	-21.8	0.06035	-21.8	0	-21.7	0.0639	-21.7	0				-32.5	-3.7379	-32.5	0	-32.4	-3.3594	-32.4	0	-32.3	-3.5739	-32.3	0	-32.3	-3.7367	-32.3	0	-32.2	-3.7307	-32.2	0
	-22	0.0254	-22	0	-21.9	-0.01895	-21.9	0	-21.9	0.03865	-21.9	0	-21.8	0.05375	-21.8	0	-21.7	0.0623	-21.7	0	-21.6	0.05835	-21.6	0				-32.4	-3.7225	-32.4	0	-32.3	-3.3477	-32.3	0	-32.2	-3.5553	-32.2	0	-32.2	-3.7152	-32.2	0	-32.1	-3.7117	-32.1	0
	-21.9	0.02325	-21.9	0	-21.8	-0.01865	-21.8	0	-21.8	0.03315	-21.8	0	-21.7	0.0595	-21.7	0	-21.6	0.05595	-21.6	0	-21.5	0.05885	-21.5	0				-32.3	-3.7065	-32.3	0	-32.2	-3.3281	-32.2	0	-32.1	-3.536	-32.1	0	-32.1	-3.6966	-32.1	0	-32	-3.6895	-32	0
	-21.8	0.02345	-21.8	0	-21.7	-0.0131	-21.7	0	-21.7	0.0369	-21.7	0	-21.6	0.05275	-21.6	0	-21.5	0.05345	-21.5	0	-21.4	0.0518	-21.4	0				-32.2	-3.6923	-32.2	0	-32.1	-3.3084	-32.1	0	-32	-3.5141	-32	0	-32	-3.6767	-32	0	-31.9	-3.669	-31.9	0
	-21.7	0.0272	-21.7	0	-21.6	-0.01295	-21.6	0	-21.6	0.03085	-21.6	0	-21.5	0.05335	-21.5	0	-21.4	0.0499	-21.4	0	-21.3	0.0525	-21.3	0				-32.1	-3.6697	-32.1	0	-32	-3.293	-32	0	-31.9	-3.4916	-31.9	0	-31.9	-3.659	-31.9	0	-31.8	-3.6539	-31.8	0
	-21.6	0.02725	-21.6	0	-21.5	-0.01265	-21.5	0	-21.5	0.02615	-21.5	0	-21.4	0.0503	-21.4	0	-21.3	0.0526	-21.3	0	-21.2	0.0512	-21.2	0				-32	-3.6492	-32	0	-31.9	-3.2751	-31.9	0	-31.8	-3.475	-31.8	0	-31.8	-3.6394	-31.8	0	-31.7	-3.6362	-31.7	0
	-21.5	0.03005	-21.5	0	-21.4	-0.0188	-21.4	0	-21.4	0.0181	-21.4	0	-21.3	0.0482	-21.3	0	-21.2	0.047	-21.2	0	-21.1	0.0469	-21.1	0				-31.9	-3.629	-31.9	0	-31.8	-3.257	-31.8	0	-31.7	-3.4581	-31.7	0	-31.7	-3.6185	-31.7	0	-31.6	-3.6117	-31.6	0
	-21.4	0.0264	-21.4	0	-21.3	-0.0211	-21.3	0	-21.3	0.0152	-21.3	0	-21.2	0.0413	-21.2	0	-21.1	0.0413	-21.1	0	-21	0.0404	-21	0				-31.8	-3.6101	-31.8	0	-31.7	-3.2403	-31.7	0	-31.6	-3.4371	-31.6	0	-31.6	-3.5975	-31.6	0	-31.5	-3.5971	-31.5	0
	-21.3	0.0239	-21.3	0	-21.2	-0.0234	-21.2	0	-21.2	0.0183	-21.2	0	-21.1	0.0398	-21.1	0	-21	0.0392	-21	0	-20.9	0.0338	-20.9	0				-31.7	-3.5928	-31.7	0	-31.6	-3.2242	-31.6	0	-31.5	-3.4146	-31.5	0	-31.5	-3.5761	-31.5	0	-31.4	-3.5794	-31.4	0
	-21.2	0.025	-21.2	0	-21.1	-0.0263	-21.1	0	-21.1	0.0193	-21.1	0	-21	0.0387	-21	0	-20.9	0.0312	-20.9	0	-20.8	0.0318	-20.8	0				-31.6	-3.5697	-31.6	0	-31.5	-3.2021	-31.5	0	-31.4	-3.3982	-31.4	0	-31.4	-3.5548	-31.4	0	-31.3	-3.5612	-31.3	0
	-21.1	0.0235	-21.1	0	-21	-0.027	-21	0	-21	0.0183	-21	0	-20.9	0.0339	-20.9	0	-20.8	0.0331	-20.8	0	-20.7	0.02635	-20.7	0				-31.5	-3.548	-31.5	0	-31.4	-3.1797	-31.4	0	-31.3	-3.3801	-31.3	0	-31.3	-3.5307	-31.3	0	-31.2	-3.5449	-31.2	0
	-21	0.0269	-21	0	-20.9	-0.0297	-20.9	0	-20.9	0.0132	-20.9	0	-20.8	0.0327	-20.8	0	-20.7	0.02835	-20.7	0	-20.6	0.02225	-20.6	0				-31.4	-3.5285	-31.4	0	-31.3	-3.1655	-31.3	0	-31.2	-3.3634	-31.2	0	-31.2	-3.5092	-31.2	0	-31.1	-3.5267	-31.1	0
	-20.9	0.0227	-20.9	0	-20.8	-0.0321	-20.8	0	-20.8	0.0112	-20.8	0	-20.7	0.03105	-20.7	0	-20.6	0.02465	-20.6	0	-20.5	0.0213	-20.5	0				-31.3	-3.5058	-31.3	0	-31.2	-3.1505	-31.2	0	-31.1	-3.3432	-31.1	0	-31.1	-3.4865	-31.1	0	-31	-3.5072	-31	0
	-20.8	0.0224	-20.8	0	-20.7	-0.03495	-20.7	0	-20.7	0.00755	-20.7	0	-20.6	0.02695	-20.6	0	-20.5	0.0239	-20.5	0	-20.4	0.02415	-20.4	0				-31.2	-3.4811	-31.2	0	-31.1	-3.1371	-31.1	0	-31	-3.3226	-31	0	-31	-3.4667	-31	0	-30.9	-3.4891	-30.9	0
	-20.7	0.01955	-20.7	0	-20.6	-0.03645	-20.6	0	-20.6	0.00905	-20.6	0	-20.5	0.0287	-20.5	0	-20.4	0.02305	-20.4	0	-20.3	0.0254	-20.3	0				-31.1	-3.4591	-31.1	0	-31	-3.1232	-31	0	-30.9	-3.2989	-30.9	0	-30.9	-3.4473	-30.9	0	-30.8	-3.4722	-30.8	0
	-20.6	0.01545	-20.6	0	-20.5	-0.0349	-20.5	0	-20.5	0.0112	-20.5	0	-20.4	0.02865	-20.4	0	-20.3	0.0181	-20.3	0	-20.2	0.0229	-20.2	0				-31	-3.432	-31	0	-30.9	-3.1098	-30.9	0	-30.8	-3.2799	-30.8	0	-30.8	-3.4274	-30.8	0	-30.7	-3.4583	-30.7	0
	-20.5	0.015	-20.5	0	-20.4	-0.03375	-20.4	0	-20.4	0.01065	-20.4	0	-20.3	0.0258	-20.3	0	-20.2	0.0194	-20.2	0	-20.1	0.02515	-20.1	0				-30.9	-3.4082	-30.9	0	-30.8	-3.0934	-30.8	0	-30.7	-3.2608	-30.7	0	-30.7	-3.4084	-30.7	0	-30.6	-3.4419	-30.6	0
	-20.4	0.01715	-20.4	0	-20.3	-0.0361	-20.3	0	-20.3	0.0078	-20.3	0	-20.2	0.0254	-20.2	0	-20.1	0.02065	-20.1	0	-20	0.0243	-20	0				-30.8	-3.3883	-30.8	0	-30.7	-3.0749	-30.7	0	-30.6	-3.2438	-30.6	0	-30.6	-3.3878	-30.6	0	-30.5	-3.4247	-30.5	0
	-20.3	0.0131	-20.3	0	-20.2	-0.0408	-20.2	0	-20.2	0.0068	-20.2	0	-20.1	0.02775	-20.1	0	-20	0.0169	-20	0	-19.9	0.02565	-19.9	0				-30.7	-3.3686	-30.7	0	-30.6	-3.0577	-30.6	0	-30.5	-3.2235	-30.5	0	-30.5	-3.3707	-30.5	0	-30.4	-3.4114	-30.4	0
	-20.2	0.0133	-20.2	0	-20.1	-0.03945	-20.1	0	-20.1	0.00585	-20.1	0	-20	0.0262	-20	0	-19.9	0.01845	-19.9	0	-19.8	0.0265	-19.8	0				-30.6	-3.3512	-30.6	0	-30.5	-3.0403	-30.5	0	-30.4	-3.2068	-30.4	0	-30.4	-3.3518	-30.4	0	-30.3	-3.3969	-30.3	0
	-20.1	0.01475	-20.1	0	-20	-0.0442	-20	0	-20	0.004	-20	0	-19.9	0.03175	-19.9	0	-19.8	0.018	-19.8	0	-19.7	0.03005	-19.7	0				-30.5	-3.3353	-30.5	0	-30.4	-3.0279	-30.4	0	-30.3	-3.1882	-30.3	0	-30.3	-3.3355	-30.3	0	-30.2	-3.3764	-30.2	0
	-20	0.0107	-20	0	-19.9	-0.04395	-19.9	0	-19.9	0.00575	-19.9	0	-19.8	0.0313	-19.8	0	-19.7	0.01945	-19.7	0	-19.6	0.03385	-19.6	0				-30.4	-3.3184	-30.4	0	-30.3	-3.0151	-30.3	0	-30.2	-3.1721	-30.2	0	-30.2	-3.324	-30.2	0	-30.1	-3.3595	-30.1	0
	-19.9	0.01585	-19.9	0	-19.8	-0.0409	-19.8	0	-19.8	0.0014	-19.8	0	-19.7	0.03165	-19.7	0	-19.6	0.02315	-19.6	0	-19.5	0.03415	-19.5	0				-30.3	-3.3026	-30.3	0	-30.2	-3.0027	-30.2	0	-30.1	-3.155	-30.1	0	-30.1	-3.3083	-30.1	0	-30	-3.3434	-30	0
	-19.8	0.0178	-19.8	0	-19.7	-0.04265	-19.7	0	-19.7	0.00135	-19.7	0	-19.6	0.03795	-19.6	0	-19.5	0.02295	-19.5	0	-19.4	0.03305	-19.4	0				-30.2	-3.2844	-30.2	0	-30.1	-2.9857	-30.1	0	-30	-3.1384	-30	0	-30	-3.2838	-30	0	-29.9	-3.3289	-29.9	0
	-19.7	0.01645	-19.7	0	-19.6	-0.04275	-19.6	0	-19.6	0.00565	-19.6	0	-19.5	0.03885	-19.5	0	-19.4	0.02195	-19.4	0	-19.3	0.03465	-19.3	0				-30.1	-3.2628	-30.1	0	-30	-2.9716	-30	0	-29.9	-3.119	-29.9	0	-29.9	-3.2684	-29.9	0	-29.8	-3.3129	-29.8	0
	-19.6	0.01895	-19.6	0	-19.5	-0.04375	-19.5	0	-19.5	0.00715	-19.5	0	-19.4	0.03625	-19.4	0	-19.3	0.02225	-19.3	0	-19.2	0.0319	-19.2	0				-30	-3.2494	-30	0	-29.9	-2.9604	-29.9	0	-29.8	-3.1038	-29.8	0	-29.8	-3.2531	-29.8	0	-29.7	-3.2985	-29.7	0
	-19.5	0.02055	-19.5	0	-19.4	-0.04235	-19.4	0	-19.4	0.00365	-19.4	0	-19.3	0.03615	-19.3	0	-19.2	0.0201	-19.2	0	-19.1	0.02755	-19.1	0				-29.9	-3.2351	-29.9	0	-29.8	-2.9484	-29.8	0	-29.7	-3.0953	-29.7	0	-29.7	-3.2435	-29.7	0	-29.6	-3.2846	-29.6	0
	-19.4	0.01845	-19.4	0	-19.3	-0.03885	-19.3	0	-19.3	0.00335	-19.3	0	-19.2	0.0364	-19.2	0	-19.1	0.01935	-19.1	0	-19	0.02675	-19	0				-29.8	-3.2152	-29.8	0	-29.7	-2.9361	-29.7	0	-29.6	-3.0837	-29.6	0	-29.6	-3.2357	-29.6	0	-29.5	-3.2678	-29.5	0
	-19.3	0.01905	-19.3	0	-19.2	-0.0397	-19.2	0	-19.2	0.0012	-19.2	0	-19.1	0.03795	-19.1	0	-19	0.01705	-19	0	-18.9	0.02315	-18.9	0				-29.7	-3.1983	-29.7	0	-29.6	-2.9239	-29.6	0	-29.5	-3.0738	-29.5	0	-29.5	-3.2214	-29.5	0	-29.4	-3.2492	-29.4	0
	-19.2	0.019	-19.2	0	-19.1	-0.04265	-19.1	0	-19.1	-0.00325	-19.1	0	-19	0.03855	-19	0	-18.9	0.01285	-18.9	0	-18.8	0.01975	-18.8	0				-29.6	-3.1847	-29.6	0	-29.5	-2.9078	-29.5	0	-29.4	-3.0615	-29.4	0	-29.4	-3.2047	-29.4	0	-29.3	-3.232	-29.3	0
	-19.1	0.01745	-19.1	0	-19	-0.03895	-19	0	-19	-0.00595	-19	0	-18.9	0.03485	-18.9	0	-18.8	0.01285	-18.8	0	-18.7	0.0188	-18.7	0				-29.5	-3.1698	-29.5	0	-29.4	-2.8912	-29.4	0	-29.3	-3.0505	-29.3	0	-29.3	-3.1875	-29.3	0	-29.2	-3.2157	-29.2	0
	-19	0.01475	-19	0	-18.9	-0.04485	-18.9	0	-18.9	-0.00815	-18.9	0	-18.8	0.03335	-18.8	0	-18.7	0.0109	-18.7	0	-18.6	0.0272	-18.6	0				-29.4	-3.1535	-29.4	0	-29.3	-2.8805	-29.3	0	-29.2	-3.0363	-29.2	0	-29.2	-3.1651	-29.2	0	-29.1	-3.1953	-29.1	0
	-18.9	0.01635	-18.9	0	-18.8	-0.05105	-18.8	0	-18.8	-0.00965	-18.8	0	-18.7	0.0307	-18.7	0	-18.6	0.0143	-18.6	0	-18.5	0.029	-18.5	0				-29.3	-3.1358	-29.3	0	-29.2	-2.8627	-29.2	0	-29.1	-3.02	-29.1	0	-29.1	-3.1498	-29.1	0	-29	-3.1715	-29	0
	-18.8	0.01625	-18.8	0	-18.7	-0.0569	-18.7	0	-18.7	-0.009	-18.7	0	-18.6	0.0342	-18.6	0	-18.5	0.0145	-18.5	0	-18.4	0.0313	-18.4	0				-29.2	-3.1183	-29.2	0	-29.1	-2.8487	-29.1	0	-29	-3.0051	-29	0	-29	-3.1327	-29	0	-28.9	-3.1496	-28.9	0
	-18.7	0.0141	-18.7	0	-18.6	-0.053	-18.6	0	-18.6	-0.0068	-18.6	0	-18.5	0.0344	-18.5	0	-18.4	0.0106	-18.4	0	-18.3	0.02785	-18.3	0				-29.1	-3.0985	-29.1	0	-29	-2.8366	-29	0	-28.9	-2.9841	-28.9	0	-28.9	-3.1176	-28.9	0	-28.8	-3.1362	-28.8	0
	-18.6	0.0194	-18.6	0	-18.5	-0.0535	-18.5	0	-18.5	-0.0075	-18.5	0	-18.4	0.0367	-18.4	0	-18.3	0.00785	-18.3	0	-18.2	0.0301	-18.2	0				-29	-3.0839	-29	0	-28.9	-2.8265	-28.9	0	-28.8	-2.9692	-28.8	0	-28.8	-3.1099	-28.8	0	-28.7	-3.1262	-28.7	0
	-18.5	0.0207	-18.5	0	-18.4	-0.0553	-18.4	0	-18.4	-0.009	-18.4	0	-18.3	0.03405	-18.3	0	-18.2	0.0084	-18.2	0	-18.1	0.02545	-18.1	0				-28.9	-3.0696	-28.9	0	-28.8	-2.8095	-28.8	0	-28.7	-2.9526	-28.7	0	-28.7	-3.0975	-28.7	0	-28.6	-3.1136	-28.6	0
	-18.4	0.0225	-18.4	0	-18.3	-0.05895	-18.3	0	-18.3	-0.00935	-18.3	0	-18.2	0.0341	-18.2	0	-18.1	0.00805	-18.1	0	-18	0.0255	-18	0				-28.8	-3.0547	-28.8	0	-28.7	-2.7953	-28.7	0	-28.6	-2.9387	-28.6	0	-28.6	-3.0804	-28.6	0	-28.5	-3.0993	-28.5	0
	-18.3	0.01855	-18.3	0	-18.2	-0.0583	-18.2	0	-18.2	-0.0083	-18.2	0	-18.1	0.03475	-18.1	0	-18	0.0113	-18	0	-17.9	0.02215	-17.9	0				-28.7	-3.0364	-28.7	0	-28.6	-2.7863	-28.6	0	-28.5	-2.9211	-28.5	0	-28.5	-3.0665	-28.5	0	-28.4	-3.0854	-28.4	0
	-18.2	0.0171	-18.2	0	-18.1	-0.05625	-18.1	0	-18.1	-0.00715	-18.1	0	-18	0.0369	-18	0	-17.9	0.00835	-17.9	0	-17.8	0.01505	-17.8	0				-28.6	-3.0177	-28.6	0	-28.5	-2.7724	-28.5	0	-28.4	-2.9083	-28.4	0	-28.4	-3.0521	-28.4	0	-28.3	-3.0713	-28.3	0
	-18.1	0.01315	-18.1	0	-18	-0.0532	-18	0	-18	-0.002	-18	0	-17.9	0.03525	-17.9	0	-17.8	0.00605	-17.8	0	-17.7	0.01085	-17.7	0				-28.5	-2.996	-28.5	0	-28.4	-2.761	-28.4	0	-28.3	-2.8953	-28.3	0	-28.3	-3.0328	-28.3	0	-28.2	-3.0554	-28.2	0
	-18	0.0158	-18	0	-17.9	-0.05675	-17.9	0	-17.9	-0.00185	-17.9	0	-17.8	0.03285	-17.8	0	-17.7	0.00355	-17.7	0	-17.6	0.0085	-17.6	0				-28.4	-2.9747	-28.4	0	-28.3	-2.7438	-28.3	0	-28.2	-2.8822	-28.2	0	-28.2	-3.0146	-28.2	0	-28.1	-3.0386	-28.1	0
	-17.9	0.01345	-17.9	0	-17.8	-0.05795	-17.8	0	-17.8	-0.00335	-17.8	0	-17.7	0.03185	-17.7	0	-17.6	0.0055	-17.6	0	-17.5	0.0106	-17.5	0				-28.3	-2.9577	-28.3	0	-28.2	-2.7275	-28.2	0	-28.1	-2.8666	-28.1	0	-28.1	-3.0011	-28.1	0	-28	-3.0193	-28	0
	-17.8	0.01045	-17.8	0	-17.7	-0.05955	-17.7	0	-17.7	-0.00715	-17.7	0	-17.6	0.0289	-17.6	0	-17.5	0.0034	-17.5	0	-17.4	0.007	-17.4	0				-28.2	-2.9402	-28.2	0	-28.1	-2.7137	-28.1	0	-28	-2.8505	-28	0	-28	-2.9895	-28	0	-27.9	-2.9989	-27.9	0
	-17.7	0.01175	-17.7	0	-17.6	-0.0603	-17.6	0	-17.6	-0.0056	-17.6	0	-17.5	0.029	-17.5	0	-17.4	0.0008	-17.4	0	-17.3	0.00475	-17.3	0				-28.1	-2.9272	-28.1	0	-28	-2.6995	-28	0	-27.9	-2.8309	-27.9	0	-27.9	-2.9741	-27.9	0	-27.8	-2.9803	-27.8	0
	-17.6	0.0106	-17.6	0	-17.5	-0.0594	-17.5	0	-17.5	-0.0058	-17.5	0	-17.4	0.0257	-17.4	0	-17.3	0.00145	-17.3	0	-17.2	0.00205	-17.2	0				-28	-2.912	-28	0	-27.9	-2.6824	-27.9	0	-27.8	-2.8114	-27.8	0	-27.8	-2.9547	-27.8	0	-27.7	-2.9582	-27.7	0
	-17.5	0.0116	-17.5	0	-17.4	-0.0578	-17.4	0	-17.4	-0.0074	-17.4	0	-17.3	0.02605	-17.3	0	-17.2	-0.00115	-17.2	0	-17.1	-0.00235	-17.1	0				-27.9	-2.8931	-27.9	0	-27.8	-2.6627	-27.8	0	-27.7	-2.7968	-27.7	0	-27.7	-2.9389	-27.7	0	-27.6	-2.9327	-27.6	0
	-17.4	0.0107	-17.4	0	-17.3	-0.05855	-17.3	0	-17.3	-0.00775	-17.3	0	-17.2	0.02625	-17.2	0	-17.1	-0.00405	-17.1	0	-17	-0.0006	-17	0				-27.8	-2.8697	-27.8	0	-27.7	-2.6424	-27.7	0	-27.6	-2.7816	-27.6	0	-27.6	-2.9231	-27.6	0	-27.5	-2.9085	-27.5	0
	-17.3	0.00935	-17.3	0	-17.2	-0.05965	-17.2	0	-17.2	-0.00905	-17.2	0	-17.1	0.02665	-17.1	0	-17	-0.0023	-17	0	-16.9	0.00415	-16.9	0				-27.7	-2.8486	-27.7	0	-27.6	-2.6246	-27.6	0	-27.5	-2.7634	-27.5	0	-27.5	-2.9069	-27.5	0	-27.4	-2.8913	-27.4	0
	-17.2	0.01005	-17.2	0	-17.1	-0.06395	-17.1	0	-17.1	-0.00975	-17.1	0	-17	0.0287	-17	0	-16.9	-0.00045	-16.9	0	-16.8	0.0058	-16.8	0				-27.6	-2.8333	-27.6	0	-27.5	-2.6119	-27.5	0	-27.4	-2.7472	-27.4	0	-27.4	-2.8886	-27.4	0	-27.3	-2.8764	-27.3	0
	-17.1	0.00935	-17.1	0	-17	-0.0625	-17	0	-17	-0.0112	-17	0	-16.9	0.02805	-16.9	0	-16.8	-0.0049	-16.8	0	-16.7	0.009	-16.7	0				-27.5	-2.8132	-27.5	0	-27.4	-2.5953	-27.4	0	-27.3	-2.7276	-27.3	0	-27.3	-2.8745	-27.3	0	-27.2	-2.8548	-27.2	0
	-17	0.0135	-17	0	-16.9	-0.05845	-16.9	0	-16.9	-0.01125	-16.9	0	-16.8	0.0226	-16.8	0	-16.7	-0.0034	-16.7	0	-16.6	0.0095	-16.6	0				-27.4	-2.7935	-27.4	0	-27.3	-2.5798	-27.3	0	-27.2	-2.7154	-27.2	0	-27.2	-2.8598	-27.2	0	-27.1	-2.8399	-27.1	0
	-16.9	0.01705	-16.9	0	-16.8	-0.0601	-16.8	0	-16.8	-0.0088	-16.8	0	-16.7	0.025	-16.7	0	-16.6	-0.0029	-16.6	0	-16.5	0.012	-16.5	0				-27.3	-2.7709	-27.3	0	-27.2	-2.5678	-27.2	0	-27.1	-2.7047	-27.1	0	-27.1	-2.8438	-27.1	0	-27	-2.8222	-27	0
	-16.8	0.0198	-16.8	0	-16.7	-0.0585	-16.7	0	-16.7	-0.0024	-16.7	0	-16.6	0.0297	-16.6	0	-16.5	-0.002	-16.5	0	-16.4	0.0141	-16.4	0				-27.2	-2.7517	-27.2	0	-27.1	-2.5562	-27.1	0	-27	-2.6967	-27	0	-27	-2.8301	-27	0	-26.9	-2.8079	-26.9	0
	-16.7	0.0229	-16.7	0	-16.6	-0.0581	-16.6	0	-16.6	0.000200008	-16.6	0	-16.5	0.0295	-16.5	0	-16.4	-0.0075	-16.4	0	-16.3	0.01375	-16.3	0				-27.1	-2.734	-27.1	0	-27	-2.5462	-27	0	-26.9	-2.6848	-26.9	0	-26.9	-2.8199	-26.9	0	-26.8	-2.7938	-26.8	0
	-16.6	0.0264	-16.6	0	-16.5	-0.0575	-16.5	0	-16.5	0.0062	-16.5	0	-16.4	0.0292	-16.4	0	-16.3	-0.01485	-16.3	0	-16.2	0.0136	-16.2	0				-27	-2.7213	-27	0	-26.9	-2.534	-26.9	0	-26.8	-2.6728	-26.8	0	-26.8	-2.809	-26.8	0	-26.7	-2.7842	-26.7	0
	-16.5	0.0291	-16.5	0	-16.4	-0.0596	-16.4	0	-16.4	0.0017	-16.4	0	-16.3	0.02915	-16.3	0	-16.2	-0.0173	-16.2	0	-16.1	0.01625	-16.1	0				-26.9	-2.7112	-26.9	0	-26.8	-2.5209	-26.8	0	-26.7	-2.659	-26.7	0	-26.7	-2.7944	-26.7	0	-26.6	-2.7699	-26.6	0
	-16.4	0.0289	-16.4	0	-16.3	-0.06055	-16.3	0	-16.3	0.00055	-16.3	0	-16.2	0.0363	-16.2	0	-16.1	-0.01195	-16.1	0	-16	0.02035	-16	0				-26.8	-2.6964	-26.8	0	-26.7	-2.5142	-26.7	0	-26.6	-2.65	-26.6	0	-26.6	-2.7805	-26.6	0	-26.5	-2.7528	-26.5	0
	-16.3	0.02535	-16.3	0	-16.2	-0.0556	-16.2	0	-16.2	0.0055	-16.2	0	-16.1	0.03685	-16.1	0	-16	-0.01745	-16	0	-15.9	0.0168	-15.9	0				-26.7	-2.6814	-26.7	0	-26.6	-2.5022	-26.6	0	-26.5	-2.6397	-26.5	0	-26.5	-2.7625	-26.5	0	-26.4	-2.7369	-26.4	0
	-16.2	0.0235	-16.2	0	-16.1	-0.05675	-16.1	0	-16.1	0.00455	-16.1	0	-16	0.03575	-16	0	-15.9	-0.0186	-15.9	0	-15.8	0.0112	-15.8	0				-26.6	-2.6657	-26.6	0	-26.5	-2.4842	-26.5	0	-26.4	-2.6288	-26.4	0	-26.4	-2.748	-26.4	0	-26.3	-2.7258	-26.3	0
	-16.1	0.02765	-16.1	0	-16	-0.05965	-16	0	-16	-0.000649997	-16	0	-15.9	0.0338	-15.9	0	-15.8	-0.019	-15.8	0	-15.7	0.0112	-15.7	0				-26.5	-2.6516	-26.5	0	-26.4	-2.4675	-26.4	0	-26.3	-2.6104	-26.3	0	-26.3	-2.7355	-26.3	0	-26.2	-2.7126	-26.2	0
	-16	0.02145	-16	0	-15.9	-0.0558	-15.9	0	-15.9	-0.0029	-15.9	0	-15.8	0.0361	-15.8	0	-15.7	-0.0173	-15.7	0	-15.6	0.00865	-15.6	0				-26.4	-2.6395	-26.4	0	-26.3	-2.4514	-26.3	0	-26.2	-2.5938	-26.2	0	-26.2	-2.7216	-26.2	0	-26.1	-2.7009	-26.1	0
	-15.9	0.0211	-15.9	0	-15.8	-0.0535	-15.8	0	-15.8	0.000499987	-15.8	0	-15.7	0.0306	-15.7	0	-15.6	-0.01895	-15.6	0	-15.5	0.01475	-15.5	0				-26.3	-2.622	-26.3	0	-26.2	-2.4405	-26.2	0	-26.1	-2.5768	-26.1	0	-26.1	-2.7093	-26.1	0	-26	-2.6834	-26	0
	-15.8	0.0209	-15.8	0	-15.7	-0.0493	-15.7	0	-15.7	0.000500038	-15.7	0	-15.6	0.03175	-15.6	0	-15.5	-0.01785	-15.5	0	-15.4	0.01445	-15.4	0				-26.2	-2.6084	-26.2	0	-26.1	-2.427	-26.1	0	-26	-2.5638	-26	0	-26	-2.6972	-26	0	-25.9	-2.6733	-25.9	0
	-15.7	0.0164	-15.7	0	-15.6	-0.05205	-15.6	0	-15.6	-0.000149975	-15.6	0	-15.5	0.03815	-15.5	0	-15.4	-0.01685	-15.4	0	-15.3	0.01255	-15.3	0				-26.1	-2.5983	-26.1	0	-26	-2.4184	-26	0	-25.9	-2.5522	-25.9	0	-25.9	-2.6831	-25.9	0	-25.8	-2.6627	-25.8	0
	-15.6	0.01335	-15.6	0	-15.5	-0.05115	-15.5	0	-15.5	0.00185	-15.5	0	-15.4	0.04315	-15.4	0	-15.3	-0.01195	-15.3	0	-15.2	0.01185	-15.2	0				-26	-2.5862	-26	0	-25.9	-2.4059	-25.9	0	-25.8	-2.5354	-25.8	0	-25.8	-2.6718	-25.8	0	-25.7	-2.6484	-25.7	0
	-15.5	0.02095	-15.5	0	-15.4	-0.04855	-15.4	0	-15.4	-0.00125	-15.4	0	-15.3	0.04145	-15.3	0	-15.2	-0.00905	-15.2	0	-15.1	0.0092	-15.1	0				-25.9	-2.573	-25.9	0	-25.8	-2.3966	-25.8	0	-25.7	-2.5185	-25.7	0	-25.7	-2.6606	-25.7	0	-25.6	-2.6309	-25.6	0
	-15.4	0.02005	-15.4	0	-15.3	-0.04425	-15.3	0	-15.3	0.00485	-15.3	0	-15.2	0.04105	-15.2	0	-15.1	-0.0144	-15.1	0	-15	0.00405	-15	0				-25.8	-2.5573	-25.8	0	-25.7	-2.3856	-25.7	0	-25.6	-2.501	-25.6	0	-25.6	-2.6519	-25.6	0	-25.5	-2.6127	-25.5	0
	-15.3	0.02075	-15.3	0	-15.2	-0.03675	-15.2	0	-15.2	0.01155	-15.2	0	-15.1	0.0396	-15.1	0	-15	-0.00365	-15	0	-14.9	-0.00865	-14.9	0				-25.7	-2.5403	-25.7	0	-25.6	-2.3716	-25.6	0	-25.5	-2.4901	-25.5	0	-25.5	-2.6421	-25.5	0	-25.4	-2.5962	-25.4	0
	-15.2	0.02145	-15.2	0	-15.1	-0.0353	-15.1	0	-15.1	0.0181	-15.1	0	-15	0.03145	-15	0	-14.9	-0.00845	-14.9	0	-14.8	-0.013	-14.8	0				-25.6	-2.5241	-25.6	0	-25.5	-2.3585	-25.5	0	-25.4	-2.4728	-25.4	0	-25.4	-2.6274	-25.4	0	-25.3	-2.5791	-25.3	0
	-15.1	0.02	-15.1	0	-15	-0.03485	-15	0	-15	0.02695	-15	0	-14.9	0.03425	-14.9	0	-14.8	-0.0039	-14.8	0	-14.7	-0.0189	-14.7	0				-25.5	-2.5082	-25.5	0	-25.4	-2.3499	-25.4	0	-25.3	-2.4573	-25.3	0	-25.3	-2.6082	-25.3	0	-25.2	-2.566	-25.2	0
	-15	0.02265	-15	0	-14.9	-0.03635	-14.9	0	-14.9	0.02755	-14.9	0	-14.8	0.0232	-14.8	0	-14.7	0.00030004	-14.7	0	-14.6	-0.0185	-14.6	0				-25.4	-2.4981	-25.4	0	-25.3	-2.3394	-25.3	0	-25.2	-2.4428	-25.2	0	-25.2	-2.5906	-25.2	0	-25.1	-2.5477	-25.1	0
	-14.9	0.02465	-14.9	0	-14.8	-0.0308	-14.8	0	-14.8	0.0296	-14.8	0	-14.7	0.0201	-14.7	0	-14.6	0.000699999	-14.6	0	-14.5	-0.02355	-14.5	0				-25.3	-2.4806	-25.3	0	-25.2	-2.3254	-25.2	0	-25.1	-2.4324	-25.1	0	-25.1	-2.574	-25.1	0	-25	-2.5288	-25	0
	-14.8	0.0284	-14.8	0	-14.7	-0.0294	-14.7	0	-14.7	0.0353	-14.7	0	-14.6	0.0227	-14.6	0	-14.5	0.00515	-14.5	0	-14.4	-0.0246	-14.4	0				-25.2	-2.4633	-25.2	0	-25.1	-2.3092	-25.1	0	-25	-2.4207	-25	0	-25	-2.5613	-25	0	-24.9	-2.5133	-24.9	0
	-14.7	0.0351	-14.7	0	-14.6	-0.0341	-14.6	0	-14.6	0.0424	-14.6	0	-14.5	0.01815	-14.5	0	-14.4	0.0053	-14.4	0	-14.3	-0.03605	-14.3	0				-25.1	-2.4441	-25.1	0	-25	-2.2927	-25	0	-24.9	-2.4057	-24.9	0	-24.9	-2.548	-24.9	0	-24.8	-2.4951	-24.8	0
	-14.6	0.0376	-14.6	0	-14.5	-0.03875	-14.5	0	-14.5	0.04615	-14.5	0	-14.4	0.0156	-14.4	0	-14.3	0.00495	-14.3	0	-14.2	-0.04885	-14.2	0				-25	-2.4279	-25	0	-24.9	-2.2798	-24.9	0	-24.8	-2.3941	-24.8	0	-24.8	-2.5368	-24.8	0	-24.7	-2.4794	-24.7	0
	-14.5	0.04065	-14.5	0	-14.4	-0.0477	-14.4	0	-14.4	0.0404	-14.4	0	-14.3	0.02135	-14.3	0	-14.2	-0.00115	-14.2	0	-14.1	-0.0595	-14.1	0				-24.9	-2.4103	-24.9	0	-24.8	-2.2672	-24.8	0	-24.7	-2.3784	-24.7	0	-24.7	-2.523	-24.7	0	-24.6	-2.462	-24.6	0
	-14.4	0.0398	-14.4	0	-14.3	-0.04825	-14.3	0	-14.3	0.04115	-14.3	0	-14.2	0.02225	-14.2	0	-14.1	-0.0065	-14.1	0	-14	-0.05695	-14	0				-24.8	-2.3919	-24.8	0	-24.7	-2.251	-24.7	0	-24.6	-2.3659	-24.6	0	-24.6	-2.5068	-24.6	0	-24.5	-2.4475	-24.5	0
	-14.3	0.03995	-14.3	0	-14.2	-0.05235	-14.2	0	-14.2	0.04355	-14.2	0	-14.1	0.0302	-14.1	0	-14	-0.01125	-14	0	-13.9	-0.0621	-13.9	0				-24.7	-2.3767	-24.7	0	-24.6	-2.2388	-24.6	0	-24.5	-2.351	-24.5	0	-24.5	-2.4922	-24.5	0	-24.4	-2.4361	-24.4	0
	-14.2	0.03045	-14.2	0	-14.1	-0.0553	-14.1	0	-14.1	0.0516	-14.1	0	-14	0.03895	-14	0	-13.9	-0.0141	-13.9	0	-13.8	-0.0597	-13.8	0				-24.6	-2.3575	-24.6	0	-24.5	-2.2266	-24.5	0	-24.4	-2.3403	-24.4	0	-24.4	-2.4791	-24.4	0	-24.3	-2.4302	-24.3	0
	-14.1	0.0274	-14.1	0	-14	-0.05045	-14	0	-14	0.06085	-14	0	-13.9	0.0395	-13.9	0	-13.8	-0.013	-13.8	0	-13.7	-0.0573	-13.7	0				-24.5	-2.3401	-24.5	0	-24.4	-2.2205	-24.4	0	-24.3	-2.3273	-24.3	0	-24.3	-2.4673	-24.3	0	-24.2	-2.4262	-24.2	0
	-14	0.02845	-14	0	-13.9	-0.0501	-13.9	0	-13.9	0.0828	-13.9	0	-13.8	0.0291	-13.8	0	-13.7	-0.0125	-13.7	0	-13.6	-0.05695	-13.6	0				-24.4	-2.3232	-24.4	0	-24.3	-2.2119	-24.3	0	-24.2	-2.3162	-24.2	0	-24.2	-2.4532	-24.2	0	-24.1	-2.4094	-24.1	0
	-13.9	0.0295	-13.9	0	-13.8	-0.0585	-13.8	0	-13.8	0.0971	-13.8	0	-13.7	0.0271	-13.7	0	-13.6	-0.01475	-13.6	0	-13.5	-0.0585	-13.5	0				-24.3	-2.3114	-24.3	0	-24.2	-2.1983	-24.2	0	-24.1	-2.3042	-24.1	0	-24.1	-2.4414	-24.1	0	-24	-2.3927	-24	0
	-13.8	0.0233	-13.8	0	-13.7	-0.0604	-13.7	0	-13.7	0.1063	-13.7	0	-13.6	0.02465	-13.6	0	-13.5	-0.0151	-13.5	0	-13.4	-0.05455	-13.4	0				-24.2	-2.3003	-24.2	0	-24.1	-2.1838	-24.1	0	-24	-2.292	-24	0	-24	-2.4276	-24	0	-23.9	-2.3809	-23.9	0
	-13.7	0.0222	-13.7	0	-13.6	-0.06175	-13.6	0	-13.6	0.11425	-13.6	0	-13.5	0.0191	-13.5	0	-13.4	-0.01985	-13.4	0	-13.3	-0.0479	-13.3	0				-24.1	-2.2903	-24.1	0	-24	-2.1739	-24	0	-23.9	-2.2792	-23.9	0	-23.9	-2.417	-23.9	0	-23.8	-2.3664	-23.8	0
	-13.6	0.02435	-13.6	0	-13.5	-0.0661	-13.5	0	-13.5	0.1069	-13.5	0	-13.4	0.02335	-13.4	0	-13.3	-0.0267	-13.3	0	-13.2	-0.0413	-13.2	0				-24	-2.2759	-24	0	-23.9	-2.1614	-23.9	0	-23.8	-2.2663	-23.8	0	-23.8	-2.4045	-23.8	0	-23.7	-2.3495	-23.7	0
	-13.5	0.0223	-13.5	0	-13.4	-0.05935	-13.4	0	-13.4	0.09835	-13.4	0	-13.3	0.0331	-13.3	0	-13.2	-0.02	-13.2	0	-13.1	-0.03525	-13.1	0				-23.9	-2.2621	-23.9	0	-23.8	-2.1507	-23.8	0	-23.7	-2.2521	-23.7	0	-23.7	-2.3848	-23.7	0	-23.6	-2.3334	-23.6	0
	-13.4	0.01945	-13.4	0	-13.3	-0.0558	-13.3	0	-13.3	0.0845	-13.3	0	-13.2	0.0417	-13.2	0	-13.1	-0.01625	-13.1	0	-13	-0.02275	-13	0				-23.8	-2.2456	-23.8	0	-23.7	-2.1413	-23.7	0	-23.6	-2.2367	-23.6	0	-23.6	-2.3704	-23.6	0	-23.5	-2.3127	-23.5	0
	-13.3	0.0143	-13.3	0	-13.2	-0.0394	-13.2	0	-13.2	0.0741	-13.2	0	-13.1	0.04425	-13.1	0	-13	-0.01455	-13	0	-12.9	-0.01245	-12.9	0				-23.7	-2.2259	-23.7	0	-23.6	-2.1237	-23.6	0	-23.5	-2.2179	-23.5	0	-23.5	-2.3573	-23.5	0	-23.4	-2.2922	-23.4	0
	-13.2	0.0146	-13.2	0	-13.1	-0.03275	-13.1	0	-13.1	0.05595	-13.1	0	-13	0.03695	-13	0	-12.9	-0.00535	-12.9	0	-12.8	0.000449999	-12.8	0				-23.6	-2.2135	-23.6	0	-23.5	-2.105	-23.5	0	-23.4	-2.2009	-23.4	0	-23.4	-2.345	-23.4	0	-23.3	-2.2703	-23.3	0
	-13.1	0.01285	-13.1	0	-13	-0.02235	-13	0	-13	0.03735	-13	0	-12.9	0.02855	-12.9	0	-12.8	0.00515	-12.8	0	-12.7	0.0073	-12.7	0				-23.5	-2.1982	-23.5	0	-23.4	-2.0872	-23.4	0	-23.3	-2.1885	-23.3	0	-23.3	-2.3283	-23.3	0	-23.2	-2.2482	-23.2	0
	-13	0.01655	-13	0	-12.9	-0.01925	-12.9	0	-12.9	0.02745	-12.9	0	-12.8	0.03185	-12.8	0	-12.7	0.0148	-12.7	0	-12.6	0.0065	-12.6	0				-23.4	-2.1802	-23.4	0	-23.3	-2.0687	-23.3	0	-23.2	-2.1765	-23.2	0	-23.2	-2.3102	-23.2	0	-23.1	-2.2323	-23.1	0
	-12.9	0.02355	-12.9	0	-12.8	-0.00385	-12.8	0	-12.8	0.01295	-12.8	0	-12.7	0.0396	-12.7	0	-12.6	0.0159	-12.6	0	-12.5	0.00555	-12.5	0				-23.3	-2.1666	-23.3	0	-23.2	-2.0541	-23.2	0	-23.1	-2.1667	-23.1	0	-23.1	-2.2948	-23.1	0	-23	-2.2166	-23	0
	-12.8	0.03515	-12.8	0	-12.7	0.0077	-12.7	0	-12.7	0.0219	-12.7	0	-12.6	0.039	-12.6	0	-12.5	0.02395	-12.5	0	-12.4	0.0025	-12.4	0				-23.2	-2.1543	-23.2	0	-23.1	-2.0474	-23.1	0	-23	-2.1525	-23	0	-23	-2.2784	-23	0	-22.9	-2.2016	-22.9	0
	-12.7	0.0368	-12.7	0	-12.6	0.0101	-12.6	0	-12.6	0.0027	-12.6	0	-12.5	0.03625	-12.5	0	-12.4	0.0268	-12.4	0	-12.3	0.00815	-12.3	0				-23.1	-2.1409	-23.1	0	-23	-2.0386	-23	0	-22.9	-2.139	-22.9	0	-22.9	-2.2668	-22.9	0	-22.8	-2.1856	-22.8	0
	-12.6	0.0423	-12.6	0	-12.5	0.00715	-12.5	0	-12.5	-0.03645	-12.5	0	-12.4	0.0311	-12.4	0	-12.3	0.02665	-12.3	0	-12.2	0.0058	-12.2	0				-23	-2.1253	-23	0	-22.9	-2.0279	-22.9	0	-22.8	-2.1235	-22.8	0	-22.8	-2.2603	-22.8	0	-22.7	-2.1718	-22.7	0
	-12.5	0.04565	-12.5	0	-12.4	0.0045	-12.4	0	-12.4	-0.0431	-12.4	0	-12.3	0.03995	-12.3	0	-12.2	0.0226	-12.2	0	-12.1	-0.000849998	-12.1	0				-22.9	-2.1142	-22.9	0	-22.8	-2.0115	-22.8	0	-22.7	-2.11	-22.7	0	-22.7	-2.249	-22.7	0	-22.6	-2.1582	-22.6	0
	-12.4	0.0406	-12.4	0	-12.3	0.01085	-12.3	0	-12.3	-0.03035	-12.3	0	-12.2	0.0481	-12.2	0	-12.1	0.02895	-12.1	0	-12	-0.00395	-12	0				-22.8	-2.1067	-22.8	0	-22.7	-2.0023	-22.7	0	-22.6	-2.0951	-22.6	0	-22.6	-2.2334	-22.6	0	-22.5	-2.1436	-22.5	0
	-12.3	0.03605	-12.3	0	-12.2	0.011	-12.2	0	-12.2	-0.0253	-12.2	0	-12.1	0.05395	-12.1	0	-12	0.02525	-12	0	-11.9	0.00155	-11.9	0				-22.7	-2.0979	-22.7	0	-22.6	-1.9925	-22.6	0	-22.5	-2.084	-22.5	0	-22.5	-2.2194	-22.5	0	-22.4	-2.1352	-22.4	0
	-12.2	0.0308	-12.2	0	-12.1	0.01295	-12.1	0	-12.1	-0.00275	-12.1	0	-12	0.05655	-12	0	-11.9	0.03195	-11.9	0	-11.8	0.01235	-11.8	0				-22.6	-2.086	-22.6	0	-22.5	-1.9816	-22.5	0	-22.4	-2.0717	-22.4	0	-22.4	-2.1983	-22.4	0	-22.3	-2.1239	-22.3	0
	-12.1	0.03155	-12.1	0	-12	0.00155	-12	0	-12	0.01805	-12	0	-11.9	0.06315	-11.9	0	-11.8	0.03475	-11.8	0	-11.7	0.0108	-11.7	0				-22.5	-2.0688	-22.5	0	-22.4	-1.9734	-22.4	0	-22.3	-2.0672	-22.3	0	-22.3	-2.1797	-22.3	0	-22.2	-2.1039	-22.2	0
	-12	0.03505	-12	0	-11.9	-0.00645	-11.9	0	-11.9	0.03285	-11.9	0	-11.8	0.07905	-11.8	0	-11.7	0.0354	-11.7	0	-11.6	0.00515	-11.6	0				-22.4	-2.0557	-22.4	0	-22.3	-1.9619	-22.3	0	-22.2	-2.063	-22.2	0	-22.2	-2.1692	-22.2	0	-22.1	-2.0858	-22.1	0
	-11.9	0.04365	-11.9	0	-11.8	-0.00865	-11.8	0	-11.8	0.04945	-11.8	0	-11.7	0.1061	-11.7	0	-11.6	0.03875	-11.6	0	-11.5	0.00915	-11.5	0				-22.3	-2.0359	-22.3	0	-22.2	-1.9439	-22.2	0	-22.1	-2.0489	-22.1	0	-22.1	-2.1506	-22.1	0	-22	-2.0736	-22	0
	-11.8	0.04815	-11.8	0	-11.7	-0.0067	-11.7	0	-11.7	0.0476	-11.7	0	-11.6	0.12345	-11.6	0	-11.5	0.03835	-11.5	0	-11.4	0.01455	-11.4	0				-22.2	-2.0151	-22.2	0	-22.1	-1.9263	-22.1	0	-22	-2.0338	-22	0	-22	-2.1354	-22	0	-21.9	-2.0633	-21.9	0
	-11.7	0.0395	-11.7	0	-11.6	-0.01425	-11.6	0	-11.6	0.03855	-11.6	0	-11.5	0.14105	-11.5	0	-11.4	0.03735	-11.4	0	-11.3	0.01255	-11.3	0				-22.1	-1.9974	-22.1	0	-22	-1.9102	-22	0	-21.9	-2.0181	-21.9	0	-21.9	-2.1196	-21.9	0	-21.8	-2.0493	-21.8	0
	-11.6	0.04245	-11.6	0	-11.5	-0.01415	-11.5	0	-11.5	0.04295	-11.5	0	-11.4	0.15065	-11.4	0	-11.3	0.02535	-11.3	0	-11.2	-0.000500001	-11.2	0				-22	-1.9899	-22	0	-21.9	-1.8971	-21.9	0	-21.8	-2.0013	-21.8	0	-21.8	-2.1031	-21.8	0	-21.7	-2.0381	-21.7	0
	-11.5	0.04695	-11.5	0	-11.4	-0.00735	-11.4	0	-11.4	0.04595	-11.4	0	-11.3	0.17765	-11.3	0	-11.2	0.0167	-11.2	0	-11.1	0.006	-11.1	0				-21.9	-1.9757	-21.9	0	-21.8	-1.8915	-21.8	0	-21.7	-1.9886	-21.7	0	-21.7	-2.0899	-21.7	0	-21.6	-2.0226	-21.6	0
	-11.4	0.04605	-11.4	0	-11.3	0.00225	-11.3	0	-11.3	0.04715	-11.3	0	-11.2	0.1864	-11.2	0	-11.1	0.0085	-11.1	0	-11	0.0076	-11	0				-21.8	-1.9649	-21.8	0	-21.7	-1.8819	-21.7	0	-21.6	-1.9729	-21.6	0	-21.6	-2.0778	-21.6	0	-21.5	-2.0056	-21.5	0
	-11.3	0.04745	-11.3	0	-11.2	0.0027	-11.2	0	-11.2	0.048	-11.2	0	-11.1	0.1806	-11.1	0	-11	0.015	-11	0	-10.9	0.0123	-10.9	0				-21.7	-1.9574	-21.7	0	-21.6	-1.8694	-21.6	0	-21.5	-1.9563	-21.5	0	-21.5	-2.0616	-21.5	0	-21.4	-1.9909	-21.4	0
	-11.2	0.0412	-11.2	0	-11.1	-0.0065	-11.1	0	-11.1	0.0469	-11.1	0	-11	0.1561	-11	0	-10.9	0.0235	-10.9	0	-10.8	0.0014	-10.8	0				-21.6	-1.9451	-21.6	0	-21.5	-1.853	-21.5	0	-21.4	-1.9417	-21.4	0	-21.4	-2.037	-21.4	0	-21.3	-1.9761	-21.3	0
	-11.1	0.0283	-11.1	0	-11	-0.0028	-11	0	-11	0.0485	-11	0	-10.9	0.1302	-10.9	0	-10.8	0.0216	-10.8	0	-10.7	-0.00815	-10.7	0				-21.5	-1.9356	-21.5	0	-21.4	-1.8388	-21.4	0	-21.3	-1.9313	-21.3	0	-21.3	-2.0185	-21.3	0	-21.2	-1.9648	-21.2	0
	-11	0.0275	-11	0	-10.9	-0.0028	-10.9	0	-10.9	0.0504	-10.9	0	-10.8	0.091	-10.8	0	-10.7	0.02625	-10.7	0	-10.6	-0.0036	-10.6	0				-21.4	-1.9315	-21.4	0	-21.3	-1.8264	-21.3	0	-21.2	-1.9174	-21.2	0	-21.2	-2.0052	-21.2	0	-21.1	-1.9521	-21.1	0
	-10.9	0.0295	-10.9	0	-10.8	-0.0168	-10.8	0	-10.8	0.0436	-10.8	0	-10.7	0.05715	-10.7	0	-10.6	0.0381	-10.6	0	-10.5	0.000199999	-10.5	0				-21.3	-1.9197	-21.3	0	-21.2	-1.8163	-21.2	0	-21.1	-1.8987	-21.1	0	-21.1	-1.9844	-21.1	0	-21	-1.9331	-21	0
	-10.8	0.0233	-10.8	0	-10.7	-0.01435	-10.7	0	-10.7	0.04625	-10.7	0	-10.6	0.0392	-10.6	0	-10.5	0.0378	-10.5	0	-10.4	0.0012	-10.4	0				-21.2	-1.9101	-21.2	0	-21.1	-1.8046	-21.1	0	-21	-1.8836	-21	0	-21	-1.9623	-21	0	-20.9	-1.9259	-20.9	0
	-10.7	0.02215	-10.7	0	-10.6	-0.007	-10.6	0	-10.6	0.0506	-10.6	0	-10.5	0.0068	-10.5	0	-10.4	0.0386	-10.4	0	-10.3	0.01155	-10.3	0				-21.1	-1.8997	-21.1	0	-21	-1.7983	-21	0	-20.9	-1.8802	-20.9	0	-20.9	-1.9367	-20.9	0	-20.8	-1.9195	-20.8	0
	-10.6	0.018	-10.6	0	-10.5	-0.0052	-10.5	0	-10.5	0.0502	-10.5	0	-10.4	-0.0113	-10.4	0	-10.3	0.03895	-10.3	0	-10.2	0.0333	-10.2	0				-21	-1.8945	-21	0	-20.9	-1.7891	-20.9	0	-20.8	-1.873	-20.8	0	-20.8	-1.9138	-20.8	0	-20.7	-1.9135	-20.7	0
	-10.5	0.0145	-10.5	0	-10.4	-0.005	-10.4	0	-10.4	0.0544	-10.4	0	-10.3	-0.03175	-10.3	0	-10.2	0.024	-10.2	0	-10.1	0.0422	-10.1	0				-20.9	-1.8806	-20.9	0	-20.8	-1.792	-20.8	0	-20.7	-1.8617	-20.7	0	-20.7	-1.8897	-20.7	0	-20.6	-1.9183	-20.6	0
	-10.4	0.0145	-10.4	0	-10.3	0.01085	-10.3	0	-10.3	0.06825	-10.3	0	-10.2	-0.0531	-10.2	0	-10.1	0.0087	-10.1	0	-10	0.05275	-10	0				-20.8	-1.8731	-20.8	0	-20.7	-1.7824	-20.7	0	-20.6	-1.8516	-20.6	0	-20.6	-1.8719	-20.6	0	-20.5	-1.904	-20.5	0
	-10.3	0.01985	-10.3	0	-10.2	0.0125	-10.2	0	-10.2	0.0778	-10.2	0	-10.1	-0.0617	-10.1	0	-10	-0.00185	-10	0	-9.9	0.05785	-9.9	0				-20.7	-1.8612	-20.7	0	-20.6	-1.7708	-20.6	0	-20.5	-1.8405	-20.5	0	-20.5	-1.8576	-20.5	0	-20.4	-1.8835	-20.4	0
	-10.2	0.0296	-10.2	0	-10.1	0.0025	-10.1	0	-10.1	0.0725	-10.1	0	-10	-0.06575	-10	0	-9.9	-0.02855	-9.9	0	-9.8	0.07465	-9.8	0				-20.6	-1.8433	-20.6	0	-20.5	-1.7581	-20.5	0	-20.4	-1.8219	-20.4	0	-20.4	-1.8349	-20.4	0	-20.3	-1.8624	-20.3	0
	-10.1	0.0256	-10.1	0	-10	-5.00005e-05	-10	0	-10	0.06565	-10	0	-9.9	-0.07195	-9.9	0	-9.8	-0.04195	-9.8	0	-9.7	0.0887	-9.7	0				-20.5	-1.8465	-20.5	0	-20.4	-1.7488	-20.4	0	-20.3	-1.8096	-20.3	0	-20.3	-1.8149	-20.3	0	-20.2	-1.8364	-20.2	0
	-10	0.02605	-10	0	-9.9	-0.02465	-9.9	0	-9.9	0.04835	-9.9	0	-9.8	-0.09335	-9.8	0	-9.7	-0.0471	-9.7	0	-9.6	0.1026	-9.6	0				-20.4	-1.8302	-20.4	0	-20.3	-1.7318	-20.3	0	-20.2	-1.7948	-20.2	0	-20.2	-1.7884	-20.2	0	-20.1	-1.8016	-20.1	0
	-9.9	0.01965	-9.9	0	-9.8	-0.04125	-9.8	0	-9.8	0.04145	-9.8	0	-9.7	-0.1069	-9.7	0	-9.6	-0.0403	-9.6	0	-9.5	0.11205	-9.5	0				-20.3	-1.8099	-20.3	0	-20.2	-1.7242	-20.2	0	-20.1	-1.7712	-20.1	0	-20.1	-1.7692	-20.1	0	-20	-1.7656	-20	0
	-9.8	0.02015	-9.8	0	-9.7	-0.0456	-9.7	0	-9.7	0.0393	-9.7	0	-9.6	-0.1004	-9.6	0	-9.5	-0.03195	-9.5	0	-9.4	0.1268	-9.4	0				-20.2	-1.7843	-20.2	0	-20.1	-1.7036	-20.1	0	-20	-1.7394	-20	0	-20	-1.7525	-20	0	-19.9	-1.7416	-19.9	0
	-9.7	0.0187	-9.7	0	-9.6	-0.044	-9.6	0	-9.6	0.045	-9.6	0	-9.5	-0.08345	-9.5	0	-9.4	-0.019	-9.4	0	-9.3	0.13765	-9.3	0				-20.1	-1.7445	-20.1	0	-20	-1.6811	-20	0	-19.9	-1.7072	-19.9	0	-19.9	-1.7402	-19.9	0	-19.8	-1.7201	-19.8	0
	-9.6	0.0232	-9.6	0	-9.5	-0.04365	-9.5	0	-9.5	0.03015	-9.5	0	-9.4	-0.0566	-9.4	0	-9.3	0.00545	-9.3	0	-9.2	0.1372	-9.2	0				-20	-1.7137	-20	0	-19.9	-1.6627	-19.9	0	-19.8	-1.6882	-19.8	0	-19.8	-1.7352	-19.8	0	-19.7	-1.6939	-19.7	0
	-9.5	0.02095	-9.5	0	-9.4	-0.0227	-9.4	0	-9.4	0.0367	-9.4	0	-9.3	-0.03145	-9.3	0	-9.2	0.0189	-9.2	0	-9.1	0.1359	-9.1	0				-19.9	-1.6857	-19.9	0	-19.8	-1.6447	-19.8	0	-19.7	-1.6574	-19.7	0	-19.7	-1.7229	-19.7	0	-19.6	-1.6674	-19.6	0
	-9.4	0.0205	-9.4	0	-9.3	-0.01655	-9.3	0	-9.3	0.03825	-9.3	0	-9.2	-0.0127	-9.2	0	-9.1	0.0195	-9.1	0	-9	0.1552	-9	0				-19.8	-1.6581	-19.8	0	-19.7	-1.6212	-19.7	0	-19.6	-1.6421	-19.6	0	-19.6	-1.7089	-19.6	0	-19.5	-1.6499	-19.5	0
	-9.3	0.03495	-9.3	0	-9.2	-0.0169	-9.2	0	-9.2	0.0265	-9.2	0	-9.1	0.000599892	-9.1	0	-9	0.0283	-9	0	-8.9	0.15965	-8.9	0				-19.7	-1.6298	-19.7	0	-19.6	-1.6005	-19.6	0	-19.5	-1.6252	-19.5	0	-19.5	-1.6866	-19.5	0	-19.4	-1.6188	-19.4	0
	-9.2	0.0471	-9.2	0	-9.1	-0.0166	-9.1	0	-9.1	0.0295	-9.1	0	-9	0.011	-9	0	-8.9	0.04025	-8.9	0	-8.8	0.1654	-8.8	0				-19.6	-1.5933	-19.6	0	-19.5	-1.5863	-19.5	0	-19.4	-1.6017	-19.4	0	-19.4	-1.6692	-19.4	0	-19.3	-1.5807	-19.3	0
	-9.1	0.0613	-9.1	0	-9	-0.0033	-9	0	-9	0.0318	-9	0	-8.9	0.01935	-8.9	0	-8.8	0.0404	-8.8	0	-8.7	0.16635	-8.7	0				-19.5	-1.5672	-19.5	0	-19.4	-1.5669	-19.4	0	-19.3	-1.586	-19.3	0	-19.3	-1.6518	-19.3	0	-19.2	-1.5468	-19.2	0
	-9	0.0624	-9	0	-8.9	0.01015	-8.9	0	-8.9	0.03675	-8.9	0	-8.8	0.0256	-8.8	0	-8.7	0.03925	-8.7	0	-8.6	0.17	-8.6	0				-19.4	-1.5434	-19.4	0	-19.3	-1.5404	-19.3	0	-19.2	-1.5692	-19.2	0	-19.2	-1.6321	-19.2	0	-19.1	-1.5158	-19.1	0
	-8.9	0.05945	-8.9	0	-8.8	0.0038	-8.8	0	-8.8	0.0398	-8.8	0	-8.7	0.03605	-8.7	0	-8.6	0.0333	-8.6	0	-8.5	0.1571	-8.5	0				-19.3	-1.5102	-19.3	0	-19.2	-1.5236	-19.2	0	-19.1	-1.5592	-19.1	0	-19.1	-1.6127	-19.1	0	-19	-1.4904	-19	0
	-8.8	0.0528	-8.8	0	-8.7	-0.00265	-8.7	0	-8.7	0.04375	-8.7	0	-8.6	0.0324	-8.6	0	-8.5	0.0198	-8.5	0	-8.4	0.1411	-8.4	0				-19.2	-1.4931	-19.2	0	-19.1	-1.5037	-19.1	0	-19	-1.5498	-19	0	-19	-1.6012	-19	0	-18.9	-1.4731	-18.9	0
	-8.7	0.05425	-8.7	0	-8.6	0.0025	-8.6	0	-8.6	0.0431	-8.6	0	-8.5	0.0245	-8.5	0	-8.4	0.0098	-8.4	0	-8.3	0.1271	-8.3	0				-19.1	-1.4853	-19.1	0	-19	-1.4858	-19	0	-18.9	-1.5574	-18.9	0	-18.9	-1.5908	-18.9	0	-18.8	-1.464	-18.8	0
	-8.6	0.0534	-8.6	0	-8.5	-0.0057	-8.5	0	-8.5	0.0332	-8.5	0	-8.4	0.0217	-8.4	0	-8.3	-0.0024	-8.3	0	-8.2	0.11995	-8.2	0				-19	-1.4739	-19	0	-18.9	-1.4713	-18.9	0	-18.8	-1.5635	-18.8	0	-18.8	-1.5833	-18.8	0	-18.7	-1.4615	-18.7	0
	-8.5	0.0433	-8.5	0	-8.4	-0.0222	-8.4	0	-8.4	0.0288	-8.4	0	-8.3	0.0036	-8.3	0	-8.2	-0.00645	-8.2	0	-8.1	0.1029	-8.1	0				-18.9	-1.4489	-18.9	0	-18.8	-1.4557	-18.8	0	-18.7	-1.5717	-18.7	0	-18.7	-1.5828	-18.7	0	-18.6	-1.4807	-18.6	0
	-8.4	0.0365	-8.4	0	-8.3	-0.0315	-8.3	0	-8.3	0.0163	-8.3	0	-8.2	-0.00105	-8.2	0	-8.1	-0.0146	-8.1	0	-8	0.0951	-8	0				-18.8	-1.4516	-18.8	0	-18.7	-1.4456	-18.7	0	-18.6	-1.5778	-18.6	0	-18.6	-1.5779	-18.6	0	-18.5	-1.4837	-18.5	0
	-8.3	0.0319	-8.3	0	-8.2	-0.03625	-8.2	0	-8.2	0.00435	-8.2	0	-8.1	-0.0094	-8.1	0	-8	-0.0099	-8	0	-7.9	0.0839	-7.9	0				-18.7	-1.4576	-18.7	0	-18.6	-1.4421	-18.6	0	-18.5	-1.5682	-18.5	0	-18.5	-1.57	-18.5	0	-18.4	-1.4959	-18.4	0
	-8.2	0.02225	-8.2	0	-8.1	-0.0335	-8.1	0	-8.1	-0.000799866	-8.1	0	-8	0.0035	-8	0	-7.9	-0.0094	-7.9	0	-7.8	0.0676	-7.8	0				-18.6	-1.4673	-18.6	0	-18.5	-1.4377	-18.5	0	-18.4	-1.5618	-18.4	0	-18.4	-1.5591	-18.4	0	-18.3	-1.5061	-18.3	0
	-8.1	0.0127	-8.1	0	-8	-0.0158	-8	0	-8	-0.0059	-8	0	-7.9	0.0113	-7.9	0	-7.8	-0.0045	-7.8	0	-7.7	0.05465	-7.7	0				-18.5	-1.4839	-18.5	0	-18.4	-1.4443	-18.4	0	-18.3	-1.5566	-18.3	0	-18.3	-1.5463	-18.3	0	-18.2	-1.5133	-18.2	0
	-8	0.025	-8	0	-7.9	-0.0012	-7.9	0	-7.9	-0.0087	-7.9	0	-7.8	0.0163	-7.8	0	-7.7	-0.01165	-7.7	0	-7.6	0.04765	-7.6	0				-18.4	-1.487	-18.4	0	-18.3	-1.444	-18.3	0	-18.2	-1.5447	-18.2	0	-18.2	-1.5389	-18.2	0	-18.1	-1.5114	-18.1	0
	-7.9	0.0205	-7.9	0	-7.8	0.0213	-7.8	0	-7.8	-0.0037	-7.8	0	-7.7	0.01875	-7.7	0	-7.6	-0.01265	-7.6	0	-7.5	0.0273	-7.5	0				-18.3	-1.488	-18.3	0	-18.2	-1.4386	-18.2	0	-18.1	-1.5282	-18.1	0	-18.1	-1.5306	-18.1	0	-18	-1.5159	-18	0
	-7.8	0.014	-7.8	0	-7.7	0.04825	-7.7	0	-7.7	-0.00225	-7.7	0	-7.6	0.01505	-7.6	0	-7.5	-0.0209	-7.5	0	-7.4	0.0222	-7.4	0				-18.2	-1.4807	-18.2	0	-18.1	-1.4381	-18.1	0	-18	-1.5208	-18	0	-18	-1.5131	-18	0	-17.9	-1.5216	-17.9	0
	-7.7	0.01375	-7.7	0	-7.6	0.05445	-7.6	0	-7.6	-0.000949954	-7.6	0	-7.5	0.0129	-7.5	0	-7.4	-0.0197	-7.4	0	-7.3	0.0167	-7.3	0				-18.1	-1.4783	-18.1	0	-18	-1.4304	-18	0	-17.9	-1.5017	-17.9	0	-17.9	-1.4979	-17.9	0	-17.8	-1.5461	-17.8	0
	-7.6	0.00975	-7.6	0	-7.5	0.0542	-7.5	0	-7.5	-0.0107	-7.5	0	-7.4	0.0175	-7.4	0	-7.3	-0.0228	-7.3	0	-7.2	0.01755	-7.2	0				-18	-1.4764	-18	0	-17.9	-1.4168	-17.9	0	-17.8	-1.4893	-17.8	0	-17.8	-1.4952	-17.8	0	-17.7	-1.5434	-17.7	0
	-7.5	0.0109	-7.5	0	-7.4	0.0551	-7.4	0	-7.4	-0.0138	-7.4	0	-7.3	0.011	-7.3	0	-7.2	-0.02905	-7.2	0	-7.1	0.0032	-7.1	0				-17.9	-1.4621	-17.9	0	-17.8	-1.4044	-17.8	0	-17.7	-1.4701	-17.7	0	-17.7	-1.4828	-17.7	0	-17.6	-1.5191	-17.6	0
	-7.4	0.009	-7.4	0	-7.3	0.0406	-7.3	0	-7.3	-0.0129	-7.3	0	-7.2	-0.00385	-7.2	0	-7.1	-0.0348	-7.1	0	-7	0.00255	-7	0				-17.8	-1.4503	-17.8	0	-17.7	-1.3908	-17.7	0	-17.6	-1.4485	-17.6	0	-17.6	-1.4778	-17.6	0	-17.5	-1.4723	-17.5	0
	-7.3	0.0022	-7.3	0	-7.2	0.01695	-7.2	0	-7.2	-0.01945	-7.2	0	-7.1	-0.0122	-7.1	0	-7	-0.02305	-7	0	-6.9	-0.0022	-6.9	0				-17.7	-1.4356	-17.7	0	-17.6	-1.3631	-17.6	0	-17.5	-1.4247	-17.5	0	-17.5	-1.4671	-17.5	0	-17.4	-1.42	-17.4	0
	-7.2	-0.00175	-7.2	0	-7.1	-0.0029	-7.1	0	-7.1	-0.0361	-7.1	0	-7	-0.00355	-7	0	-6.9	-0.0175	-6.9	0	-6.8	-0.01025	-6.8	0				-17.6	-1.423	-17.6	0	-17.5	-1.345	-17.5	0	-17.4	-1.4032	-17.4	0	-17.4	-1.4538	-17.4	0	-17.3	-1.3923	-17.3	0
	-7.1	-0.0059	-7.1	0	-7	-0.00635	-7	0	-7	-0.02775	-7	0	-6.9	-0.0085	-6.9	0	-6.8	-0.01165	-6.8	0	-6.7	-0.0097	-6.7	0				-17.5	-1.3953	-17.5	0	-17.4	-1.3407	-17.4	0	-17.3	-1.3945	-17.3	0	-17.3	-1.4381	-17.3	0	-17.2	-1.3546	-17.2	0
	-7	-0.000750001	-7	0	-6.9	-0.0151	-6.9	0	-6.9	-0.0287	-6.9	0	-6.8	-0.00995	-6.8	0	-6.7	-0.0086	-6.7	0	-6.6	0.00175	-6.6	0				-17.4	-1.374	-17.4	0	-17.3	-1.341	-17.3	0	-17.2	-1.3864	-17.2	0	-17.2	-1.4256	-17.2	0	-17.1	-1.2963	-17.1	0
	-6.9	-0.0017	-6.9	0	-6.8	-0.02345	-6.8	0	-6.8	-0.03015	-6.8	0	-6.7	-0.0067	-6.7	0	-6.6	0.00375	-6.6	0	-6.5	0.0013	-6.5	0				-17.3	-1.3602	-17.3	0	-17.2	-1.3274	-17.2	0	-17.1	-1.3735	-17.1	0	-17.1	-1.4188	-17.1	0	-17	-1.2635	-17	0
	-6.8	0.00265	-6.8	0	-6.7	-0.0229	-6.7	0	-6.7	-0.0261	-6.7	0	-6.6	0.00855	-6.6	0	-6.5	0.0061	-6.5	0	-6.4	-0.00675	-6.4	0				-17.2	-1.3451	-17.2	0	-17.1	-1.3113	-17.1	0	-17	-1.3518	-17	0	-17	-1.4115	-17	0	-16.9	-1.2467	-16.9	0
	-6.7	0.0076	-6.7	0	-6.6	-0.02125	-6.6	0	-6.6	-0.01405	-6.6	0	-6.5	0.0149	-6.5	0	-6.4	0.00825	-6.4	0	-6.3	-0.0138	-6.3	0				-17.1	-1.3333	-17.1	0	-17	-1.2918	-17	0	-16.9	-1.3378	-16.9	0	-16.9	-1.3964	-16.9	0	-16.8	-1.2597	-16.8	0
	-6.6	0.02075	-6.6	0	-6.5	-0.0106	-6.5	0	-6.5	-0.0142	-6.5	0	-6.4	0.01575	-6.4	0	-6.3	0.000500001	-6.3	0	-6.2	-0.01265	-6.2	0				-17	-1.3108	-17	0	-16.9	-1.2728	-16.9	0	-16.8	-1.3059	-16.8	0	-16.8	-1.3803	-16.8	0	-16.7	-1.2514	-16.7	0
	-6.5	0.018	-6.5	0	-6.4	-0.00845	-6.4	0	-6.4	-0.01645	-6.4	0	-6.3	0.0152	-6.3	0	-6.2	0.00545	-6.2	0	-6.1	-0.01415	-6.1	0				-16.9	-1.3047	-16.9	0	-16.8	-1.2518	-16.8	0	-16.7	-1.2936	-16.7	0	-16.7	-1.3733	-16.7	0	-16.6	-1.2513	-16.6	0
	-6.4	0.01345	-6.4	0	-6.3	-0.0053	-6.3	0	-6.3	-0.0184	-6.3	0	-6.2	0.01345	-6.2	0	-6.1	0.00235	-6.1	0	-6	-0.0091	-6	0				-16.8	-1.2905	-16.8	0	-16.7	-1.2267	-16.7	0	-16.6	-1.2923	-16.6	0	-16.6	-1.372	-16.6	0	-16.5	-1.2399	-16.5	0
	-6.3	0.0065	-6.3	0	-6.2	-0.00855	-6.2	0	-6.2	-0.01505	-6.2	0	-6.1	0.01025	-6.1	0	-6	0.0018	-6	0	-5.9	-0.0089	-5.9	0				-16.7	-1.2711	-16.7	0	-16.6	-1.2073	-16.6	0	-16.5	-1.2844	-16.5	0	-16.5	-1.3699	-16.5	0	-16.4	-1.2387	-16.4	0
	-6.2	0.00575	-6.2	0	-6.1	0.000750038	-6.1	0	-6.1	-0.00805	-6.1	0	-6	0.0133	-6	0	-5.9	-0.0016	-5.9	0	-5.8	-0.014	-5.8	0				-16.6	-1.2563	-16.6	0	-16.5	-1.2054	-16.5	0	-16.4	-1.2722	-16.4	0	-16.4	-1.3653	-16.4	0	-16.3	-1.2377	-16.3	0
	-6.1	0.00565	-6.1	0	-6	0.0074	-6	0	-6	-0.008	-6	0	-5.9	0.0078	-5.9	0	-5.8	-0.008	-5.8	0	-5.7	-0.0133	-5.7	0				-16.5	-1.2371	-16.5	0	-16.4	-1.2096	-16.4	0	-16.3	-1.26	-16.3	0	-16.3	-1.3591	-16.3	0	-16.2	-1.2346	-16.2	0
	-6	0.0073	-6	0	-5.9	0.0072	-5.9	0	-5.9	-0.0061	-5.9	0	-5.8	0.0016	-5.8	0	-5.7	-0.0072	-5.7	0	-5.6	-0.0093	-5.6	0				-16.4	-1.2407	-16.4	0	-16.3	-1.2047	-16.3	0	-16.2	-1.247	-16.2	0	-16.2	-1.3508	-16.2	0	-16.1	-1.2339	-16.1	0
	-5.9	0.0031	-5.9	0	-5.8	-0.000999933	-5.8	0	-5.8	-0.005	-5.8	0	-5.7	-0.000600017	-5.7	0	-5.6	-0.0049	-5.6	0	-5.5	-0.00905	-5.5	0				-16.3	-1.2431	-16.3	0	-16.2	-1.2051	-16.2	0	-16.1	-1.2445	-16.1	0	-16.1	-1.3376	-16.1	0	-16	-1.2288	-16	0
	-5.8	0.0052	-5.8	0	-5.7	0.007	-5.7	0	-5.7	-0.000100017	-5.7	0	-5.6	0.0048	-5.6	0	-5.5	-0.00745	-5.5	0	-5.4	-0.0092	-5.4	0				-16.2	-1.2388	-16.2	0	-16.1	-1.192	-16.1	0	-16	-1.2431	-16	0	-16	-1.3331	-16	0	-15.9	-1.2162	-15.9	0
	-5.7	0.0051	-5.7	0	-5.6	0.007	-5.6	0	-5.6	0.0026	-5.6	0	-5.5	0.00575	-5.5	0	-5.4	-0.0104	-5.4	0	-5.3	-0.0018	-5.3	0				-16.1	-1.2602	-16.1	0	-16	-1.1875	-16	0	-15.9	-1.2302	-15.9	0	-15.9	-1.3274	-15.9	0	-15.8	-1.2006	-15.8	0
	-5.6	0.0036	-5.6	0	-5.5	0.00645	-5.5	0	-5.5	0.00375	-5.5	0	-5.4	-0.0003	-5.4	0	-5.3	-0.0054	-5.3	0	-5.2	-0.00515	-5.2	0				-16	-1.2559	-16	0	-15.9	-1.1859	-15.9	0	-15.8	-1.2255	-15.8	0	-15.8	-1.318	-15.8	0	-15.7	-1.1926	-15.7	0
	-5.5	0.00175	-5.5	0	-5.4	0.006	-5.4	0	-5.4	-0.0082	-5.4	0	-5.3	-0.0032	-5.3	0	-5.2	0.00215	-5.2	0	-5.1	-0.0028	-5.1	0				-15.9	-1.2455	-15.9	0	-15.8	-1.1757	-15.8	0	-15.7	-1.2042	-15.7	0	-15.7	-1.3123	-15.7	0	-15.6	-1.1778	-15.6	0
	-5.4	-0.0039	-5.4	0	-5.3	0.0021	-5.3	0	-5.3	-0.0116	-5.3	0	-5.2	-0.00115	-5.2	0	-5.1	0.0055	-5.1	0	-5	-0.0039	-5	0				-15.8	-1.2249	-15.8	0	-15.7	-1.172	-15.7	0	-15.6	-1.1871	-15.6	0	-15.6	-1.307	-15.6	0	-15.5	-1.1501	-15.5	0
	-5.3	-0.0015	-5.3	0	-5.2	0.00155	-5.2	0	-5.2	-0.01265	-5.2	0	-5.1	0.0024	-5.1	0	-5	0.0065	-5	0	-4.9	0.00645	-4.9	0				-15.7	-1.1967	-15.7	0	-15.6	-1.1586	-15.6	0	-15.5	-1.1795	-15.5	0	-15.5	-1.2925	-15.5	0	-15.4	-1.1236	-15.4	0
	-5.2	-0.000249984	-5.2	0	-5.1	0.0059	-5.1	0	-5.1	-0.0061	-5.1	0	-5	-0.0034	-5	0	-4.9	0.00865	-4.9	0	-4.8	0.00865	-4.8	0				-15.6	-1.1685	-15.6	0	-15.5	-1.1389	-15.5	0	-15.4	-1.166	-15.4	0	-15.4	-1.2907	-15.4	0	-15.3	-1.113	-15.3	0
	-5.1	0.0074	-5.1	0	-5	0.0138	-5	0	-5	-0.0034	-5	0	-4.9	-0.00585	-4.9	0	-4.8	0.01065	-4.8	0	-4.7	0.0137	-4.7	0				-15.5	-1.1594	-15.5	0	-15.4	-1.12	-15.4	0	-15.3	-1.153	-15.3	0	-15.3	-1.2805	-15.3	0	-15.2	-1.1124	-15.2	0
	-5	0.0072	-5	0	-4.9	0.02435	-4.9	0	-4.9	-0.00045	-4.9	0	-4.8	-0.01065	-4.8	0	-4.7	0.0106	-4.7	0	-4.6	0.0195	-4.6	0				-15.4	-1.1421	-15.4	0	-15.3	-1.1019	-15.3	0	-15.2	-1.1275	-15.2	0	-15.2	-1.273	-15.2	0	-15.1	-1.11	-15.1	0
	-4.9	0.00375	-4.9	0	-4.8	0.02525	-4.8	0	-4.8	-0.00425	-4.8	0	-4.7	-0.0085	-4.7	0	-4.6	0.0126	-4.6	0	-4.5	0.0258	-4.5	0				-15.3	-1.1159	-15.3	0	-15.2	-1.0801	-15.2	0	-15.1	-1.1105	-15.1	0	-15.1	-1.2598	-15.1	0	-15	-1.1232	-15	0
	-4.8	-0.00955	-4.8	0	-4.7	0.0334	-4.7	0	-4.7	0.000399999	-4.7	0	-4.6	-0.0077	-4.6	0	-4.5	0.0142	-4.5	0	-4.4	0.02335	-4.4	0				-15.2	-1.1269	-15.2	0	-15.1	-1.0719	-15.1	0	-15	-1.1056	-15	0	-15	-1.2485	-15	0	-14.9	-1.1209	-14.9	0
	-4.7	-0.0055	-4.7	0	-4.6	0.0363	-4.6	0	-4.6	-0.0047	-4.6	0	-4.5	-0.0074	-4.5	0	-4.4	0.00885	-4.4	0	-4.3	0.02705	-4.3	0				-15.1	-1.1169	-15.1	0	-15	-1.0683	-15	0	-14.9	-1.1114	-14.9	0	-14.9	-1.2347	-14.9	0	-14.8	-1.1204	-14.8	0
	-4.6	-0.0106	-4.6	0	-4.5	0.0384	-4.5	0	-4.5	-0.0037	-4.5	0	-4.4	-0.01195	-4.4	0	-4.3	0.00545	-4.3	0	-4.2	0.0253	-4.2	0				-15	-1.1178	-15	0	-14.9	-1.0605	-14.9	0	-14.8	-1.1117	-14.8	0	-14.8	-1.2317	-14.8	0	-14.7	-1.1171	-14.7	0
	-4.5	-0.0173	-4.5	0	-4.4	0.03015	-4.4	0	-4.4	-0.00605	-4.4	0	-4.3	-0.00645	-4.3	0	-4.2	0.000199998	-4.2	0	-4.1	0.02205	-4.1	0				-14.9	-1.1024	-14.9	0	-14.8	-1.0476	-14.8	0	-14.7	-1.1233	-14.7	0	-14.7	-1.2126	-14.7	0	-14.6	-1.1105	-14.6	0
	-4.4	-0.02285	-4.4	0	-4.3	0.01625	-4.3	0	-4.3	-0.00645	-4.3	0	-4.2	-0.0103	-4.2	0	-4.1	-0.000549995	-4.1	0	-4	0.0199	-4	0				-14.8	-1.0926	-14.8	0	-14.7	-1.0431	-14.7	0	-14.6	-1.1169	-14.6	0	-14.6	-1.198	-14.6	0	-14.5	-1.1005	-14.5	0
	-4.3	-0.02985	-4.3	0	-4.2	0.01	-4.2	0	-4.2	-0.0071	-4.2	0	-4.1	-0.01285	-4.1	0	-4	-0.000800001	-4	0	-3.9	0.02185	-3.9	0				-14.7	-1.0781	-14.7	0	-14.6	-1.0293	-14.6	0	-14.5	-1.1052	-14.5	0	-14.5	-1.1792	-14.5	0	-14.4	-1.0832	-14.4	0
	-4.2	-0.0306	-4.2	0	-4.1	-0.00405	-4.1	0	-4.1	-0.00375	-4.1	0	-4	-0.0074	-4	0	-3.9	0.00165	-3.9	0	-3.8	0.0195	-3.8	0				-14.6	-1.0682	-14.6	0	-14.5	-1.0069	-14.5	0	-14.4	-1.0967	-14.4	0	-14.4	-1.1659	-14.4	0	-14.3	-1.0605	-14.3	0
	-4.1	-0.02735	-4.1	0	-4	-0.0131	-4	0	-4	0.000999999	-4	0	-3.9	0.00115	-3.9	0	-3.8	-0.0042	-3.8	0	-3.7	0.01135	-3.7	0				-14.5	-1.0554	-14.5	0	-14.4	-0.9838	-14.4	0	-14.3	-1.0815	-14.3	0	-14.3	-1.1455	-14.3	0	-14.2	-1.0332	-14.2	0
	-4	-0.0303	-4	0	-3.9	-0.01575	-3.9	0	-3.9	0.00335	-3.9	0	-3.8	0.0136	-3.8	0	-3.7	-0.00605	-3.7	0	-3.6	0.00835	-3.6	0				-14.4	-1.0447	-14.4	0	-14.3	-0.9625	-14.3	0	-14.2	-1.0568	-14.2	0	-14.2	-1.1301	-14.2	0	-14.1	-1.0192	-14.1	0
	-3.9	-0.02775	-3.9	0	-3.8	-0.0164	-3.8	0	-3.8	0.0126	-3.8	0	-3.7	0.01745	-3.7	0	-3.6	0.00165	-3.6	0	-3.5	0.00715	-3.5	0				-14.3	-1.032	-14.3	0	-14.2	-0.9354	-14.2	0	-14.1	-1.0327	-14.1	0	-14.1	-1.103	-14.1	0	-14	-1.0004	-14	0
	-3.8	-0.0174	-3.8	0	-3.7	-0.01455	-3.7	0	-3.7	0.01075	-3.7	0	-3.6	0.02195	-3.6	0	-3.5	0.00505	-3.5	0	-3.4	0.0007	-3.4	0				-14.2	-1.0132	-14.2	0	-14.1	-0.9031	-14.1	0	-14	-1.0193	-14	0	-14	-1.0853	-14	0	-13.9	-0.9779	-13.9	0
	-3.7	-0.01265	-3.7	0	-3.6	-0.00935	-3.6	0	-3.6	0.01865	-3.6	0	-3.5	0.02545	-3.5	0	-3.4	0.0047	-3.4	0	-3.3	0.0071	-3.3	0				-14.1	-0.9953	-14.1	0	-14	-0.8874	-14	0	-13.9	-1.0102	-13.9	0	-13.9	-1.0748	-13.9	0	-13.8	-0.9642	-13.8	0
	-3.6	0.00445	-3.6	0	-3.5	-0.00665	-3.5	0	-3.5	0.02405	-3.5	0	-3.4	0.0306	-3.4	0	-3.3	0.0104	-3.3	0	-3.2	-0.00125	-3.2	0				-14	-0.9744	-14	0	-13.9	-0.8671	-13.9	0	-13.8	-1.003	-13.8	0	-13.8	-1.0679	-13.8	0	-13.7	-0.9516	-13.7	0
	-3.5	0.00755	-3.5	0	-3.4	-0.0088	-3.4	0	-3.4	0.0238	-3.4	0	-3.3	0.033	-3.3	0	-3.2	0.00475	-3.2	0	-3.1	-0.0057	-3.1	0				-13.9	-0.9613	-13.9	0	-13.8	-0.8553	-13.8	0	-13.7	-0.9994	-13.7	0	-13.7	-1.0576	-13.7	0	-13.6	-0.9399	-13.6	0
	-3.4	0.0089	-3.4	0	-3.3	-0.0078	-3.3	0	-3.3	0.0318	-3.3	0	-3.2	0.04295	-3.2	0	-3.1	-0.0035	-3.1	0	-3	-0.00725	-3	0				-13.8	-0.9461	-13.8	0	-13.7	-0.8501	-13.7	0	-13.6	-0.9815	-13.6	0	-13.6	-1.0506	-13.6	0	-13.5	-0.928	-13.5	0
	-3.3	0.0135	-3.3	0	-3.2	-0.01025	-3.2	0	-3.2	0.04135	-3.2	0	-3.1	0.0422	-3.1	0	-3	-0.00485	-3	0	-2.9	-0.0026	-2.9	0				-13.7	-0.9363	-13.7	0	-13.6	-0.8404	-13.6	0	-13.5	-0.9672	-13.5	0	-13.5	-1.0376	-13.5	0	-13.4	-0.9164	-13.4	0
	-3.2	0.01885	-3.2	0	-3.1	-0.0117	-3.1	0	-3.1	0.0376	-3.1	0	-3	0.04355	-3	0	-2.9	-0.0113	-2.9	0	-2.8	-0.00585	-2.8	0				-13.6	-0.9221	-13.6	0	-13.5	-0.8326	-13.5	0	-13.4	-0.9557	-13.4	0	-13.4	-1.0207	-13.4	0	-13.3	-0.9121	-13.3	0
	-3.1	0.0232	-3.1	0	-3	-0.01365	-3	0	-3	0.04385	-3	0	-2.9	0.0389	-2.9	0	-2.8	-0.01075	-2.8	0	-2.7	-0.0049	-2.7	0				-13.5	-0.9153	-13.5	0	-13.4	-0.8252	-13.4	0	-13.3	-0.9435	-13.3	0	-13.3	-1.0033	-13.3	0	-13.2	-0.9042	-13.2	0
	-3	0.02095	-3	0	-2.9	-0.0137	-2.9	0	-2.9	0.0434	-2.9	0	-2.8	0.03955	-2.8	0	-2.7	-0.0092	-2.7	0	-2.6	-0.0075	-2.6	0				-13.4	-0.9066	-13.4	0	-13.3	-0.811	-13.3	0	-13.2	-0.927	-13.2	0	-13.2	-1.0003	-13.2	0	-13.1	-0.8981	-13.1	0
	-2.9	0.0181	-2.9	0	-2.8	-0.01295	-2.8	0	-2.8	0.04895	-2.8	0	-2.7	0.0418	-2.7	0	-2.6	-0.0122	-2.6	0	-2.5	-0.01355	-2.5	0				-13.3	-0.885	-13.3	0	-13.2	-0.8096	-13.2	0	-13.1	-0.9103	-13.1	0	-13.1	-0.9972	-13.1	0	-13	-0.8958	-13	0
	-2.8	0.02145	-2.8	0	-2.7	-0.0137	-2.7	0	-2.7	0.0438	-2.7	0	-2.6	0.0416	-2.6	0	-2.5	-0.00435	-2.5	0	-2.4	-0.0191	-2.4	0				-13.2	-0.8726	-13.2	0	-13.1	-0.8074	-13.1	0	-13	-0.883	-13	0	-13	-0.9834	-13	0	-12.9	-0.892	-12.9	0
	-2.7	0.0224	-2.7	0	-2.6	-0.0186	-2.6	0	-2.6	0.0421	-2.6	0	-2.5	0.04715	-2.5	0	-2.4	-0.0125	-2.4	0	-2.3	-0.01935	-2.3	0				-13.1	-0.8579	-13.1	0	-13	-0.8087	-13	0	-12.9	-0.8661	-12.9	0	-12.9	-0.9588	-12.9	0	-12.8	-0.8869	-12.8	0
	-2.6	0.0209	-2.6	0	-2.5	-0.01935	-2.5	0	-2.5	0.05515	-2.5	0	-2.4	0.0408	-2.4	0	-2.3	-0.02525	-2.3	0	-2.2	-0.0146	-2.2	0				-13	-0.854	-13	0	-12.9	-0.8053	-12.9	0	-12.8	-0.8486	-12.8	0	-12.8	-0.9423	-12.8	0	-12.7	-0.8869	-12.7	0
	-2.5	0.02445	-2.5	0	-2.4	-0.0275	-2.4	0	-2.4	0.0531	-2.4	0	-2.3	0.04025	-2.3	0	-2.2	-0.0246	-2.2	0	-2.1	-0.0231	-2.1	0				-12.9	-0.8435	-12.9	0	-12.8	-0.8003	-12.8	0	-12.7	-0.8416	-12.7	0	-12.7	-0.9167	-12.7	0	-12.6	-0.8712	-12.6	0
	-2.4	0.0243	-2.4	0	-2.3	-0.02475	-2.3	0	-2.3	0.04645	-2.3	0	-2.2	0.0482	-2.2	0	-2.1	-0.0278	-2.1	0	-2	-0.03335	-2	0				-12.8	-0.8314	-12.8	0	-12.7	-0.7898	-12.7	0	-12.6	-0.821	-12.6	0	-12.6	-0.9017	-12.6	0	-12.5	-0.8553	-12.5	0
	-2.3	0.01945	-2.3	0	-2.2	-0.0176	-2.2	0	-2.2	0.0544	-2.2	0	-2.1	0.0537	-2.1	0	-2	-0.03595	-2	0	-1.9	-0.05335	-1.9	0				-12.7	-0.8257	-12.7	0	-12.6	-0.7781	-12.6	0	-12.5	-0.8059	-12.5	0	-12.5	-0.899	-12.5	0	-12.4	-0.8417	-12.4	0
	-2.2	0.02	-2.2	0	-2.1	-0.0024	-2.1	0	-2.1	0.0436	-2.1	0	-2	0.05075	-2	0	-1.9	-0.04735	-1.9	0	-1.8	-0.06335	-1.8	0				-12.6	-0.8067	-12.6	0	-12.5	-0.7649	-12.5	0	-12.4	-0.7951	-12.4	0	-12.4	-0.8823	-12.4	0	-12.3	-0.8394	-12.3	0
	-2.1	0.0177	-2.1	0	-2	-0.02745	-2	0	-2	0.02675	-2	0	-1.9	0.04925	-1.9	0	-1.8	-0.05525	-1.8	0	-1.7	-0.067	-1.7	0				-12.5	-0.7948	-12.5	0	-12.4	-0.7602	-12.4	0	-12.3	-0.7891	-12.3	0	-12.3	-0.8734	-12.3	0	-12.2	-0.8369	-12.2	0
	-2	0.02935	-2	0	-1.9	-0.04855	-1.9	0	-1.9	0.000649999	-1.9	0	-1.8	0.04785	-1.8	0	-1.7	-0.0715	-1.7	0	-1.6	-0.05405	-1.6	0				-12.4	-0.7809	-12.4	0	-12.3	-0.764	-12.3	0	-12.2	-0.7861	-12.2	0	-12.2	-0.8627	-12.2	0	-12.1	-0.8263	-12.1	0
	-1.9	0.03185	-1.9	0	-1.8	-0.06185	-1.8	0	-1.8	-0.01185	-1.8	0	-1.7	0.0527	-1.7	0	-1.6	-0.04855	-1.6	0	-1.5	-0.0428	-1.5	0				-12.3	-0.7646	-12.3	0	-12.2	-0.7568	-12.2	0	-12.1	-0.7849	-12.1	0	-12.1	-0.856	-12.1	0	-12	-0.8258	-12	0
	-1.8	0.03435	-1.8	0	-1.7	-0.075	-1.7	0	-1.7	-0.0189	-1.7	0	-1.6	0.06295	-1.6	0	-1.5	-0.0123	-1.5	0	-1.4	-0.03865	-1.4	0				-12.2	-0.7522	-12.2	0	-12.1	-0.7434	-12.1	0	-12	-0.786	-12	0	-12	-0.8465	-12	0	-11.9	-0.8146	-11.9	0
	-1.7	0.056	-1.7	0	-1.6	-0.07185	-1.6	0	-1.6	-0.01375	-1.6	0	-1.5	0.0603	-1.5	0	-1.4	-0.0022	-1.4	0	-1.3	-0.03865	-1.3	0				-12.1	-0.7392	-12.1	0	-12	-0.7339	-12	0	-11.9	-0.7737	-11.9	0	-11.9	-0.8305	-11.9	0	-11.8	-0.8111	-11.8	0
	-1.6	0.07895	-1.6	0	-1.5	-0.0363	-1.5	0	-1.5	0.000599999	-1.5	0	-1.4	0.06365	-1.4	0	-1.3	0.00255	-1.3	0	-1.2	-0.03	-1.2	0				-12	-0.7252	-12	0	-11.9	-0.733	-11.9	0	-11.8	-0.7576	-11.8	0	-11.8	-0.8132	-11.8	0	-11.7	-0.8081	-11.7	0
	-1.5	0.0777	-1.5	0	-1.4	-0.03335	-1.4	0	-1.4	-0.0025	-1.4	0	-1.3	0.0646	-1.3	0	-1.2	0.00335	-1.2	0	-1.1	-0.0272	-1.1	0				-11.9	-0.7099	-11.9	0	-11.8	-0.7316	-11.8	0	-11.7	-0.7379	-11.7	0	-11.7	-0.7998	-11.7	0	-11.6	-0.8078	-11.6	0
	-1.4	0.0777	-1.4	0	-1.3	-0.0363	-1.3	0	-1.3	0.000599999	-1.3	0	-1.2	0.06365	-1.2	0	-1.1	0.00335	-1.1	0	-1	-0.01905	-1	0				-11.8	-0.6984	-11.8	0	-11.7	-0.7243	-11.7	0	-11.6	-0.7196	-11.6	0	-11.6	-0.7827	-11.6	0	-11.5	-0.7922	-11.5	0
	-1.3	0.06615	-1.3	0	-1.2	-0.04315	-1.2	0	-1.2	0.00845	-1.2	0	-1.1	0.06365	-1.1	0	-1	0.0031	-1	0	-0.9	-0.01045	-0.9	0				-11.7	-0.6909	-11.7	0	-11.6	-0.7099	-11.6	0	-11.5	-0.7026	-11.5	0	-11.5	-0.7704	-11.5	0	-11.4	-0.7789	-11.4	0
	-1.2	0.06425	-1.2	0	-1.1	-0.04315	-1.1	0	-1.1	0.0118	-1.1	0	-1	0.06365	-1	0	-0.9	0.0031	-0.9	0	-0.8	0.00235	-0.8	0				-11.6	-0.6817	-11.6	0	-11.5	-0.7018	-11.5	0	-11.4	-0.6917	-11.4	0	-11.4	-0.7557	-11.4	0	-11.3	-0.7472	-11.3	0
	-1.1	0.05055	-1.1	0	-1	-0.04315	-1	0	-1	0.0118	-1	0	-0.9	0.0603	-0.9	0	-0.8	0.00335	-0.8	0	-0.7	0.0086	-0.7	0				-11.5	-0.6745	-11.5	0	-11.4	-0.6867	-11.4	0	-11.3	-0.6737	-11.3	0	-11.3	-0.7439	-11.3	0	-11.2	-0.7249	-11.2	0
	-1	0.05055	-1	0	-0.9	-0.0435	-0.9	0	-0.9	0.0118	-0.9	0	-0.8	0.0603	-0.8	0	-0.7	0.00335	-0.7	0	-0.6	0.0086	-0.6	0				-11.4	-0.659	-11.4	0	-11.3	-0.6828	-11.3	0	-11.2	-0.6537	-11.2	0	-11.2	-0.7213	-11.2	0	-11.1	-0.7072	-11.1	0
	-0.9	0.04865	-0.9	0	-0.8	-0.04315	-0.8	0	-0.8	0.0118	-0.8	0	-0.7	0.05435	-0.7	0	-0.6	0.00335	-0.6	0	-0.5	0.0117	-0.5	0				-11.3	-0.6431	-11.3	0	-11.2	-0.6739	-11.2	0	-11.1	-0.6411	-11.1	0	-11.1	-0.7073	-11.1	0	-11	-0.6723	-11	0
	-0.8	0.04865	-0.8	0	-0.7	-0.04315	-0.7	0	-0.7	0.00845	-0.7	0	-0.6	0.0603	-0.6	0	-0.5	0.0039	-0.5	0	-0.4	0.01795	-0.4	0				-11.2	-0.6316	-11.2	0	-11.1	-0.6564	-11.1	0	-11	-0.6273	-11	0	-11	-0.6944	-11	0	-10.9	-0.6457	-10.9	0
	-0.7	0.0434	-0.7	0	-0.6	-0.04315	-0.6	0	-0.6	0.0118	-0.6	0	-0.5	0.06365	-0.5	0	-0.4	0.00405	-0.4	0	-0.3	0.02015	-0.3	0				-11.1	-0.6164	-11.1	0	-11	-0.6365	-11	0	-10.9	-0.6122	-10.9	0	-10.9	-0.6781	-10.9	0	-10.8	-0.6259	-10.8	0
	-0.6	0.04865	-0.6	0	-0.5	-0.03815	-0.5	0	-0.5	0.01705	-0.5	0	-0.4	0.0646	-0.4	0	-0.3	0.00635	-0.3	0	-0.2	0.02545	-0.2	0				-11	-0.6071	-11	0	-10.9	-0.615	-10.9	0	-10.8	-0.5949	-10.8	0	-10.8	-0.6573	-10.8	0	-10.7	-0.6036	-10.7	0
	-0.5	0.05055	-0.5	0	-0.4	-0.0363	-0.4	0	-0.4	0.01835	-0.4	0	-0.3	0.0684	-0.3	0	-0.2	0.00905	-0.2	0	-0.1	0.03625	-0.1	0				-10.9	-0.59	-10.9	0	-10.8	-0.5993	-10.8	0	-10.7	-0.5815	-10.7	0	-10.7	-0.6394	-10.7	0	-10.6	-0.58	-10.6	0
	-0.4	0.0551	-0.4	0	-0.3	-0.03335	-0.3	0	-0.3	0.02945	-0.3	0	-0.2	0.07115	-0.2	0	-0.1	0.03085	-0.1	0	0	0.07625	0	0				-10.8	-0.5799	-10.8	0	-10.7	-0.5809	-10.7	0	-10.6	-0.5644	-10.6	0	-10.6	-0.6205	-10.6	0	-10.5	-0.5645	-10.5	0
	-0.3	0.06425	-0.3	0	-0.2	-0.0315	-0.2	0	-0.2	0.05465	-0.2	0	-0.1	0.0746	-0.1	0	0	0.08705	0	0	0.1	0.1442	0.1	6.069				-10.7	-0.5665	-10.7	0	-10.6	-0.566	-10.6	0	-10.5	-0.552	-10.5	0	-10.5	-0.5967	-10.5	0	-10.4	-0.5454	-10.4	0
	-0.2	0.06615	-0.2	0	-0.1	-0.02445	-0.1	0	-0.1	0.0737	-0.1	0	0	0.0789	0	0	0.1	0.09125	0.1	5.159	0.2	0.26345	0.2	6.1027				-10.6	-0.551	-10.6	0	-10.5	-0.5474	-10.5	0	-10.4	-0.5395	-10.4	0	-10.4	-0.5773	-10.4	0	-10.3	-0.5283	-10.3	0
	-0.1	0.0777	-0.1	0	0	-0.00355	0	0	0	0.1171	0	0	0.1	0.36215	0.1	3.719	0.2	0.44905	0.2	5.18029	0.3	0.73505	0.3	6.13608				-10.5	-0.5353	-10.5	0	-10.4	-0.5236	-10.4	0	-10.3	-0.5222	-10.3	0	-10.3	-0.5615	-10.3	0	-10.2	-0.4816	-10.2	0
	0	0.0802	0	0	0.1	0.0197	0.1	2.535	0.1	0.57375	0.1	3.535	0.2	0.93365	0.2	3.73678	0.3	1.97975	0.3	5.20142	0.4	2.71455	0.4	6.16914				-10.4	-0.5223	-10.4	0	-10.3	-0.4994	-10.3	0	-10.2	-0.4933	-10.2	0	-10.2	-0.5321	-10.2	0	-10.1	-0.4584	-10.1	0
	0.1	0.12285	0.1	1.345	0.2	0.29185	0.2	2.54626	0.2	1.72127	0.2	3.54514	0.3	2.14989	0.3	3.75445	0.4	2.78947	0.4	5.22239	0.5	3.8082	0.5	6.2019				-10.3	-0.5075	-10.3	0	-10.2	-0.4768	-10.2	0	-10.1	-0.4719	-10.1	0	-10.1	-0.5131	-10.1	0	-10	-0.4536	-10	0
	0.2	0.42457	0.2	1.35012	0.3	0.99789	0.3	2.55745	0.3	2.38749	0.3	3.55521	0.4	2.66877	0.4	3.77201	0.5	3.3513	0.5	5.2432	0.6	4.25155	0.6	6.23435				-10.2	-0.495	-10.2	0	-10.1	-0.4441	-10.1	0	-10	-0.4393	-10	0	-10	-0.4896	-10	0	-9.9	-0.4472	-9.9	0
	0.3	1.02467	0.3	1.35521	0.4	1.66057	0.4	2.56858	0.4	2.58147	0.4	3.56523	0.5	2.8664	0.5	3.78945	0.6	3.79235	0.6	5.26386	0.7	4.86415	0.7	6.26649				-10.1	-0.4802	-10.1	0	-10	-0.4099	-10	0	-9.9	-0.4274	-9.9	0	-9.9	-0.472	-9.9	0	-9.8	-0.4353	-9.8	0
	0.4	1.04719	0.4	1.36027	0.5	1.7043	0.5	2.57965	0.5	2.6896	0.5	3.57519	0.6	3.00905	0.6	3.80678	0.7	3.98555	0.7	5.28437	0.8	5.42725	0.8	6.29834				-10	-0.4693	-10	0	-9.9	-0.3896	-9.9	0	-9.8	-0.4054	-9.8	0	-9.8	-0.4404	-9.8	0	-9.7	-0.4208	-9.7	0
	0.5	1.07115	0.5	1.3653	0.6	1.87375	0.6	2.59065	0.6	2.69095	0.6	3.58508	0.7	3.14545	0.7	3.82399	0.8	4.18445	0.8	5.30472	0.9	5.5659	0.9	6.32988				-9.9	-0.4606	-9.9	0	-9.8	-0.3877	-9.8	0	-9.7	-0.3793	-9.7	0	-9.7	-0.428	-9.7	0	-9.6	-0.4079	-9.6	0
	0.6	1.07256	0.6	1.37031	0.7	1.95875	0.7	2.60159	0.7	2.71355	0.7	3.59492	0.8	3.39935	0.8	3.84109	0.9	4.6116	0.9	5.32492	1	5.76905	1	6.36113				-9.8	-0.4457	-9.8	0	-9.7	-0.3715	-9.7	0	-9.6	-0.3682	-9.6	0	-9.6	-0.4167	-9.6	0	-9.5	-0.4014	-9.5	0
	0.7	1.089	0.7	1.37528	0.8	2.35695	0.8	2.61247	0.8	2.8661	0.8	3.6047	0.9	3.4942	0.9	3.85809	1	4.7459	1	5.34497	1.1	5.91065	1.1	6.39208				-9.7	-0.4294	-9.7	0	-9.6	-0.3592	-9.6	0	-9.5	-0.3561	-9.5	0	-9.5	-0.3986	-9.5	0	-9.4	-0.392	-9.4	0
	0.8	1.1967	0.8	1.38023	0.9	2.3699	0.9	2.62328	0.9	2.97475	0.9	3.61441	1	3.65335	1	3.87497	1.1	4.77425	1.1	5.36487	1.2	5.9734	1.2	6.42275				-9.6	-0.407	-9.6	0	-9.5	-0.3593	-9.5	0	-9.4	-0.3398	-9.4	0	-9.4	-0.3846	-9.4	0	-9.3	-0.392	-9.3	0
	0.9	1.25015	0.9	1.38515	1	2.50095	1	2.63403	1	3.04825	1	3.62407	1.1	3.71545	1.1	3.89174	1.2	4.81055	1.2	5.38463	1.3	6.04175	1.3	6.45312				-9.5	-0.3884	-9.5	0	-9.4	-0.3569	-9.4	0	-9.3	-0.3319	-9.3	0	-9.3	-0.3757	-9.3	0	-9.2	-0.3922	-9.2	0
	1	1.28245	1	1.39004	1.1	2.53435	1.1	2.64472	1.1	3.2187	1.1	3.63368	1.2	3.7294	1.2	3.9084	1.3	5.06765	1.3	5.40423	1.4	6.18785	1.4	6.48322				-9.4	-0.3717	-9.4	0	-9.3	-0.3469	-9.3	0	-9.2	-0.3262	-9.2	0	-9.2	-0.3712	-9.2	0	-9.1	-0.3861	-9.1	0
	1.1	1.40735	1.1	1.3949	1.2	2.5546	1.2	2.65534	1.2	3.22065	1.2	3.64322	1.3	3.95725	1.3	3.92496	1.4	5.14815	1.4	5.42369	1.5	6.30665	1.5	6.51303				-9.3	-0.3581	-9.3	0	-9.2	-0.3392	-9.2	0	-9.1	-0.325	-9.1	0	-9.1	-0.3681	-9.1	0	-9	-0.3832	-9	0
	1.2	1.4115	1.2	1.39974	1.3	2.65675	1.3	2.66591	1.3	3.36375	1.3	3.65271	1.4	4.05265	1.4	3.9414	1.5	5.184	1.5	5.443	1.6	6.346	1.6	6.54256				-9.2	-0.3506	-9.2	0	-9.1	-0.3351	-9.1	0	-9	-0.3215	-9	0	-9	-0.3609	-9	0	-8.9	-0.3761	-8.9	0
	1.3	1.41455	1.3	1.40455	1.4	2.67015	1.4	2.67641	1.4	3.45675	1.4	3.66214	1.5	4.09115	1.5	3.95774	1.6	5.36615	1.6	5.46217	1.7	6.5673	1.7	6.57181				-9.1	-0.3417	-9.1	0	-9	-0.3331	-9	0	-8.9	-0.3157	-8.9	0	-8.9	-0.3531	-8.9	0	-8.8	-0.3732	-8.8	0
	1.4	1.42295	1.4	1.40933	1.5	2.71315	1.5	2.68686	1.5	3.49175	1.5	3.67151	1.6	4.1478	1.6	3.97398	1.7	5.385	1.7	5.4812	1.8	6.6513	1.8	6.60079				-9	-0.337	-9	0	-8.9	-0.3328	-8.9	0	-8.8	-0.3165	-8.8	0	-8.8	-0.3541	-8.8	0	-8.7	-0.3739	-8.7	0
	1.5	1.46395	1.5	1.41409	1.6	2.7905	1.6	2.69724	1.6	3.5244	1.6	3.68083	1.7	4.2145	1.7	3.99011	1.8	5.4102	1.8	5.50009	1.9	6.7542	1.9	6.62949				-8.9	-0.3274	-8.9	0	-8.8	-0.3296	-8.8	0	-8.7	-0.3171	-8.7	0	-8.7	-0.3494	-8.7	0	-8.6	-0.3676	-8.6	0
	1.6	1.4754	1.6	1.41881	1.7	2.8074	1.7	2.70756	1.7	3.6898	1.7	3.69009	1.8	4.2514	1.8	4.00613	1.9	5.5036	1.9	5.51883	2	6.7575	2	6.65793				-8.8	-0.3257	-8.8	0	-8.7	-0.3253	-8.7	0	-8.6	-0.3181	-8.6	0	-8.6	-0.3405	-8.6	0	-8.5	-0.3627	-8.5	0
	1.7	1.5177	1.7	1.42352	1.8	2.8084	1.8	2.71783	1.8	3.7181	1.8	3.69929	1.9	4.2745	1.9	4.02205	2	5.5698	2	5.53743	2.1	7.00825	2.1	6.6861				-8.7	-0.3242	-8.7	0	-8.6	-0.3197	-8.6	0	-8.5	-0.3166	-8.5	0	-8.5	-0.3321	-8.5	0	-8.4	-0.3511	-8.4	0
	1.8	1.5195	1.8	1.42819	1.9	2.9675	1.9	2.72803	1.9	3.7308	1.9	3.70844	2	4.32575	2	4.03787	2.1	5.62555	2.1	5.5559	2.2	7.0584	2.2	6.71401				-8.6	-0.3193	-8.6	0	-8.5	-0.3102	-8.5	0	-8.4	-0.3141	-8.4	0	-8.4	-0.3224	-8.4	0	-8.3	-0.3357	-8.3	0
	1.9	1.53795	1.9	1.43284	2	2.9835	2	2.73818	2	3.7338	2	3.71754	2.1	4.3303	2.1	4.05358	2.2	5.7743	2.2	5.57423	2.3	7.0694	2.3	6.74165				-8.5	-0.3095	-8.5	0	-8.4	-0.2969	-8.4	0	-8.3	-0.307	-8.3	0	-8.3	-0.3138	-8.3	0	-8.2	-0.3272	-8.2	0
	2	1.5688	2	1.43746	2.1	3.0081	2.1	2.74826	2.1	3.73625	2.1	3.72658	2.2	4.3358	2.2	4.06919	2.3	5.8587	2.3	5.59242	2.4	7.0758	2.4	6.76903				-8.4	-0.3002	-8.4	0	-8.3	-0.2871	-8.3	0	-8.2	-0.3036	-8.2	0	-8.2	-0.3056	-8.2	0	-8.1	-0.3209	-8.1	0
	2.1	1.5741	2.1	1.44206	2.2	3.01735	2.2	2.75829	2.2	3.8073	2.2	3.73556	2.3	4.5558	2.3	4.08471	2.4	5.9117	2.4	5.61047	2.5	7.0694	2.5	6.79616				-8.3	-0.2906	-8.3	0	-8.2	-0.2788	-8.2	0	-8.1	-0.2997	-8.1	0	-8.1	-0.2954	-8.1	0	-8	-0.3162	-8	0
	2.2	1.6342	2.2	1.44663	2.3	3.131	2.3	2.76826	2.3	3.8934	2.3	3.7445	2.4	4.6423	2.4	4.10012	2.5	5.9442	2.5	5.62839	2.6	7.07495	2.6	6.82303				-8.2	-0.2796	-8.2	0	-8.1	-0.269	-8.1	0	-8	-0.2948	-8	0	-8	-0.2881	-8	0	-7.9	-0.3079	-7.9	0
	2.3	1.647	2.3	1.45117	2.4	3.1392	2.4	2.77818	2.4	3.9269	2.4	3.75337	2.5	4.6423	2.5	4.11542	2.6	5.94035	2.6	5.64618	2.7	7.17415	2.7	6.84966				-8.1	-0.2717	-8.1	0	-8	-0.2611	-8	0	-7.9	-0.2852	-7.9	0	-7.9	-0.2807	-7.9	0	-7.8	-0.2977	-7.8	0
	2.4	1.6695	2.4	1.45569	2.5	3.1392	2.5	2.78803	2.5	4.0033	2.5	3.7622	2.6	4.62155	2.6	4.13064	2.7	5.94945	2.7	5.66384	2.8	7.2236	2.8	6.87603				-8	-0.2642	-8	0	-7.9	-0.2497	-7.9	0	-7.8	-0.2752	-7.8	0	-7.8	-0.2738	-7.8	0	-7.7	-0.283	-7.7	0
	2.5	1.7094	2.5	1.46018	2.6	3.11745	2.6	2.79783	2.6	4.02785	2.6	3.77097	2.7	4.64435	2.7	4.14575	2.8	5.935	2.8	5.68136	2.9	7.29025	2.9	6.90215				-7.9	-0.2532	-7.9	0	-7.8	-0.2442	-7.8	0	-7.7	-0.2664	-7.7	0	-7.7	-0.2636	-7.7	0	-7.6	-0.2746	-7.6	0
	2.6	1.72805	2.6	1.46465	2.7	3.14485	2.7	2.80757	2.7	4.06425	2.7	3.77969	2.8	4.6871	2.8	4.16076	2.9	5.99035	2.9	5.69875	3	7.3447	3	6.92803				-7.8	-0.2433	-7.8	0	-7.7	-0.2402	-7.7	0	-7.6	-0.259	-7.6	0	-7.6	-0.2555	-7.6	0	-7.5	-0.2657	-7.5	0
	2.7	1.71155	2.7	1.46909	2.8	3.2098	2.8	2.81726	2.8	4.0362	2.8	3.78836	2.9	4.73645	2.9	4.17568	3	5.9962	3	5.71601	3.1	7.38765	3.1	6.95366				-7.7	-0.2342	-7.7	0	-7.6	-0.231	-7.6	0	-7.5	-0.2533	-7.5	0	-7.5	-0.2464	-7.5	0	-7.4	-0.2581	-7.4	0
	2.8	1.7248	2.8	1.47351	2.9	3.21755	2.9	2.82689	2.9	4.01475	2.9	3.79697	3	4.7376	3	4.1905	3.1	6.04555	3.1	5.73315	3.2	7.42015	3.2	6.97906				-7.6	-0.2248	-7.6	0	-7.5	-0.2183	-7.5	0	-7.4	-0.2457	-7.4	0	-7.4	-0.2389	-7.4	0	-7.3	-0.245	-7.3	0
	2.9	1.69775	2.9	1.4779	3	3.2051	3	2.83647	3	3.9945	3	3.80553	3.1	4.75695	3.1	4.20522	3.2	6.11485	3.2	5.75015	3.3	7.42965	3.3	7.00422				-7.5	-0.2179	-7.5	0	-7.4	-0.2074	-7.4	0	-7.3	-0.2392	-7.3	0	-7.3	-0.2283	-7.3	0	-7.2	-0.2385	-7.2	0
	3	1.731	3	1.48227	3.1	3.21445	3.1	2.84599	3.1	4.01555	3.1	3.81404	3.2	4.80955	3.2	4.21985	3.3	6.17295	3.3	5.76703	3.4	7.46075	3.4	7.02914				-7.4	-0.2128	-7.4	0	-7.3	-0.2021	-7.3	0	-7.2	-0.2295	-7.2	0	-7.2	-0.2149	-7.2	0	-7.1	-0.2279	-7.1	0
	3.1	1.72765	3.1	1.48661	3.2	3.25175	3.2	2.85545	3.2	4.05715	3.2	3.8225	3.3	4.81235	3.3	4.23438	3.4	6.20035	3.4	5.78378	3.5	7.489	3.5	7.05382				-7.3	-0.2091	-7.3	0	-7.2	-0.196	-7.2	0	-7.1	-0.2181	-7.1	0	-7.1	-0.2046	-7.1	0	-7	-0.2168	-7	0
	3.2	1.69775	3.2	1.49093	3.3	3.24035	3.3	2.86486	3.3	4.07695	3.3	3.83091	3.4	4.82295	3.4	4.24882	3.5	6.1945	3.5	5.80041	3.6	7.5228	3.6	7.07828				-7.2	-0.2018	-7.2	0	-7.1	-0.1871	-7.1	0	-7	-0.2099	-7	0	-7	-0.1938	-7	0	-6.9	-0.2055	-6.9	0
	3.3	1.70145	3.3	1.49523	3.4	3.25205	3.4	2.87422	3.4	4.07635	3.4	3.83927	3.5	4.8366	3.5	4.26316	3.6	6.2061	3.6	5.81692	3.7	7.5471	3.7	7.10251				-7.1	-0.195	-7.1	0	-7	-0.1795	-7	0	-6.9	-0.2012	-6.9	0	-6.9	-0.1851	-6.9	0	-6.8	-0.1943	-6.8	0
	3.4	1.70055	3.4	1.4995	3.5	3.2587	3.5	2.88352	3.5	4.0883	3.5	3.84758	3.6	4.8545	3.6	4.27741	3.7	6.2082	3.7	5.8333	3.8	7.54485	3.8	7.1265				-7	-0.1835	-7	0	-6.9	-0.1713	-6.9	0	-6.8	-0.1932	-6.8	0	-6.8	-0.1728	-6.8	0	-6.7	-0.1838	-6.7	0
	3.5	1.7037	3.5	1.50374	3.6	3.2771	3.6	2.89277	3.6	4.1102	3.6	3.85584	3.7	4.8698	3.7	4.29157	3.8	6.20585	3.8	5.84956	3.9	7.5596	3.9	7.15028				-6.9	-0.1738	-6.9	0	-6.8	-0.16	-6.8	0	-6.7	-0.1788	-6.7	0	-6.7	-0.161	-6.7	0	-6.6	-0.1756	-6.6	0
	3.6	1.7214	3.6	1.50796	3.7	3.2868	3.7	2.90196	3.7	4.1318	3.7	3.86405	3.8	4.87015	3.8	4.30564	3.9	6.2221	3.9	5.8657	4	7.55995	4	7.17383				-6.8	-0.1588	-6.8	0	-6.7	-0.1465	-6.7	0	-6.6	-0.1665	-6.6	0	-6.6	-0.1513	-6.6	0	-6.5	-0.1642	-6.5	0
	3.7	1.7141	3.7	1.51216	3.8	3.28545	3.8	2.91111	3.8	4.13955	3.8	3.87221	3.9	4.8829	3.9	4.31961	4	6.22675	4	5.88171	4.1	7.5928	4.1	7.19716				-6.7	-0.1492	-6.7	0	-6.6	-0.1355	-6.6	0	-6.5	-0.1544	-6.5	0	-6.5	-0.1381	-6.5	0	-6.4	-0.1539	-6.4	0
	3.8	1.69805	3.8	1.51634	3.9	3.3035	3.9	2.92019	3.9	4.1527	3.9	3.88032	4	4.89635	4	4.3335	4.1	6.2522	4.1	5.89761	4.2	7.6171	4.2	7.22027				-6.6	-0.1376	-6.6	0	-6.5	-0.1277	-6.5	0	-6.4	-0.1426	-6.4	0	-6.4	-0.1316	-6.4	0	-6.3	-0.1393	-6.3	0
	3.9	1.7024	3.9	1.52049	4	3.29605	4	2.92923	4	4.14095	4	3.88838	4.1	4.906	4.1	4.34729	4.2	6.2615	4.2	5.91339	4.3	7.6215	4.3	7.24316				-6.5	-0.1314	-6.5	0	-6.4	-0.1198	-6.4	0	-6.3	-0.1312	-6.3	0	-6.3	-0.1235	-6.3	0	-6.2	-0.1239	-6.2	0
	4	1.70345	4	1.52461	4.1	3.3252	4.1	2.93822	4.1	4.147	4.1	3.89639	4.2	4.9205	4.2	4.36099	4.3	6.266	4.3	5.92905	4.4	7.64515	4.4	7.26584				-6.4	-0.1235	-6.4	0	-6.3	-0.1124	-6.3	0	-6.2	-0.1168	-6.2	0	-6.2	-0.115	-6.2	0	-6.1	-0.1154	-6.1	0
	4.1	1.7035	4.1	1.52872	4.2	3.3393	4.2	2.94715	4.2	4.1544	4.2	3.90435	4.3	4.9269	4.3	4.37461	4.4	6.28845	4.4	5.9446	4.5	7.66795	4.5	7.28831				-6.3	-0.1173	-6.3	0	-6.2	-0.1066	-6.2	0	-6.1	-0.1058	-6.1	0	-6.1	-0.106	-6.1	0	-6	-0.1078	-6	0
	4.2	1.7117	4.2	1.5328	4.3	3.3511	4.3	2.95603	4.3	4.1516	4.3	3.91227	4.4	4.94495	4.4	4.38814	4.5	6.31625	4.5	5.96003	4.6	7.7041	4.6	7.31056				-6.2	-0.109	-6.2	0	-6.1	-0.0992	-6.1	0	-6	-0.0986	-6	0	-6	-0.0942	-6	0	-5.9	-0.097	-5.9	0
	4.3	1.7237	4.3	1.53685	4.4	3.36155	4.4	2.96486	4.4	4.16795	4.4	3.92014	4.5	4.94675	4.5	4.40158	4.6	6.3441	4.6	5.97534	4.7	7.73525	4.7	7.33261				-6.1	-0.1005	-6.1	0	-6	-0.0934	-6	0	-5.9	-0.0926	-5.9	0	-5.9	-0.0814	-5.9	0	-5.8	-0.0856	-5.8	0
	4.4	1.75145	4.4	1.54089	4.5	3.37895	4.5	2.97364	4.5	4.17845	4.5	3.92796	4.6	4.9622	4.6	4.41493	4.7	6.36285	4.7	5.99054	4.8	7.75415	4.8	7.35445				-6	-0.0897	-6	0	-5.9	-0.086	-5.9	0	-5.8	-0.085	-5.8	0	-5.8	-0.0691	-5.8	0	-5.7	-0.0751	-5.7	0
	4.5	1.76325	4.5	1.5449	4.6	3.3903	4.6	2.98237	4.6	4.1844	4.6	3.93574	4.7	4.99105	4.7	4.42819	4.8	6.35435	4.8	6.00563	4.9	7.77275	4.9	7.37608				-5.9	-0.0839	-5.9	0	-5.8	-0.0744	-5.8	0	-5.7	-0.0691	-5.7	0	-5.7	-0.0632	-5.7	0	-5.6	-0.062	-5.6	0
	4.6	1.7757	4.6	1.54889	4.7	3.41335	4.7	2.99105	4.7	4.19515	4.7	3.94347	4.8	4.99745	4.8	4.44137	4.9	6.38075	4.9	6.0206	5	7.79365	5	7.39751				-5.8	-0.0756	-5.8	0	-5.7	-0.065	-5.7	0	-5.6	-0.0566	-5.6	0	-5.6	-0.0537	-5.6	0	-5.5	-0.0543	-5.5	0
	4.7	1.79145	4.7	1.55286	4.8	3.42835	4.8	2.99967	4.8	4.19905	4.8	3.95115	4.9	5.00695	4.9	4.45447	5	6.40025	5	6.03546	5.1	7.8052	5.1	7.41874				-5.7	-0.0658	-5.7	0	-5.6	-0.0577	-5.6	0	-5.5	-0.0469	-5.5	0	-5.5	-0.0468	-5.5	0	-5.4	-0.042	-5.4	0
	4.8	1.78485	4.8	1.5568	4.9	3.43695	4.9	3.00825	4.9	4.18405	4.9	3.95878	5	5.01415	5	4.46748	5.1	6.4194	5.1	6.05021	5.2	7.8402	5.2	7.43978				-5.6	-0.0564	-5.6	0	-5.5	-0.053	-5.5	0	-5.4	-0.0376	-5.4	0	-5.4	-0.0381	-5.4	0	-5.3	-0.0303	-5.3	0
	4.9	1.78305	4.9	1.56072	5	3.44355	5	3.01678	5	4.19325	5	3.96637	5.1	5.0278	5.1	4.4804	5.2	6.4207	5.2	6.06485	5.3	7.85195	5.3	7.46061				-5.5	-0.0504	-5.5	0	-5.4	-0.046	-5.4	0	-5.3	-0.0289	-5.3	0	-5.3	-0.0277	-5.3	0	-5.2	-0.0229	-5.2	0
	5	1.77565	5	1.56462	5.1	3.4498	5.1	3.02526	5.1	4.2035	5.1	3.97392	5.2	5.0356	5.2	4.49324	5.3	6.43825	5.3	6.07939	5.4	7.869	5.4	7.48125				-5.4	-0.0392	-5.4	0	-5.3	-0.0363	-5.3	0	-5.2	-0.022	-5.2	0	-5.2	-0.0168	-5.2	0	-5.1	-0.0138	-5.1	0
	5.1	1.7673	5.1	1.5685	5.2	3.4563	5.2	3.03369	5.2	4.2059	5.2	3.98142	5.3	5.05135	5.3	4.506	5.4	6.4516	5.4	6.09381	5.5	7.87315	5.5	7.50169				-5.3	-0.0281	-5.3	0	-5.2	-0.0236	-5.2	0	-5.1	-0.0112	-5.1	0	-5.1	-0.0096	-5.1	0	-5	0	-5	0
	5.2	1.7637	5.2	1.57236	5.3	3.45705	5.3	3.04207	5.3	4.21255	5.3	3.98887	5.4	5.0564	5.4	4.51867	5.5	6.46275	5.5	6.10813	5.6	7.8847	5.6	7.52195				-5.2	-0.0169	-5.2	0	-5.1	-0.0113	-5.1	0	-5	0	-5	0	-5	0	-5	0	-4.9	0.0189	-4.9	0
	5.3	1.76355	5.3	1.57619	5.4	3.4602	5.4	3.0504	5.4	4.2147	5.4	3.99628	5.5	5.07015	5.5	4.53126	5.6	6.4734	5.6	6.12234	5.7	7.90405	5.7	7.54201				-5.1	-0.0077	-5.1	0	-5	0	-5	0	-4.9	0.0098	-4.9	0	-4.9	0.0096	-4.9	0	-4.8	0.0317	-4.8	0
	5.4	1.7647	5.4	1.58	5.5	3.45745	5.5	3.05869	5.5	4.22425	5.5	4.00364	5.6	5.0748	5.6	4.54377	5.7	6.48705	5.7	6.13644	5.8	7.915	5.8	7.56188				-5	0	-5	0	-4.9	0.0105	-4.9	0	-4.8	0.0169	-4.8	0	-4.8	0.0246	-4.8	0	-4.7	0.0418	-4.7	0
	5.5	1.76755	5.5	1.58379	5.6	3.46	5.6	3.06693	5.6	4.2325	5.6	4.01096	5.7	5.08615	5.7	4.5562	5.8	6.5048	5.8	6.15044	5.9	7.93475	5.9	7.58157				-4.9	0.0074	-4.9	0	-4.8	0.0143	-4.8	0	-4.7	0.0268	-4.7	0	-4.7	0.0398	-4.7	0	-4.6	0.0521	-4.6	0
	5.6	1.7711	5.6	1.58756	5.7	3.46505	5.7	3.07512	5.7	4.24485	5.7	4.01824	5.8	5.0967	5.8	4.56855	5.9	6.52245	5.9	6.16433	6	7.94285	6	7.60107				-4.8	0.0153	-4.8	0	-4.7	0.0196	-4.7	0	-4.6	0.0399	-4.6	0	-4.6	0.0539	-4.6	0	-4.5	0.0627	-4.5	0
	5.7	1.78155	5.7	1.59131	5.8	3.4744	5.8	3.08326	5.8	4.249	5.8	4.02547	5.9	5.10795	5.9	4.58082	6	6.52595	6	6.17812	6.1	7.9594	6.1	7.6204				-4.7	0.0197	-4.7	0	-4.6	0.0229	-4.6	0	-4.5	0.0535	-4.5	0	-4.5	0.0648	-4.5	0	-4.4	0.0749	-4.4	0
	5.8	1.7919	5.8	1.59504	5.9	3.48075	5.9	3.09136	5.9	4.26335	5.9	4.03266	6	5.11415	6	4.593	6.1	6.5352	6.1	6.19181	6.2	7.9749	6.2	7.63953				-4.6	0.0258	-4.6	0	-4.5	0.0312	-4.5	0	-4.4	0.0618	-4.4	0	-4.4	0.0779	-4.4	0	-4.3	0.0874	-4.3	0
	5.9	1.79965	5.9	1.59874	6	3.48375	6	3.0994	6	4.26545	6	4.03981	6.1	5.1219	6.1	4.60511	6.2	6.5434	6.2	6.20539	6.3	7.98855	6.3	7.65849				-4.5	0.0367	-4.5	0	-4.4	0.0436	-4.4	0	-4.3	0.0746	-4.3	0	-4.3	0.0889	-4.3	0	-4.2	0.0979	-4.2	0
	6	1.80045	6	1.60243	6.1	3.4892	6.1	3.10741	6.1	4.274	6.1	4.04691	6.2	5.1243	6.2	4.61714	6.3	6.55345	6.3	6.21888	6.4	8.0045	6.4	7.67728				-4.4	0.0508	-4.4	0	-4.3	0.0551	-4.3	0	-4.2	0.0882	-4.2	0	-4.2	0.1016	-4.2	0	-4.1	0.1106	-4.1	0
	6.1	1.7959	6.1	1.60609	6.2	3.4931	6.2	3.11536	6.2	4.2827	6.2	4.05397	6.3	5.12915	6.3	4.6291	6.4	6.5598	6.4	6.23226	6.5	8.02055	6.5	7.69588				-4.3	0.0665	-4.3	0	-4.2	0.0707	-4.2	0	-4.1	0.0974	-4.1	0	-4.1	0.1129	-4.1	0	-4	0.1211	-4	0
	6.2	1.8048	6.2	1.60973	6.3	3.50125	6.3	3.12327	6.3	4.29135	6.3	4.06099	6.4	5.1282	6.4	4.64097	6.5	6.56865	6.5	6.24555	6.6	8.0318	6.6	7.71431				-4.2	0.0763	-4.2	0	-4.1	0.084	-4.1	0	-4	0.113	-4	0	-4	0.1227	-4	0	-3.9	0.132	-3.9	0
	6.3	1.81045	6.3	1.61336	6.4	3.5019	6.4	3.13114	6.4	4.2974	6.4	4.06796	6.5	5.13145	6.5	4.65277	6.6	6.5763	6.6	6.25873	6.7	8.0376	6.7	7.73257				-4.1	0.0864	-4.1	0	-4	0.0948	-4	0	-3.9	0.1269	-3.9	0	-3.9	0.132	-3.9	0	-3.8	0.1392	-3.8	0
	6.4	1.807	6.4	1.61696	6.5	3.50765	6.5	3.13896	6.5	4.30845	6.5	4.0749	6.6	5.1362	6.6	4.66449	6.7	6.5814	6.7	6.27182	6.8	8.0508	6.8	7.75066				-4	0.1015	-4	0	-3.9	0.106	-3.9	0	-3.8	0.142	-3.8	0	-3.8	0.1454	-3.8	0	-3.7	0.1566	-3.7	0
	6.5	1.80635	6.5	1.62054	6.6	3.5059	6.6	3.14673	6.6	4.315	6.6	4.08179	6.7	5.1415	6.7	4.67613	6.8	6.5854	6.8	6.2848	6.9	8.0608	6.9	7.76857				-3.9	0.116	-3.9	0	-3.8	0.1176	-3.8	0	-3.7	0.162	-3.7	0	-3.7	0.1579	-3.7	0	-3.6	0.1666	-3.6	0
	6.6	1.8076	6.6	1.6241	6.7	3.5047	6.7	3.15446	6.7	4.3199	6.7	4.08864	6.8	5.1485	6.8	4.6877	6.9	6.5844	6.9	6.2977	7	8.06415	7	7.78632				-3.8	0.1288	-3.8	0	-3.7	0.1337	-3.7	0	-3.6	0.1813	-3.6	0	-3.6	0.1739	-3.6	0	-3.5	0.1791	-3.5	0
	6.7	1.8072	6.7	1.62764	6.8	3.508	6.8	3.16215	6.8	4.3227	6.8	4.09545	6.9	5.1492	6.9	4.6992	7	6.59005	7	6.31049	7.1	8.0745	7.1	7.8039				-3.7	0.138	-3.7	0	-3.6	0.1437	-3.6	0	-3.5	0.1963	-3.5	0	-3.5	0.1847	-3.5	0	-3.4	0.1878	-3.4	0
	6.8	1.8088	6.8	1.63117	6.9	3.5099	6.9	3.16979	6.9	4.3239	6.9	4.10222	7	5.14605	7	4.71062	7.1	6.6032	7.1	6.32319	7.2	8.07325	7.2	7.82132				-3.6	0.1482	-3.6	0	-3.5	0.1513	-3.5	0	-3.4	0.2073	-3.4	0	-3.4	0.1941	-3.4	0	-3.3	0.1987	-3.3	0
	6.9	1.8073	6.9	1.63467	7	3.51275	7	3.17738	7	4.32715	7	4.10894	7.1	5.1529	7.1	4.72196	7.2	6.61455	7.2	6.3358	7.3	8.08655	7.3	7.83857				-3.5	0.1581	-3.5	0	-3.4	0.1609	-3.4	0	-3.3	0.2187	-3.3	0	-3.3	0.206	-3.3	0	-3.2	0.2125	-3.2	0
	7	1.81295	7	1.63815	7.1	3.5191	7.1	3.18494	7.1	4.3342	7.1	4.11563	7.2	5.15645	7.2	4.73323	7.3	6.62785	7.3	6.34831	7.4	8.09685	7.4	7.85567				-3.4	0.1687	-3.4	0	-3.3	0.1695	-3.3	0	-3.2	0.2293	-3.2	0	-3.2	0.2215	-3.2	0	-3.1	0.227	-3.1	0
	7.1	1.8189	7.1	1.64161	7.2	3.52405	7.2	3.19245	7.2	4.33805	7.2	4.12228	7.3	5.16005	7.3	4.74443	7.4	6.63445	7.4	6.36073	7.5	8.1047	7.5	7.8726				-3.3	0.1797	-3.3	0	-3.2	0.1791	-3.2	0	-3.1	0.2391	-3.1	0	-3.1	0.2377	-3.1	0	-3	0.2378	-3	0
	7.2	1.81605	7.2	1.64505	7.3	3.53195	7.3	3.19991	7.3	4.34645	7.3	4.12888	7.4	5.16315	7.4	4.75556	7.5	6.6432	7.5	6.37305	7.6	8.1116	7.6	7.88937				-3.2	0.1889	-3.2	0	-3.1	0.1848	-3.1	0	-3	0.2481	-3	0	-3	0.2481	-3	0	-2.9	0.2499	-2.9	0
	7.3	1.82025	7.3	1.64848	7.4	3.53895	7.4	3.20733	7.4	4.35285	7.4	4.13545	7.5	5.1681	7.5	4.76661	7.6	6.652	7.6	6.38529	7.7	8.1243	7.7	7.90599				-3.1	0.1987	-3.1	0	-3	0.1946	-3	0	-2.9	0.2576	-2.9	0	-2.9	0.2645	-2.9	0	-2.8	0.2568	-2.8	0
	7.4	1.82035	7.4	1.65188	7.5	3.5431	7.5	3.21471	7.5	4.3613	7.5	4.14198	7.6	5.1678	7.6	4.77759	7.7	6.6643	7.7	6.39743	7.8	8.13005	7.8	7.92245				-3	0.2104	-3	0	-2.9	0.2064	-2.9	0	-2.8	0.2646	-2.8	0	-2.8	0.271	-2.8	0	-2.7	0.2719	-2.7	0
	7.5	1.8184	7.5	1.65527	7.6	3.5462	7.6	3.22205	7.6	4.3695	7.6	4.14847	7.7	5.1766	7.7	4.7885	7.8	6.67255	7.8	6.40948	7.9	8.13765	7.9	7.93875				-2.9	0.2191	-2.9	0	-2.8	0.2164	-2.8	0	-2.7	0.2755	-2.7	0	-2.7	0.2802	-2.7	0	-2.6	0.285	-2.6	0
	7.6	1.8163	7.6	1.65863	7.7	3.5482	7.7	3.22934	7.7	4.3796	7.7	4.15492	7.8	5.17485	7.8	4.79934	7.9	6.68845	7.9	6.42144	8	8.14975	8	7.9549				-2.8	0.2312	-2.8	0	-2.7	0.2191	-2.7	0	-2.6	0.2824	-2.6	0	-2.6	0.2888	-2.6	0	-2.5	0.2963	-2.5	0
	7.7	1.8188	7.7	1.66198	7.8	3.54975	7.8	3.2366	7.8	4.38495	7.8	4.16133	7.9	5.17785	7.9	4.81011	8	6.69855	8	6.43332	8.1	8.16125	8.1	7.9709				-2.7	0.2432	-2.7	0	-2.6	0.2251	-2.6	0	-2.5	0.2971	-2.5	0	-2.5	0.2959	-2.5	0	-2.4	0.3034	-2.4	0
	7.8	1.81775	7.8	1.66531	7.9	3.55255	7.9	3.24381	7.9	4.39695	7.9	4.1677	8	5.18175	8	4.82081	8.1	6.70585	8.1	6.4451	8.2	8.1777	8.2	7.98675				-2.6	0.2534	-2.6	0	-2.5	0.2392	-2.5	0	-2.4	0.3068	-2.4	0	-2.4	0.3027	-2.4	0	-2.3	0.3198	-2.3	0
	7.9	1.81775	7.9	1.66861	8	3.55595	8	3.25098	8	4.40875	8	4.17403	8.1	5.18605	8.1	4.83144	8.2	6.7121	8.2	6.4568	8.3	8.19045	8.3	8.00245				-2.5	0.2664	-2.5	0	-2.4	0.2478	-2.4	0	-2.3	0.3157	-2.3	0	-2.3	0.3182	-2.3	0	-2.2	0.3371	-2.2	0
	8	1.81805	8	1.6719	8.1	3.56115	8.1	3.25811	8.1	4.41585	8.1	4.18033	8.2	5.1884	8.2	4.842	8.3	6.72295	8.3	6.46841	8.4	8.2029	8.4	8.01801				-2.4	0.283	-2.4	0	-2.3	0.2656	-2.3	0	-2.2	0.3221	-2.2	0	-2.2	0.3296	-2.2	0	-2.1	0.3527	-2.1	0
	8.1	1.81965	8.1	1.67518	8.2	3.5633	8.2	3.26519	8.2	4.417	8.2	4.18659	8.3	5.19645	8.3	4.85249	8.4	6.7315	8.4	6.47993	8.5	8.2074	8.5	8.03342				-2.3	0.303	-2.3	0	-2.2	0.2796	-2.2	0	-2.1	0.3336	-2.1	0	-2.1	0.3405	-2.1	0	-2	0.3701	-2	0
	8.2	1.8163	8.2	1.67843	8.3	3.56885	8.3	3.27224	8.3	4.41945	8.3	4.19281	8.4	5.202	8.4	4.86292	8.5	6.7328	8.5	6.49136	8.6	8.21735	8.6	8.04868				-2.2	0.32	-2.2	0	-2.1	0.2924	-2.1	0	-2	0.3495	-2	0	-2	0.3523	-2	0	-1.9	0.373	-1.9	0
	8.3	1.81995	8.3	1.68166	8.4	3.574	8.4	3.27924	8.4	4.4269	8.4	4.19899	8.5	5.21	8.5	4.87327	8.6	6.74125	8.6	6.50272	8.7	8.22465	8.7	8.0638				-2.1	0.3332	-2.1	0	-2	0.306	-2	0	-1.9	0.3553	-1.9	0	-1.9	0.361	-1.9	0	-1.8	0.3783	-1.8	0
	8.4	1.8167	8.4	1.68488	8.5	3.5765	8.5	3.28621	8.5	4.4326	8.5	4.20513	8.6	5.22165	8.6	4.88356	8.7	6.75225	8.7	6.51398	8.8	8.23595	8.8	8.07878				-2	0.3343	-2	0	-1.9	0.3079	-1.9	0	-1.8	0.3705	-1.8	0	-1.8	0.3677	-1.8	0	-1.7	0.3884	-1.7	0
	8.5	1.8176	8.5	1.68808	8.6	3.58025	8.6	3.29313	8.6	4.43975	8.6	4.21124	8.7	5.23295	8.7	4.89378	8.8	6.76665	8.8	6.52517	8.9	8.2434	8.9	8.09362				-1.9	0.3502	-1.9	0	-1.8	0.3091	-1.8	0	-1.7	0.4045	-1.7	0	-1.7	0.3883	-1.7	0	-1.6	0.3948	-1.6	0
	8.6	1.82055	8.6	1.69126	8.7	3.58885	8.7	3.30002	8.7	4.44685	8.7	4.21732	8.8	5.25265	8.8	4.90394	8.9	6.7795	8.9	6.53626	9	8.254	9	8.10832				-1.8	0.3528	-1.8	0	-1.7	0.3244	-1.7	0	-1.6	0.4148	-1.6	0	-1.6	0.4057	-1.6	0	-1.5	0.4156	-1.5	0
	8.7	1.82745	8.7	1.69442	8.8	3.59745	8.8	3.30686	8.8	4.45715	8.8	4.22335	8.9	5.2636	8.9	4.91403	9	6.7942	9	6.54728	9.1	8.26695	9.1	8.12288				-1.7	0.3645	-1.7	0	-1.6	0.3252	-1.6	0	-1.5	0.4303	-1.5	0	-1.5	0.4155	-1.5	0	-1.4	0.4164	-1.4	0
	8.8	1.83415	8.8	1.69756	8.9	3.6017	8.9	3.31367	8.9	4.4632	8.9	4.22935	9	5.2742	9	4.92405	9.1	6.80745	9.1	6.55821	9.2	8.27805	9.2	8.1373				-1.6	0.3731	-1.6	0	-1.5	0.3349	-1.5	0	-1.4	0.4306	-1.4	0	-1.4	0.4369	-1.4	0	-1.3	0.4164	-1.3	0
	8.9	1.8345	8.9	1.70069	9	3.6098	9	3.32043	9	4.4737	9	4.23531	9.1	5.28225	9.1	4.93401	9.2	6.82195	9.2	6.56907	9.3	8.2885	9.3	8.15159				-1.5	0.3901	-1.5	0	-1.4	0.3331	-1.4	0	-1.3	0.4306	-1.3	0	-1.3	0.4386	-1.3	0	-1.2	0.4183	-1.2	0
	9	1.8409	9	1.7038	9.1	3.62135	9.1	3.32716	9.1	4.48085	9.1	4.24124	9.2	5.28935	9.2	4.94391	9.3	6.8328	9.3	6.57984	9.4	8.29375	9.4	8.16575				-1.4	0.4207	-1.4	0	-1.3	0.3329	-1.3	0	-1.2	0.4399	-1.2	0	-1.2	0.4698	-1.2	0	-1.1	0.4361	-1.1	0
	9.1	1.84805	9.1	1.70689	9.2	3.62765	9.2	3.33385	9.2	4.48575	9.2	4.24713	9.3	5.2935	9.3	4.95374	9.4	6.84225	9.4	6.59053	9.5	8.3056	9.5	8.17977				-1.3	0.4261	-1.3	0	-1.2	0.3331	-1.2	0	-1.1	0.4455	-1.1	0	-1.1	0.4894	-1.1	0	-1	0.4596	-1	0
	9.2	1.85355	9.2	1.70996	9.3	3.6353	9.3	3.3405	9.3	4.4892	9.3	4.25299	9.4	5.29685	9.4	4.9635	9.5	6.8516	9.5	6.60114	9.6	8.31365	9.6	8.19366				-1.2	0.4524	-1.2	0	-1.1	0.3349	-1.1	0	-1	0.4541	-1	0	-1	0.5151	-1	0	-0.9	0.4619	-0.9	0
	9.3	1.8569	9.3	1.71302	9.4	3.63705	9.4	3.34711	9.4	4.48965	9.4	4.25881	9.5	5.3038	9.5	4.9732	9.6	6.85765	9.6	6.61168	9.7	8.32215	9.7	8.20742				-1.1	0.4788	-1.1	0	-1	0.3464	-1	0	-0.9	0.4665	-0.9	0	-0.9	0.5539	-0.9	0	-0.8	0.4755	-0.8	0
	9.4	1.85665	9.4	1.71606	9.5	3.6495	9.5	3.35368	9.5	4.4968	9.5	4.2646	9.6	5.30595	9.6	4.98284	9.7	6.86225	9.7	6.62213	9.8	8.3313	9.8	8.22105				-1	0.4899	-1	0	-0.9	0.3464	-0.9	0	-0.8	0.477	-0.8	0	-0.8	0.603	-0.8	0	-0.7	0.4755	-0.7	0
	9.5	1.8615	9.5	1.71908	9.6	3.65125	9.6	3.36022	9.6	4.49965	9.6	4.27035	9.7	5.30845	9.7	4.99242	9.8	6.8722	9.8	6.63251	9.9	8.3467	9.9	8.23455				-0.9	0.4953	-0.9	0	-0.8	0.3547	-0.8	0	-0.7	0.477	-0.7	0	-0.7	0.603	-0.7	0	-0.6	0.4755	-0.6	0
	9.6	1.86085	9.6	1.72209	9.7	3.65435	9.7	3.36672	9.7	4.50605	9.7	4.27606	9.8	5.3191	9.8	5.00194	9.9	6.8812	9.9	6.6428	10	8.35995	10	8.24793				-0.8	0.4963	-0.8	0	-0.7	0.3547	-0.7	0	-0.6	0.4665	-0.6	0	-0.6	0.603	-0.6	0	-0.5	0.4846	-0.5	0
	9.7	1.85985	9.7	1.72508	9.8	3.6607	9.8	3.37318	9.8	4.5146	9.8	4.28175	9.9	5.3335	9.9	5.01139	10	6.88695	10	6.65303	10.1	8.37075	10.1	8.26118				-0.7	0.4963	-0.7	0	-0.6	0.3547	-0.6	0	-0.5	0.477	-0.5	0	-0.5	0.6307	-0.5	0	-0.4	0.5192	-0.4	0
	9.8	1.8617	9.8	1.72805	9.9	3.6728	9.9	3.3796	9.9	4.5224	9.9	4.28739	10	5.34085	10	5.02078	10.1	6.89095	10.1	6.66317	10.2	8.376	10.2	8.27431				-0.6	0.4963	-0.6	0	-0.5	0.3694	-0.5	0	-0.4	0.5012	-0.4	0	-0.4	0.6339	-0.4	0	-0.3	0.528	-0.3	0
	9.9	1.8678	9.9	1.731	10	3.67395	10	3.38598	10	4.52495	10	4.29301	10.1	5.35015	10.1	5.03011	10.2	6.8992	10.2	6.67324	10.3	8.38745	10.3	8.28731				-0.5	0.5196	-0.5	0	-0.4	0.3705	-0.4	0	-0.3	0.5329	-0.3	0	-0.3	0.6395	-0.3	0	-0.2	0.549	-0.2	0
	10	1.86615	10	1.73394	10.1	3.67665	10.1	3.39233	10.1	4.53135	10.1	4.29859	10.2	5.3541	10.2	5.03938	10.3	6.90115	10.3	6.68324	10.4	8.40235	10.4	8.30019				-0.4	0.5397	-0.4	0	-0.3	0.3995	-0.3	0	-0.2	0.5532	-0.2	0	-0.2	0.6587	-0.2	0	-0.1	0.6246	-0.1	0
	10.1	1.86515	10.1	1.73686	10.2	3.6786	10.2	3.39864	10.2	4.5336	10.2	4.30414	10.3	5.35885	10.3	5.04859	10.4	6.90125	10.4	6.69316	10.5	8.40705	10.5	8.31295				-0.3	0.54	-0.3	0	-0.2	0.4198	-0.2	0	-0.1	0.5578	-0.1	0	-0.1	0.6591	-0.1	0	0	0.6253	0	0
	10.2	1.8629	10.2	1.73976	10.3	3.67615	10.3	3.40492	10.3	4.54165	10.3	4.30965	10.4	5.36085	10.4	5.05774	10.5	6.90505	10.5	6.703	10.6	8.41615	10.6	8.32559				-0.2	0.5817	-0.2	0	-0.1	0.5598	-0.1	0	0	0.5711	0	0	0	0.6907	0	0	0.1	0.7428	0.1	11.3
	10.3	1.86185	10.3	1.74265	10.4	3.67845	10.4	3.41116	10.4	4.54735	10.4	4.31513	10.5	5.36325	10.5	5.06684	10.6	6.90895	10.6	6.71278	10.7	8.4245	10.7	8.33811				-0.1	0.5995	-0.1	0	0	0.5676	0	0	0.1	0.5785	0.1	7.415	0.1	0.7972	0.1	9.443	0.2	1.1076	0.2	11.4518
	10.4	1.86465	10.4	1.74552	10.5	3.68695	10.5	3.41736	10.5	4.55345	10.5	4.32058	10.6	5.36795	10.6	5.07587	10.7	6.9146	10.7	6.72248	10.8	8.4319	10.8	8.35052				0	0.6148	0	0	0.1	0.5995	0.1	6.461	0.2	0.6425	0.2	7.44607	0.2	1.0223	0.2	9.51277	0.3	1.4392	0.3	11.6036
	10.5	1.86605	10.5	1.74838	10.6	3.69235	10.6	3.42353	10.6	4.55765	10.6	4.32599	10.7	5.3731	10.7	5.08484	10.8	6.9197	10.8	6.7321	10.9	8.44045	10.9	8.36281				0.1	0.7125	0.1	6.119	0.2	0.8473	0.2	6.47688	0.3	1.0992	0.3	7.47714	0.3	1.8286	0.3	9.58252	0.4	2.9825	0.4	11.7552
	10.6	1.86465	10.6	1.75122	10.7	3.7028	10.7	3.42966	10.7	4.5646	10.7	4.33137	10.8	5.3783	10.8	5.09376	10.9	6.92055	10.9	6.74166	11	8.44765	11	8.37498				0.2	0.8477	0.2	6.12454	0.3	1.81	0.3	6.49275	0.4	2.4511	0.4	7.5082	0.4	3.1555	0.4	9.65224	0.5	3.6739	0.5	11.9068
	10.7	1.8638	10.7	1.75404	10.8	3.7083	10.8	3.43576	10.8	4.5635	10.8	4.33672	10.9	5.38445	10.9	5.10261	11	6.92055	11	6.75114	11.1	8.45585	11.1	8.38704				0.3	1.6772	0.3	6.13007	0.4	3.2989	0.4	6.50863	0.5	3.3442	0.5	7.53926	0.5	3.712	0.5	9.72193	0.6	3.7056	0.6	12.0582
	10.8	1.8658	10.8	1.75685	10.9	3.70685	10.9	3.44182	10.9	4.56295	10.9	4.34204	11	5.38695	11	5.11141	11.1	6.92605	11.1	6.76056	11.2	8.4683	11.2	8.39898				0.4	3.1737	0.4	6.13561	0.5	3.785	0.5	6.5245	0.6	3.9056	0.6	7.57031	0.6	3.8759	0.6	9.7916	0.7	3.9999	0.7	12.2096
	10.9	1.86025	10.9	1.75964	11	3.70455	11	3.44785	11	4.56225	11	4.34733	11.1	5.39535	11.1	5.12015	11.2	6.9342	11.2	6.7699	11.3	8.4748	11.3	8.41082				0.5	3.7986	0.5	6.14114	0.6	4.1365	0.6	6.54036	0.7	4.0327	0.7	7.60135	0.7	4.074	0.7	9.86125	0.8	4.1772	0.8	12.3608
	11	1.85805	11	1.76242	11.1	3.70535	11.1	3.45384	11.1	4.56965	11.1	4.35258	11.2	5.4082	11.2	5.12884	11.3	6.9337	11.3	6.77918	11.4	8.48905	11.4	8.42254				0.6	4.1247	0.6	6.14668	0.7	4.1979	0.7	6.55623	0.8	4.1484	0.8	7.63238	0.8	4.1585	0.8	9.93087	0.9	4.2755	0.9	12.512
	11.1	1.86065	11.1	1.76518	11.2	3.7085	11.2	3.4598	11.2	4.572	11.2	4.3578	11.3	5.4208	11.3	5.13747	11.4	6.93855	11.4	6.78838	11.5	8.4947	11.5	8.43415				0.7	4.2319	0.7	6.15221	0.8	4.2691	0.8	6.57209	0.9	4.2036	0.9	7.66341	0.9	4.2948	0.9	10.0005	1	4.3494	1	12.663
	11.2	1.862	11.2	1.76792	11.3	3.7076	11.3	3.46572	11.3	4.5709	11.3	4.36299	11.4	5.43105	11.4	5.14604	11.5	6.9432	11.5	6.79752	11.6	8.50015	11.6	8.44566				0.8	4.2334	0.8	6.15774	0.9	4.2763	0.9	6.58795	1	4.3611	1	7.69443	1	4.371	1	10.07	1.1	4.6582	1.1	12.814
	11.3	1.8614	11.3	1.77065	11.4	3.71265	11.4	3.47161	11.4	4.57425	11.4	4.36815	11.5	5.4347	11.5	5.15456	11.6	6.94875	11.6	6.80659	11.7	8.5063	11.7	8.45705				0.9	4.5276	0.9	6.16327	1	4.2788	1	6.60381	1.1	4.3846	1.1	7.72544	1.1	4.5416	1.1	10.1396	1.2	4.965	1.2	12.9649
	11.4	1.86545	11.4	1.77336	11.5	3.7164	11.5	3.47746	11.5	4.5708	11.5	4.37328	11.6	5.44105	11.6	5.16302	11.7	6.9538	11.7	6.81559	11.8	8.51645	11.8	8.46834				1	4.6588	1	6.1688	1.1	4.4706	1.1	6.61967	1.2	4.5595	1.2	7.75645	1.2	4.6563	1.2	10.2091	1.3	5.2082	1.3	13.1156
	11.5	1.8643	11.5	1.77606	11.6	3.71595	11.6	3.48328	11.6	4.57265	11.6	4.37838	11.7	5.446	11.7	5.17143	11.8	6.96065	11.8	6.82452	11.9	8.52455	11.9	8.47952				1.1	4.712	1.1	6.17434	1.2	4.5988	1.2	6.63552	1.3	4.6381	1.3	7.78745	1.3	4.9571	1.3	10.2786	1.4	5.2955	1.4	13.2663
	11.6	1.86635	11.6	1.77874	11.7	3.714	11.7	3.48907	11.7	4.5739	11.7	4.38345	11.8	5.44785	11.8	5.17978	11.9	6.97225	11.9	6.83339	12	8.5343	12	8.4906				1.2	4.8232	1.2	6.17987	1.3	4.7088	1.3	6.65137	1.4	4.894	1.4	7.81844	1.4	5.3284	1.4	10.3481	1.5	5.5774	1.5	13.4169
	11.7	1.866	11.7	1.78141	11.8	3.71625	11.8	3.49482	11.8	4.57515	11.8	4.38848	11.9	5.44985	11.9	5.18808	12	6.9833	12	6.84219	12.1	8.54415	12.1	8.50158				1.3	4.9032	1.3	6.18539	1.4	4.7612	1.4	6.66722	1.5	5.048	1.5	7.84943	1.5	5.4386	1.5	10.4175	1.6	5.949	1.6	13.5674
	11.8	1.86555	11.8	1.78406	11.9	3.72055	11.9	3.50055	11.9	4.58205	11.9	4.39349	12	5.4511	12	5.19632	12.1	6.99045	12.1	6.85092	12.2	8.5523	12.2	8.51245				1.4	5.0469	1.4	6.19092	1.5	5.0304	1.5	6.68307	1.6	5.0488	1.6	7.8804	1.6	5.6097	1.6	10.4869	1.7	6.1285	1.7	13.7177
	11.9	1.86745	11.9	1.7867	12	3.7239	12	3.50623	12	4.5846	12	4.39847	12.1	5.45575	12.1	5.20452	12.2	6.9936	12.2	6.85959	12.3	8.56535	12.3	8.52322				1.5	5.3367	1.5	6.19645	1.6	5.14	1.6	6.69891	1.7	5.3039	1.7	7.91138	1.7	5.6265	1.7	10.5563	1.8	6.3734	1.8	13.868
	12	1.8651	12	1.78933	12.1	3.72425	12.1	3.51189	12.1	4.58995	12.1	4.40341	12.2	5.4583	12.2	5.21265	12.3	6.99965	12.3	6.8682	12.4	8.57565	12.4	8.53388				1.6	5.4577	1.6	6.20198	1.7	5.4161	1.7	6.71475	1.8	5.3806	1.8	7.94234	1.8	5.8173	1.8	10.6257	1.9	6.5865	1.9	14.0182
	12.1	1.86715	12.1	1.79193	12.2	3.7254	12.2	3.51751	12.2	4.5939	12.2	4.40833	12.3	5.46015	12.3	5.22074	12.4	7.00455	12.4	6.87674	12.5	8.58145	12.5	8.54445				1.7	5.4668	1.7	6.20751	1.8	5.5272	1.8	6.73059	1.9	5.6346	1.9	7.9733	1.9	6.0459	1.9	10.695	2	6.9023	2	14.1683
	12.2	1.8659	12.2	1.79453	12.3	3.72675	12.3	3.5231	12.3	4.59795	12.3	4.41322	12.4	5.46585	12.4	5.22877	12.5	7.01115	12.5	6.88522	12.6	8.58615	12.6	8.55492				1.8	5.5866	1.8	6.21303	1.9	5.6191	1.9	6.74643	2	5.7492	2	8.00425	2	6.2685	2	10.7643	2.1	7.1641	2.1	14.3183
	12.3	1.86485	12.3	1.79711	12.4	3.72835	12.4	3.52866	12.4	4.60215	12.4	4.41807	12.5	5.47255	12.5	5.23675	12.6	7.01465	12.6	6.89363	12.7	8.59365	12.7	8.56529				1.9	5.7354	1.9	6.21856	2	5.7005	2	6.76226	2.1	5.9508	2.1	8.0352	2.1	6.4652	2.1	10.8336	2.2	7.3086	2.2	14.4682
	12.4	1.86385	12.4	1.79967	12.5	3.73045	12.5	3.53418	12.5	4.60315	12.5	4.4229	12.6	5.47685	12.6	5.24468	12.7	7.02245	12.7	6.90198	12.8	8.5946	12.8	8.57556				2	5.8271	2	6.22408	2.1	5.7383	2.1	6.77809	2.2	6.0282	2.2	8.06613	2.2	6.7183	2.2	10.9029	2.3	7.6221	2.3	14.618
	12.5	1.86535	12.5	1.80222	12.6	3.73435	12.6	3.53968	12.6	4.60275	12.6	4.4277	12.7	5.47905	12.7	5.25256	12.8	7.0291	12.8	6.91027	12.9	8.5988	12.9	8.58574				2.1	5.9519	2.1	6.22961	2.2	5.7848	2.2	6.79392	2.3	6.1738	2.3	8.09707	2.3	7.0263	2.3	10.9721	2.4	7.7556	2.4	14.7677
	12.6	1.86725	12.6	1.80475	12.7	3.73835	12.7	3.54514	12.7	4.60435	12.7	4.43247	12.8	5.4769	12.8	5.26038	12.9	7.0392	12.9	6.9185	13	8.6023	13	8.59582				2.2	6.0992	2.2	6.23513	2.3	5.8831	2.3	6.80975	2.4	6.2447	2.4	8.12799	2.4	7.1438	2.4	11.0414	2.5	8.0531	2.5	14.9173
	12.7	1.86755	12.7	1.80727	12.8	3.7386	12.8	3.55057	12.8	4.6044	12.8	4.43722	12.9	5.4824	12.9	5.26816	13	7.0398	13	6.92666	13.1	8.6068	13.1	8.60581				2.3	6.1036	2.3	6.24065	2.4	6.0478	2.4	6.82558	2.5	6.3141	2.5	8.15891	2.5	7.1438	2.5	11.1106	2.6	8.3076	2.6	15.0668
	12.8	1.8677	12.8	1.80978	12.9	3.7416	12.9	3.55597	12.9	4.6039	12.9	4.44193	13	5.4785	13	5.27588	13.1	7.039	13.1	6.93477	13.2	8.6143	13.2	8.6157				2.4	6.1487	2.4	6.24618	2.5	6.1245	2.5	6.8414	2.6	6.3998	2.6	8.18982	2.6	7.2236	2.6	11.1797	2.7	8.5057	2.7	15.2162
	12.9	1.8737	12.9	1.81227	13	3.7419	13	3.56134	13	4.6049	13	4.44661	13.1	5.479	13.1	5.28356	13.2	7.037	13.2	6.94281	13.3	8.6201	13.3	8.6255				2.5	6.1906	2.5	6.2517	2.6	6.1994	2.6	6.85722	2.7	6.4629	2.7	8.22072	2.7	7.2963	2.7	11.2489	2.8	8.7341	2.8	15.3655
	13	1.8746	13	1.81475	13.1	3.7414	13.1	3.56667	13.1	4.609	13.1	4.45127	13.2	5.4789	13.2	5.29118	13.3	7.0407	13.3	6.9508	13.4	8.62265	13.4	8.63521				2.6	6.2673	2.6	6.25722	2.7	6.2794	2.7	6.87304	2.8	6.5344	2.8	8.25162	2.8	7.3921	2.8	11.318	2.9	8.9204	2.9	15.5147
	13.1	1.872	13.1	1.81722	13.2	3.7425	13.2	3.57198	13.2	4.612	13.2	4.4559	13.3	5.4789	13.3	5.29876	13.4	7.04975	13.4	6.95872	13.5	8.6239	13.5	8.64483				2.7	6.3325	2.7	6.26274	2.8	6.3952	2.8	6.88885	2.9	6.5971	2.9	8.28251	2.9	7.5087	2.9	11.3871	3	9.114	3	15.6639
	13.2	1.873	13.2	1.81967	13.3	3.7439	13.3	3.57725	13.3	4.6154	13.3	4.4605	13.4	5.48275	13.4	5.30628	13.5	7.058	13.5	6.96659	13.6	8.6311	13.6	8.65435				2.8	6.3467	2.8	6.26826	2.9	6.4728	2.9	6.90467	3	6.7082	3	8.31339	3	7.6089	3	11.4561	3.1	9.2976	3.1	15.8129
	13.3	1.8734	13.3	1.8221	13.4	3.74655	13.4	3.5825	13.4	4.62005	13.4	4.46507	13.5	5.491	13.5	5.31376	13.6	7.0636	13.6	6.97439	13.7	8.63675	13.7	8.66379				2.9	6.4035	2.9	6.27378	3	6.4912	3	6.92048	3.1	6.8429	3.1	8.34427	3.1	7.6558	3.1	11.5252	3.2	9.5018	3.2	15.9618
	13.4	1.87795	13.4	1.82453	13.5	3.747	13.5	3.58771	13.5	4.6235	13.5	4.46962	13.6	5.4963	13.6	5.32119	13.7	7.07015	13.7	6.98214	13.8	8.6449	13.8	8.67314				3	6.4543	3	6.2793	3.1	6.5104	3.1	6.93629	3.2	6.9477	3.2	8.37514	3.2	7.7363	3.2	11.5942	3.3	9.6735	3.3	16.1107
	13.5	1.8824	13.5	1.82694	13.6	3.7549	13.6	3.5929	13.6	4.6275	13.6	4.47414	13.7	5.50575	13.7	5.32857	13.8	7.0808	13.8	6.98983	13.9	8.65155	13.9	8.6824				3.1	6.4591	3.1	6.28482	3.2	6.5142	3.2	6.95209	3.3	7.0726	3.3	8.406	3.3	7.8574	3.3	11.6632	3.4	9.8538	3.4	16.2594
	13.6	1.8863	13.6	1.82933	13.7	3.76075	13.7	3.59805	13.7	4.63455	13.7	4.47863	13.8	5.5153	13.8	5.3359	13.9	7.09305	13.9	6.99747	14	8.65835	14	8.69157				3.2	6.4832	3.2	6.29033	3.3	6.573	3.3	6.9679	3.4	7.1653	3.4	8.43686	3.4	8.047	3.4	11.7322	3.5	10.0316	3.5	16.4081
	13.7	1.88905	13.7	1.83171	13.8	3.7647	13.8	3.60318	13.8	4.6394	13.8	4.4831	13.9	5.52045	13.9	5.34318	14	7.09625	14	7.00505	14.1	8.6622	14.1	8.70066				3.3	6.5312	3.3	6.29585	3.4	6.5964	3.4	6.9837	3.5	7.1714	3.5	8.46771	3.5	8.2008	3.5	11.8011	3.6	10.2221	3.6	16.5566
	13.8	1.8932	13.8	1.83408	13.9	3.77175	13.9	3.60827	13.9	4.64645	13.9	4.48753	14	5.52565	14	5.35042	14.1	7.1015	14.1	7.01257	14.2	8.66695	14.2	8.70966				3.4	6.5517	3.4	6.30137	3.5	6.6524	3.5	6.9995	3.6	7.1985	3.6	8.49855	3.6	8.3133	3.6	11.87	3.7	10.4092	3.7	16.7051
	13.9	1.89825	13.9	1.83644	14	3.77315	14	3.61334	14	4.65235	14	4.49194	14.1	5.5307	14.1	5.35761	14.2	7.11095	14.2	7.02003	14.3	8.6736	14.3	8.71858				3.5	6.5726	3.5	6.30688	3.6	6.7137	3.6	7.01529	3.7	7.2416	3.7	8.52939	3.7	8.4262	3.7	11.9389	3.8	10.5777	3.8	16.8534
	14	1.90195	14	1.83878	14.1	3.7729	14.1	3.61838	14.1	4.6564	14.1	4.49633	14.2	5.53665	14.2	5.36476	14.3	7.123	14.3	7.02744	14.4	8.676	14.4	8.72742				3.6	6.5956	3.6	6.3124	3.7	6.7649	3.7	7.03109	3.8	7.261	3.8	8.56022	3.8	8.5557	3.8	12.0078	3.9	10.7822	3.9	17.0017
	14.1	1.9022	14.1	1.84111	14.2	3.77615	14.2	3.62338	14.2	4.66295	14.2	4.50069	14.3	5.5401	14.3	5.37185	14.4	7.1247	14.4	7.03479	14.5	8.67785	14.5	8.73617				3.7	6.6246	3.7	6.31791	3.8	6.8168	3.8	7.04688	3.9	7.2986	3.9	8.59104	3.9	8.685	3.9	12.0766	4	10.9604	4	17.1499
	14.2	1.90495	14.2	1.84342	14.3	3.7789	14.3	3.62836	14.3	4.6677	14.3	4.50502	14.4	5.5448	14.4	5.3789	14.5	7.13155	14.5	7.04209	14.6	8.6834	14.6	8.74484				3.8	6.6482	3.8	6.32342	3.9	6.8733	3.9	7.06267	4	7.3383	4	8.62185	4	8.8021	4	12.1455	4.1	11.1287	4.1	17.2979
	14.3	1.9042	14.3	1.84573	14.4	3.7832	14.4	3.63331	14.4	4.6669	14.4	4.50932	14.5	5.55085	14.5	5.38591	14.6	7.1413	14.6	7.04933	14.7	8.68905	14.7	8.75343				3.9	6.6723	3.9	6.32894	4	6.9226	4	7.07846	4.1	7.3767	4.1	8.65266	4.1	8.9235	4.1	12.2142	4.2	11.3409	4.2	17.4459
	14.4	1.9045	14.4	1.84801	14.5	3.78885	14.5	3.63823	14.5	4.66245	14.5	4.5136	14.6	5.5568	14.6	5.39287	14.7	7.14585	14.7	7.05652	14.8	8.6951	14.8	8.76193				4	6.6869	4	6.33445	4.1	6.9698	4.1	7.09424	4.2	7.4289	4.2	8.68346	4.2	9.0192	4.2	12.283	4.3	11.5257	4.3	17.5938
	14.5	1.91075	14.5	1.85029	14.6	3.7936	14.6	3.64313	14.6	4.6674	14.6	4.51786	14.7	5.56065	14.7	5.39978	14.8	7.1507	14.8	7.06366	14.9	8.7027	14.9	8.77036				4.1	6.6854	4.1	6.33996	4.2	7.0093	4.2	7.11002	4.3	7.4804	4.3	8.71426	4.3	9.1234	4.3	12.3517	4.4	11.7128	4.4	17.7416
	14.6	1.9108	14.6	1.85255	14.7	3.79475	14.7	3.64799	14.7	4.66735	14.7	4.52209	14.8	5.5639	14.8	5.40665	14.9	7.1485	14.9	7.07074	15	8.71165	15	8.77871				4.2	6.6926	4.2	6.34547	4.3	7.0633	4.3	7.1258	4.4	7.542	4.4	8.74505	4.4	9.2201	4.4	12.4205	4.5	11.9021	4.5	17.8893
	14.7	1.91045	14.7	1.85481	14.8	3.7958	14.8	3.65283	14.8	4.6634	14.8	4.52629	14.9	5.564	14.9	5.41348	15	7.15675	15	7.07778	15.1	8.72245	15.1	8.78698				4.3	6.6934	4.3	6.35098	4.4	7.0961	4.4	7.14158	4.5	7.6127	4.5	8.77583	4.5	9.3198	4.5	12.4892	4.6	12.0866	4.6	18.0369
	14.8	1.9134	14.8	1.85704	14.9	3.7959	14.9	3.65764	14.9	4.6637	14.9	4.53047	15	5.56975	15	5.42026	15.1	7.16035	15.1	7.08475	15.2	8.7298	15.2	8.79517				4.4	6.6958	4.4	6.35649	4.5	7.1462	4.5	7.15736	4.6	7.6508	4.6	8.8066	4.6	9.425	4.6	12.5578	4.7	12.2586	4.7	18.1843
	14.9	1.9083	14.9	1.85927	15	3.79955	15	3.66242	15	4.66745	15	4.53462	15.1	5.57385	15.1	5.427	15.2	7.157	15.2	7.09168	15.3	8.73475	15.3	8.80329				4.5	6.7004	4.5	6.362	4.6	7.1884	4.6	7.17313	4.7	7.7032	4.7	8.83737	4.7	9.5211	4.7	12.6265	4.8	12.4479	4.8	18.3318
	15	1.91165	15	1.86148	15.1	3.80395	15.1	3.66717	15.1	4.66845	15.1	4.53875	15.2	5.5786	15.2	5.43369	15.3	7.15915	15.3	7.09855	15.4	8.73585	15.4	8.81133				4.6	6.7187	4.6	6.36751	4.7	7.2052	4.7	7.1889	4.8	7.7538	4.8	8.86813	4.8	9.6166	4.8	12.6951	4.9	12.622	4.9	18.4791
	15.1	1.91425	15.1	1.86368	15.2	3.8	15.2	3.6719	15.2	4.6705	15.2	4.54285	15.3	5.57905	15.3	5.44034	15.4	7.16315	15.4	7.10538	15.5	8.7379	15.5	8.81929				4.7	6.7386	4.7	6.37302	4.8	7.2247	4.8	7.20467	4.9	7.8222	4.9	8.89889	4.9	9.7012	4.9	12.7637	5	12.7985	5	18.6263
	15.2	1.914	15.2	1.86587	15.3	3.80025	15.3	3.6766	15.3	4.67315	15.3	4.54693	15.4	5.57795	15.4	5.44694	15.5	7.1595	15.5	7.11215	15.6	8.74795	15.6	8.82718				4.8	6.7506	4.8	6.37852	4.9	7.2603	4.9	7.22043	5	7.8829	5	8.92963	5	9.7874	5	12.8323	5.1	12.9911	5.1	18.7734
	15.3	1.90705	15.3	1.86805	15.4	3.80175	15.4	3.68127	15.4	4.67415	15.4	4.55098	15.5	5.5785	15.5	5.45351	15.6	7.16555	15.6	7.11887	15.7	8.75275	15.7	8.835				4.9	6.7612	4.9	6.38403	5	7.2831	5	7.2362	5.1	7.9416	5.1	8.96037	5.1	9.8751	5.1	12.9008	5.2	13.1772	5.2	18.9204
	15.4	1.90465	15.4	1.87021	15.5	3.806	15.5	3.68591	15.5	4.6791	15.5	4.55501	15.6	5.58815	15.6	5.46003	15.7	7.17155	15.7	7.12554	15.8	8.758	15.8	8.84274				5	6.7894	5	6.38954	5.1	7.302	5.1	7.25196	5.2	8.0075	5.2	8.99111	5.2	9.9654	5.2	12.9693	5.3	13.3473	5.3	19.0674
	15.5	1.9062	15.5	1.87236	15.6	3.81165	15.6	3.69053	15.6	4.68415	15.6	4.55902	15.7	5.59775	15.7	5.46651	15.8	7.1733	15.8	7.13216	15.9	8.75935	15.9	8.85041				5.1	6.8257	5.1	6.39504	5.2	7.3057	5.2	7.26772	5.3	8.0696	5.3	9.02184	5.3	10.0684	5.3	13.0378	5.4	13.5439	5.4	19.2142
	15.6	1.90935	15.6	1.8745	15.7	3.81625	15.7	3.69512	15.7	4.68735	15.7	4.563	15.8	5.603	15.8	5.47294	15.9	7.18085	15.9	7.13874	16	8.76875	16	8.85801				5.2	6.8526	5.2	6.40055	5.3	7.3273	5.3	7.28347	5.4	8.1435	5.4	9.05256	5.4	10.1837	5.4	13.1063	5.5	13.7307	5.5	19.3609
	15.7	1.91035	15.7	1.87663	15.8	3.8177	15.8	3.69969	15.8	4.6911	15.8	4.56696	15.9	5.60705	15.9	5.47934	16	7.18545	16	7.14526	16.1	8.77535	16.1	8.86554				5.3	6.8613	5.3	6.40605	5.4	7.349	5.4	7.29923	5.5	8.2129	5.5	9.08327	5.5	10.2934	5.5	13.1747	5.6	13.9139	5.6	19.5076
	15.8	1.912	15.8	1.87874	15.9	3.81465	15.9	3.70423	15.9	4.69195	15.9	4.57089	16	5.60955	16	5.48569	16.1	7.18865	16.1	7.15173	16.2	8.77995	16.2	8.87299				5.4	6.8774	5.4	6.41155	5.5	7.3865	5.5	7.31498	5.6	8.2582	5.6	9.11398	5.6	10.4012	5.6	13.2431	5.7	14.1071	5.7	19.6541
	15.9	1.91295	15.9	1.88084	16	3.81945	16	3.70874	16	4.69585	16	4.5748	16.1	5.61435	16.1	5.492	16.2	7.18985	16.2	7.15816	16.3	8.78525	16.3	8.88038				5.5	6.8919	5.5	6.41706	5.6	7.408	5.6	7.33073	5.7	8.3088	5.7	9.14468	5.7	10.4833	5.7	13.3116	5.8	14.2909	5.8	19.8006
	16	1.91475	16	1.88293	16.1	3.82325	16.1	3.71322	16.1	4.69175	16.1	4.57869	16.2	5.61835	16.2	5.49827	16.3	7.19075	16.3	7.16454	16.4	8.7916	16.4	8.88769				5.6	6.9224	5.6	6.42256	5.7	7.4307	5.7	7.34647	5.8	8.3646	5.8	9.17537	5.8	10.5789	5.8	13.3799	5.9	14.4622	5.9	19.947
	16.1	1.91755	16.1	1.88501	16.2	3.82415	16.2	3.71769	16.2	4.69185	16.2	4.58255	16.3	5.62025	16.3	5.5045	16.4	7.196	16.4	7.17087	16.5	8.78885	16.5	8.89494				5.7	6.9494	5.7	6.42806	5.8	7.46	5.8	7.36222	5.9	8.4318	5.9	9.20606	5.9	10.6632	5.9	13.4483	6	14.6418	6	20.0932
	16.2	1.92145	16.2	1.88708	16.3	3.82725	16.3	3.72212	16.3	4.68955	16.3	4.58639	16.4	5.6191	16.4	5.51069	16.5	7.19975	16.5	7.17715	16.6	8.7941	16.6	8.90212				5.8	6.9587	5.8	6.43356	5.9	7.4985	5.9	7.37796	6	8.476	6	9.23674	6	10.7508	6	13.5166	6.1	14.8273	6.1	20.2394
	16.3	1.92145	16.3	1.88914	16.4	3.8332	16.4	3.72653	16.4	4.6924	16.4	4.59021	16.5	5.62235	16.5	5.51684	16.6	7.2013	16.6	7.18339	16.7	8.7978	16.7	8.90923				5.9	6.973	5.9	6.43906	6	7.5364	6	7.3937	6.1	8.5319	6.1	9.26741	6.1	10.8534	6.1	13.5849	6.2	15.0024	6.2	20.3855
	16.4	1.9203	16.4	1.89118	16.5	3.83895	16.5	3.73091	16.5	4.69275	16.5	4.594	16.6	5.626	16.6	5.52295	16.7	7.2055	16.7	7.18958	16.8	8.7982	16.8	8.91628				6	6.9948	6	6.44456	6.1	7.5613	6.1	7.40944	6.2	8.5922	6.2	9.29807	6.2	10.9555	6.2	13.6532	6.3	15.1881	6.3	20.5315
	16.5	1.92075	16.5	1.89321	16.6	3.8433	16.6	3.73527	16.6	4.6954	16.6	4.59777	16.7	5.6347	16.7	5.52902	16.8	7.2061	16.8	7.19572	16.9	8.80115	16.9	8.92326				6.1	6.9914	6.1	6.45006	6.2	7.586	6.2	7.42517	6.3	8.6286	6.3	9.32873	6.3	11.0417	6.3	13.7214	6.4	15.3812	6.4	20.6774
	16.6	1.9238	16.6	1.89523	16.7	3.8502	16.7	3.7396	16.7	4.7008	16.7	4.60152	16.8	5.6376	16.8	5.53505	16.9	7.21755	16.9	7.20182	17	8.80335	17	8.93017				6.2	7.0084	6.2	6.45556	6.3	7.6189	6.3	7.44091	6.4	8.6747	6.4	9.35939	6.4	11.131	6.4	13.7896	6.5	15.5463	6.5	20.8232
	16.7	1.9233	16.7	1.89724	16.8	3.8515	16.8	3.74391	16.8	4.7014	16.8	4.60525	16.9	5.64255	16.9	5.54104	17	7.22585	17	7.20788	17.1	8.8072	17.1	8.93702				6.3	7.0192	6.3	6.46106	6.4	7.6452	6.4	7.45664	6.5	8.7093	6.5	9.39003	6.5	11.2175	6.5	13.8578	6.6	15.7193	6.6	20.9689
	16.8	1.9256	16.8	1.89924	16.9	3.85745	16.9	3.7482	16.9	4.70215	16.9	4.60895	17	5.64765	17	5.547	17.1	7.2269	17.1	7.21388	17.2	8.8113	17.2	8.94381				6.4	7.0435	6.4	6.46655	6.5	7.6687	6.5	7.47236	6.6	8.7386	6.6	9.42067	6.6	11.3028	6.6	13.926	6.7	15.8995	6.7	21.1145
	16.9	1.92815	16.9	1.90123	17	3.86235	17	3.75245	17	4.70255	17	4.61263	17.1	5.6512	17.1	5.55291	17.2	7.2343	17.2	7.21985	17.3	8.8155	17.3	8.95053				6.5	7.0566	6.5	6.47205	6.6	7.6899	6.6	7.48809	6.7	8.7835	6.7	9.4513	6.7	11.3943	6.7	13.9941	6.8	16.0726	6.8	21.26
	17	1.92635	17	1.9032	17.1	3.8597	17.1	3.75669	17.1	4.6993	17.1	4.61629	17.2	5.6581	17.2	5.55879	17.3	7.2387	17.3	7.22577	17.4	8.82205	17.4	8.95719				6.6	7.0655	6.6	6.47755	6.7	7.7332	6.7	7.50381	6.8	8.8447	6.8	9.48193	6.8	11.5037	6.8	14.0623	6.9	16.2616	6.9	21.4054
	17.1	1.9259	17.1	1.90517	17.2	3.8605	17.2	3.7609	17.2	4.7012	17.2	4.61993	17.3	5.6603	17.3	5.56462	17.4	7.24205	17.4	7.23164	17.5	8.8264	17.5	8.96378				6.7	7.0775	6.7	6.48304	6.8	7.7716	6.8	7.51953	6.9	8.901	6.9	9.51255	6.9	11.6093	6.9	14.1304	7	16.4478	7	21.5508
	17.2	1.9265	17.2	1.90712	17.3	3.8575	17.3	3.76508	17.3	4.7077	17.3	4.62354	17.4	5.66335	17.4	5.57042	17.5	7.2424	17.5	7.23747	17.6	8.83445	17.6	8.97032				6.8	7.0923	6.8	6.48854	6.9	7.8087	6.9	7.53525	7	8.9405	7	9.54316	7	11.7172	7	14.1984	7.1	16.6367	7.1	21.696
	17.3	1.9297	17.3	1.90906	17.4	3.85835	17.4	3.76924	17.4	4.71395	17.4	4.62713	17.5	5.6663	17.5	5.57618	17.6	7.24375	17.6	7.24326	17.7	8.8434	17.7	8.97679				6.9	7.1228	6.9	6.49403	7	7.833	7	7.55097	7.1	8.9901	7.1	9.57377	7.1	11.8223	7.1	14.2665	7.2	16.8207	7.2	21.8411
	17.4	1.93205	17.4	1.911	17.5	3.8556	17.5	3.77338	17.5	4.7177	17.5	4.63071	17.6	5.67185	17.6	5.58191	17.7	7.2471	17.7	7.249	17.8	8.8509	17.8	8.9832				7	7.1304	7	6.49952	7.1	7.8322	7.1	7.56668	7.2	9.0387	7.2	9.60436	7.2	11.902	7.2	14.3345	7.3	17.0026	7.3	21.9862
	17.5	1.9364	17.5	1.91292	17.6	3.85735	17.6	3.77749	17.6	4.71935	17.6	4.63426	17.7	5.6772	17.7	5.58759	17.8	7.2517	17.8	7.2547	17.9	8.85765	17.9	8.98955				7.1	7.1324	7.1	6.50502	7.2	7.8543	7.2	7.58239	7.3	9.0779	7.3	9.63496	7.3	11.9811	7.3	14.4025	7.4	17.1736	7.4	22.1311
	17.6	1.94165	17.6	1.91483	17.7	3.8602	17.7	3.78158	17.7	4.7166	17.7	4.63778	17.8	5.6807	17.8	5.59324	17.9	7.25715	17.9	7.26036	18	8.85865	18	8.99585				7.2	7.1493	7.2	6.51051	7.3	7.8917	7.3	7.5981	7.4	9.133	7.4	9.66554	7.4	12.0851	7.4	14.4705	7.5	17.3508	7.5	22.276
	17.7	1.9412	17.7	1.91673	17.8	3.8623	17.8	3.78565	17.8	4.7158	17.8	4.64129	17.9	5.67865	17.9	5.59886	18	7.25925	18	7.26598	18.1	8.8652	18.1	9.00208				7.3	7.1536	7.3	6.516	7.4	7.9278	7.4	7.61381	7.5	9.181	7.5	9.69612	7.5	12.1803	7.5	14.5384	7.6	17.5356	7.6	22.4208
	17.8	1.9442	17.8	1.91861	17.9	3.86525	17.9	3.78969	17.9	4.71635	17.9	4.64478	18	5.67965	18	5.60444	18.1	7.265	18.1	7.27155	18.2	8.87005	18.2	9.00825				7.4	7.1504	7.4	6.52149	7.5	7.9704	7.5	7.62951	7.6	9.2241	7.6	9.72669	7.6	12.2706	7.6	14.6064	7.7	17.7166	7.7	22.5654
	17.9	1.95125	17.9	1.92049	18	3.86385	18	3.79371	18	4.71665	18	4.64824	18.1	5.6811	18.1	5.60998	18.2	7.27035	18.2	7.27708	18.3	8.87005	18.3	9.01437				7.5	7.1707	7.5	6.52698	7.6	7.9953	7.6	7.64522	7.7	9.2611	7.7	9.75726	7.7	12.3509	7.7	14.6743	7.8	17.8916	7.8	22.71
	18	1.94995	18	1.92236	18.1	3.8662	18.1	3.79771	18.1	4.7196	18.1	4.65169	18.2	5.68425	18.2	5.61548	18.3	7.26895	18.3	7.28258	18.4	8.87505	18.4	9.02043				7.6	7.1778	7.6	6.53247	7.7	8.0244	7.7	7.66092	7.8	9.3064	7.8	9.78781	7.8	12.4275	7.8	14.7422	7.9	18.0636	7.9	22.8545
	18.1	1.9521	18.1	1.92421	18.2	3.86795	18.2	3.80168	18.2	4.72555	18.2	4.65511	18.3	5.68425	18.3	5.62095	18.4	7.26765	18.4	7.28803	18.5	8.879	18.5	9.02643				7.7	7.1934	7.7	6.53796	7.8	8.0303	7.8	7.67661	7.9	9.3456	7.9	9.81837	7.9	12.5089	7.9	14.81	8	18.2389	8	22.9989
	18.2	1.95505	18.2	1.92606	18.3	3.86625	18.3	3.80563	18.3	4.72365	18.3	4.65852	18.4	5.68405	18.4	5.62638	18.5	7.2702	18.5	7.29344	18.6	8.88205	18.6	9.03238				7.8	7.2013	7.8	6.54345	7.9	8.0521	7.9	7.69231	8	9.3767	8	9.84891	8	12.5886	8	14.8778	8.1	18.4191	8.1	23.1432
	18.3	1.95205	18.3	1.9279	18.4	3.86815	18.4	3.80956	18.4	4.72665	18.4	4.6619	18.5	5.6862	18.5	5.63178	18.6	7.27145	18.6	7.29881	18.7	8.8857	18.7	9.03827				7.9	7.1915	7.9	6.54894	8	8.064	8	7.708	8.1	9.4263	8.1	9.87945	8.1	12.6859	8.1	14.9457	8.2	18.5961	8.2	23.2874
	18.4	1.95105	18.4	1.92972	18.5	3.868	18.5	3.81346	18.5	4.7276	18.5	4.66526	18.6	5.68675	18.6	5.63714	18.7	7.2765	18.7	7.30414	18.8	8.88935	18.8	9.0441				8	7.1839	8	6.55442	8.1	8.0872	8.1	7.72369	8.2	9.4814	8.2	9.90998	8.2	12.7733	8.2	15.0134	8.3	18.7752	8.3	23.4315
	18.5	1.9528	18.5	1.93154	18.6	3.86955	18.6	3.81734	18.6	4.72945	18.6	4.66861	18.7	5.6905	18.7	5.64247	18.8	7.28265	18.8	7.30943	18.9	8.8935	18.9	9.04988				8.1	7.1845	8.1	6.55991	8.2	8.1242	8.2	7.73938	8.3	9.5255	8.3	9.9405	8.3	12.877	8.3	15.0812	8.4	18.9617	8.4	23.5756
	18.6	1.95045	18.6	1.93334	18.7	3.8706	18.7	3.8212	18.7	4.7318	18.7	4.67193	18.8	5.69525	18.8	5.64777	18.9	7.2889	18.9	7.31468	19	8.89625	19	9.05561				8.2	7.1744	8.2	6.56539	8.3	8.1463	8.3	7.75507	8.4	9.587	8.4	9.97102	8.4	12.9875	8.4	15.1489	8.5	19.1493	8.5	23.7195
	18.7	1.9488	18.7	1.93513	18.8	3.87385	18.8	3.82504	18.8	4.73365	18.8	4.67523	18.9	5.6946	18.9	5.65303	19	7.29465	19	7.31989	19.1	8.89435	19.1	9.06128				8.3	7.1697	8.3	6.57088	8.4	8.1749	8.4	7.77075	8.5	9.6325	8.5	10.0015	8.5	13.0832	8.5	15.2166	8.6	19.317	8.6	23.8634
	18.8	1.95095	18.8	1.93692	18.9	3.8741	18.9	3.82885	18.9	4.7369	18.9	4.67851	19	5.69595	19	5.65825	19.1	7.30175	19.1	7.32506	19.2	8.8987	19.2	9.0669				8.4	7.1755	8.4	6.57636	8.5	8.2105	8.5	7.78643	8.6	9.6789	8.6	10.032	8.6	13.1708	8.6	15.2843	8.7	19.4897	8.7	24.0071
	18.9	1.951	18.9	1.93869	19	3.87305	19	3.83265	19	4.73855	19	4.68178	19.1	5.69745	19.1	5.66344	19.2	7.3103	19.2	7.33019	19.3	8.90565	19.3	9.07247				8.5	7.1845	8.5	6.58185	8.6	8.2425	8.6	7.80211	8.7	9.7188	8.7	10.0625	8.7	13.2705	8.7	15.352	8.8	19.6494	8.8	24.1507
	19	1.95115	19	1.94046	19.1	3.87385	19.1	3.83642	19.1	4.73945	19.1	4.68502	19.2	5.699	19.2	5.6686	19.3	7.31595	19.3	7.33529	19.4	8.9088	19.4	9.07798				8.6	7.1949	8.6	6.58733	8.7	8.2543	8.7	7.81778	8.8	9.7673	8.8	10.093	8.8	13.3786	8.8	15.4196	8.9	19.8266	8.9	24.2943
	19.1	1.94955	19.1	1.94221	19.2	3.8757	19.2	3.84017	19.2	4.7402	19.2	4.68824	19.3	5.70005	19.3	5.67372	19.4	7.3186	19.4	7.34035	19.5	8.911	19.5	9.08344				8.7	7.2047	8.7	6.59281	8.8	8.2851	8.8	7.83346	8.9	9.8022	8.9	10.1235	8.9	13.473	8.9	15.4872	9	20.0053	9	24.4378
	19.2	1.9519	19.2	1.94395	19.3	3.87885	19.3	3.8439	19.3	4.73975	19.3	4.69145	19.4	5.7004	19.4	5.67881	19.5	7.3191	19.5	7.34537	19.6	8.915	19.6	9.08886				8.8	7.2024	8.8	6.5983	8.9	8.312	8.9	7.84913	9	9.8445	9	10.154	9	13.572	9	15.5548	9.1	20.174	9.1	24.5812
	19.3	1.95285	19.3	1.94569	19.4	3.8793	19.4	3.8476	19.4	4.7406	19.4	4.69463	19.5	5.7035	19.5	5.68387	19.6	7.3235	19.6	7.35035	19.7	8.92165	19.7	9.09422				8.9	7.2026	8.9	6.60378	9	8.3493	9	7.8648	9.1	9.9021	9.1	10.1845	9.1	13.6701	9.1	15.6223	9.2	20.3582	9.2	24.7244
	19.4	1.954	19.4	1.94741	19.5	3.8803	19.5	3.85129	19.5	4.7425	19.5	4.6978	19.6	5.7049	19.6	5.6889	19.7	7.33085	19.7	7.35529	19.8	8.93345	19.8	9.09953				9	7.2253	9	6.60926	9.1	8.373	9.1	7.88047	9.2	9.9457	9.2	10.2149	9.2	13.7585	9.2	15.6899	9.3	20.5443	9.3	24.8676
	19.5	1.9516	19.5	1.94913	19.6	3.8812	19.6	3.85495	19.6	4.7452	19.6	4.70094	19.7	5.70775	19.7	5.69389	19.8	7.34085	19.8	7.3602	19.9	8.9446	19.9	9.10479				9.1	7.2389	9.1	6.61474	9.2	8.4023	9.2	7.89613	9.3	9.9835	9.3	10.2454	9.3	13.8656	9.3	15.7574	9.4	20.7094	9.4	25.0107
	19.6	1.9518	19.6	1.95083	19.7	3.88565	19.7	3.85859	19.7	4.74905	19.7	4.70407	19.8	5.71055	19.8	5.69885	19.9	7.3407	19.9	7.36507	20	8.9484	20	9.11				9.2	7.2413	9.2	6.62022	9.3	8.4324	9.3	7.91179	9.4	10.0067	9.4	10.2758	9.4	13.9479	9.4	15.8249	9.5	20.8825	9.5	25.1537
	19.7	1.95975	19.7	1.95253	19.8	3.88875	19.8	3.86221	19.8	4.75515	19.8	4.70718	19.9	5.714	19.9	5.70378	20	7.3409	20	7.36991	20.1	8.9534	20.1	9.11516				9.3	7.2438	9.3	6.6257	9.4	8.4622	9.4	7.92745	9.5	10.0387	9.5	10.3063	9.5	14.0344	9.5	15.8923	9.6	21.0481	9.6	25.2966
	19.8	1.96105	19.8	1.95422	19.9	3.8905	19.9	3.86582	19.9	4.7611	19.9	4.71027	20	5.7158	20	5.70867	20.1	7.3411	20.1	7.37471	20.2	8.9546	20.2	9.12027				9.4	7.2622	9.4	6.63118	9.5	8.4909	9.5	7.94311	9.6	10.1063	9.6	10.3367	9.6	14.1302	9.6	15.9598	9.7	21.2117	9.7	25.4395
	19.9	1.9645	19.9	1.95589	20	3.892	20	3.86939	20	4.7674	20	4.71334	20.1	5.7181	20.1	5.71354	20.2	7.3412	20.2	7.37947	20.3	8.96105	20.3	9.12534				9.5	7.2762	9.5	6.63665	9.6	8.4972	9.6	7.95876	9.7	10.1466	9.7	10.3671	9.7	14.2255	9.7	16.0272	9.8	21.3912	9.8	25.5822
	20	1.9668	20	1.95756	20.1	3.8965	20.1	3.87295	20.1	4.771	20.1	4.7164	20.2	5.7189	20.2	5.71837	20.3	7.34385	20.3	7.3842	20.4	8.96225	20.4	9.13036				9.6	7.2893	9.6	6.64213	9.7	8.4959	9.7	7.97442	9.8	10.1948	9.8	10.3976	9.8	14.3129	9.8	16.0946	9.9	21.5864	9.9	25.7248
	20.1	1.9618	20.1	1.95922	20.2	3.8953	20.2	3.87649	20.2	4.772	20.2	4.71943	20.3	5.72095	20.3	5.72317	20.4	7.34685	20.4	7.38889	20.5	8.9665	20.5	9.13533				9.7	7.3047	9.7	6.64761	9.8	8.5111	9.8	7.99007	9.9	10.2346	9.9	10.428	9.9	14.4024	9.9	16.1619	10	21.7591	10	25.8674
	20.2	1.964	20.2	1.96086	20.3	3.89635	20.3	3.88001	20.3	4.77005	20.3	4.72245	20.4	5.72235	20.4	5.72794	20.5	7.3486	20.5	7.39355	20.6	8.97335	20.6	9.14025				9.8	7.322	9.8	6.65308	9.9	8.5394	9.9	8.00572	10	10.299	10	10.4584	10	14.5001	10	16.2293	10.1	21.9379	10.1	26.0099
	20.3	1.96675	20.3	1.9625	20.4	3.89325	20.4	3.88351	20.4	4.76955	20.4	4.72545	20.5	5.726	20.5	5.73268	20.6	7.35345	20.6	7.39817	20.7	8.9781	20.7	9.14513				9.9	7.3404	9.9	6.65856	10	8.5645	10	8.02136	10.1	10.3466	10.1	10.4888	10.1	14.5824	10.1	16.2966	10.2	22.114	10.2	26.1522
	20.4	1.96775	20.4	1.96413	20.5	3.8945	20.5	3.88699	20.5	4.7725	20.5	4.72843	20.6	5.73335	20.6	5.73739	20.7	7.3568	20.7	7.40276	20.8	8.98025	20.8	9.14996				10	7.3519	10	6.66403	10.1	8.5766	10.1	8.037	10.2	10.382	10.2	10.5192	10.2	14.6671	10.2	16.3639	10.3	22.2917	10.3	26.2945
	20.5	1.9702	20.5	1.96575	20.6	3.90165	20.6	3.89044	20.6	4.77895	20.6	4.73139	20.7	5.7379	20.7	5.74206	20.8	7.36045	20.8	7.40732	20.9	8.9829	20.9	9.15475				10.1	7.3672	10.1	6.66951	10.2	8.593	10.2	8.05265	10.3	10.4284	10.3	10.5496	10.3	14.7448	10.3	16.4311	10.4	22.4563	10.4	26.4367
	20.6	1.97345	20.6	1.96736	20.7	3.9027	20.7	3.89388	20.7	4.779	20.7	4.73434	20.8	5.73835	20.8	5.74671	20.9	7.366	20.9	7.41184	21	8.9868	21	9.15949				10.2	7.3767	10.2	6.67498	10.3	8.6207	10.3	8.06828	10.4	10.4699	10.4	10.58	10.4	14.8222	10.4	16.4984	10.5	22.6185	10.5	26.5787
	20.7	1.9735	20.7	1.96897	20.8	3.90365	20.8	3.8973	20.8	4.78205	20.8	4.73726	20.9	5.7398	20.9	5.75133	21	7.3721	21	7.41632	21.1	8.99415	21.1	9.16419				10.3	7.3801	10.3	6.68045	10.4	8.6362	10.4	8.08392	10.5	10.5123	10.5	10.6103	10.5	14.9186	10.5	16.5656	10.6	22.7887	10.6	26.7207
	20.8	1.97485	20.8	1.97056	20.9	3.9039	20.9	3.9007	20.9	4.7848	20.9	4.74017	21	5.7424	21	5.75591	21.1	7.37285	21.1	7.42078	21.2	8.9982	21.2	9.16884				10.4	7.3935	10.4	6.68592	10.5	8.6544	10.5	8.09955	10.6	10.5337	10.6	10.6407	10.6	15.0212	10.6	16.6328	10.7	22.9596	10.7	26.8626
	20.9	1.9789	20.9	1.97214	21	3.906	21	3.90408	21	4.7873	21	4.74306	21.1	5.74525	21.1	5.76047	21.2	7.3791	21.2	7.4252	21.3	9.00285	21.3	9.17345				10.5	7.4002	10.5	6.69139	10.6	8.6715	10.6	8.11519	10.7	10.5749	10.7	10.6711	10.7	15.1104	10.7	16.7	10.8	23.1432	10.8	27.0045
	21	1.9793	21	1.97372	21.1	3.90955	21.1	3.90744	21.1	4.79125	21.1	4.74594	21.2	5.7454	21.2	5.765	21.3	7.38225	21.3	7.42958	21.4	9.0088	21.4	9.17802				10.6	7.3948	10.6	6.69687	10.7	8.6963	10.7	8.13082	10.8	10.625	10.8	10.7014	10.8	15.2013	10.8	16.7671	10.9	23.3065	10.9	27.1462
	21.1	1.98135	21.1	1.97528	21.2	3.9112	21.2	3.91077	21.2	4.7945	21.2	4.7488	21.3	5.74505	21.3	5.7695	21.4	7.3822	21.4	7.43394	21.5	9.0089	21.5	9.18254				10.7	7.3944	10.7	6.70234	10.8	8.7153	10.8	8.14644	10.9	10.6811	10.9	10.7318	10.9	15.2825	10.9	16.8342	11	23.4602	11	27.2878
	21.2	1.9816	21.2	1.97684	21.3	3.91185	21.3	3.9141	21.3	4.79455	21.3	4.75164	21.4	5.7472	21.4	5.77396	21.5	7.3844	21.5	7.43826	21.6	9.01065	21.6	9.18702				10.8	7.3974	10.8	6.70781	10.9	8.7356	10.9	8.16207	11	10.7433	11	10.7621	11	15.3699	11	16.9013	11.1	23.6325	11.1	27.4294
	21.3	1.97995	21.3	1.97839	21.4	3.9135	21.4	3.9174	21.4	4.7946	21.4	4.75446	21.5	5.7507	21.5	5.7784	21.6	7.38355	21.6	7.44255	21.7	9.0154	21.7	9.19146				10.9	7.4112	10.9	6.71327	11	8.7403	11	8.17769	11.1	10.7774	11.1	10.7925	11.1	15.4527	11.1	16.9684	11.2	23.7999	11.2	27.5708
	21.4	1.9769	21.4	1.97993	21.5	3.9144	21.5	3.92068	21.5	4.7953	21.5	4.75727	21.6	5.75315	21.6	5.78281	21.7	7.3828	21.7	7.44681	21.8	9.0198	21.8	9.19586				11	7.4174	11	6.71874	11.1	8.7574	11.1	8.19331	11.2	10.8237	11.2	10.8228	11.2	15.5512	11.2	17.0355	11.3	23.9653	11.3	27.7122
	21.5	1.9802	21.5	1.98146	21.6	3.91335	21.6	3.92394	21.6	4.79755	21.6	4.76006	21.7	5.7526	21.7	5.7872	21.8	7.3871	21.8	7.45103	21.9	9.02435	21.9	9.20022				11.1	7.4163	11.1	6.72421	11.2	8.7786	11.2	8.20893	11.3	10.8753	11.3	10.8531	11.3	15.641	11.3	17.1025	11.4	24.0946	11.4	27.8534
	21.6	1.98015	21.6	1.98298	21.7	3.9138	21.7	3.92719	21.7	4.7982	21.7	4.76283	21.8	5.7532	21.8	5.79155	21.9	7.39375	21.9	7.45523	22	9.02955	22	9.20453				11.2	7.4247	11.2	6.72968	11.3	8.8001	11.3	8.22454	11.4	10.9303	11.4	10.8834	11.4	15.7351	11.4	17.1695	11.5	24.2432	11.5	27.9946
	21.7	1.9797	21.7	1.9845	21.8	3.9137	21.8	3.93041	21.8	4.8002	21.8	4.76558	21.9	5.75685	21.9	5.79588	22	7.39845	22	7.45939	22.1	9.0357	22.1	9.20881				11.3	7.4305	11.3	6.73514	11.4	8.8163	11.4	8.24016	11.5	10.984	11.5	10.9137	11.5	15.8239	11.5	17.2365	11.6	24.4149	11.6	28.1357
	21.8	1.9778	21.8	1.986	21.9	3.91315	21.9	3.93362	21.9	4.80185	21.9	4.76832	22	5.75935	22	5.80017	22.1	7.4021	22.1	7.46352	22.2	9.0412	22.2	9.21304				11.4	7.4424	11.4	6.74061	11.5	8.8383	11.5	8.25577	11.6	11.0312	11.6	10.944	11.6	15.9078	11.6	17.3034	11.7	24.5757	11.7	28.2767
	21.9	1.98015	21.9	1.9875	22	3.91235	22	3.93681	22	4.80665	22	4.77105	22.1	5.7594	22.1	5.80444	22.2	7.4065	22.2	7.46762	22.3	9.0466	22.3	9.21724				11.5	7.4514	11.5	6.74607	11.6	8.8549	11.6	8.27137	11.7	11.0878	11.7	10.9743	11.7	15.9682	11.7	17.3703	11.8	24.743	11.8	28.4176
	22	1.98215	22	1.98899	22.1	3.9128	22.1	3.93998	22.1	4.8084	22.1	4.77375	22.2	5.7651	22.2	5.80869	22.3	7.4136	22.3	7.47169	22.4	9.04855	22.4	9.22139				11.6	7.4517	11.6	6.75154	11.7	8.87	11.7	8.28698	11.8	11.1215	11.8	11.0046	11.8	16.0405	11.8	17.4372	11.9	24.9006	11.9	28.5584
	22.1	1.9863	22.1	1.99047	22.2	3.9176	22.2	3.94313	22.2	4.8092	22.2	4.77644	22.3	5.7712	22.3	5.8129	22.4	7.41415	22.4	7.47573	22.5	9.05415	22.5	9.22551				11.7	7.4601	11.7	6.757	11.8	8.8981	11.8	8.30258	11.9	11.1529	11.9	11.0349	11.9	16.1316	11.9	17.5041	12	25.0801	12	28.6991
	22.2	1.9907	22.2	1.99194	22.3	3.9193	22.3	3.94626	22.3	4.81	22.3	4.77912	22.4	5.77405	22.4	5.81709	22.5	7.41345	22.5	7.47974	22.6	9.0583	22.6	9.22959				11.8	7.4631	11.8	6.76247	11.9	8.9256	11.9	8.31818	12	11.1952	12	11.0652	12	16.2207	12	17.571	12.1	25.2552	12.1	28.8398
	22.3	1.9949	22.3	1.9934	22.4	3.91965	22.4	3.94938	22.4	4.80805	22.4	4.78178	22.5	5.77495	22.5	5.82125	22.6	7.4138	22.6	7.48372	22.7	9.06365	22.7	9.23363				11.9	7.4739	11.9	6.76793	12	8.95	12	8.33378	12.1	11.22	12.1	11.0954	12.1	16.3057	12.1	17.6378	12.2	25.4132	12.2	28.9803
	22.4	1.99275	22.4	1.99486	22.5	3.92285	22.5	3.95248	22.5	4.80905	22.5	4.78442	22.6	5.7774	22.6	5.82538	22.7	7.41825	22.7	7.48767	22.8	9.0669	22.8	9.23763				12	7.4744	12	6.77339	12.1	8.9725	12.1	8.34938	12.2	11.2533	12.2	11.1257	12.2	16.3938	12.2	17.7046	12.3	25.5683	12.3	29.1207
	22.5	1.99275	22.5	1.9963	22.6	3.9226	22.6	3.95556	22.6	4.8097	22.6	4.78704	22.7	5.78235	22.7	5.82949	22.8	7.4235	22.8	7.4916	22.9	9.0706	22.9	9.24159				12.1	7.4977	12.1	6.77885	12.2	8.9977	12.2	8.36497	12.3	11.291	12.3	11.156	12.3	16.4629	12.3	17.7714	12.4	25.7296	12.4	29.2611
	22.6	1.9914	22.6	1.99774	22.7	3.92535	22.7	3.95862	22.7	4.81135	22.7	4.78965	22.8	5.7854	22.8	5.83356	22.9	7.4286	22.9	7.49549	23	9.07255	23	9.24552				12.2	7.5098	12.2	6.78431	12.3	9.0197	12.3	8.38057	12.4	11.3196	12.4	11.1862	12.4	16.5483	12.4	17.8381	12.5	25.9082	12.5	29.4014
	22.7	1.99125	22.7	1.99917	22.8	3.9263	22.8	3.96166	22.8	4.8169	22.8	4.79225	22.9	5.79	22.9	5.83762	23	7.43025	23	7.49935	23.1	9.0749	23.1	9.24941				12.3	7.5159	12.3	6.78977	12.4	9.044	12.4	8.39616	12.5	11.3394	12.5	11.2165	12.5	16.6392	12.5	17.9049	12.6	26.0816	12.6	29.5416
	22.8	1.9909	22.8	2.0006	22.9	3.9287	22.9	3.96469	22.9	4.8201	22.9	4.79483	23	5.79385	23	5.84164	23.1	7.4283	23.1	7.50318	23.2	9.07975	23.2	9.25326				12.4	7.5245	12.4	6.79523	12.5	9.0744	12.5	8.41174	12.6	11.3634	12.6	11.2467	12.6	16.738	12.6	17.9716	12.7	26.2402	12.7	29.6816
	22.9	1.9949	22.9	2.00201	23	3.92585	23	3.9677	23	4.81875	23	4.79739	23.1	5.7948	23.1	5.84564	23.2	7.43285	23.2	7.50699	23.3	9.08415	23.3	9.25708				12.5	7.5348	12.5	6.80069	12.6	9.0999	12.6	8.42733	12.7	11.3784	12.7	11.2769	12.7	16.8223	12.7	18.0383	12.8	26.3992	12.8	29.8216
	23	1.99265	23	2.00342	23.1	3.9275	23.1	3.97069	23.1	4.818	23.1	4.79994	23.2	5.80055	23.2	5.84962	23.3	7.43455	23.3	7.51077	23.4	9.0879	23.4	9.26086				12.6	7.5522	12.6	6.80615	12.7	9.1384	12.7	8.44291	12.8	11.3984	12.8	11.3072	12.8	16.9204	12.8	18.1049	12.9	26.5598	12.9	29.9615
	23.1	1.9908	23.1	2.00481	23.2	3.93475	23.2	3.97366	23.2	4.81925	23.2	4.80247	23.3	5.80585	23.3	5.85357	23.4	7.4396	23.4	7.51452	23.5	9.0951	23.5	9.26461				12.7	7.5676	12.7	6.81161	12.8	9.1563	12.8	8.45849	12.9	11.4346	12.9	11.3374	12.9	16.9904	12.9	18.1716	13	26.7223	13	30.1014
	23.2	1.99015	23.2	2.0062	23.3	3.93645	23.3	3.97662	23.3	4.82115	23.3	4.80499	23.4	5.8102	23.4	5.85749	23.5	7.4485	23.5	7.51824	23.6	9.10115	23.6	9.26832				12.8	7.5731	12.8	6.81706	12.9	9.1628	12.9	8.47407	13	11.476	13	11.3676	13	17.0586	13	18.2382	13.1	26.8732	13.1	30.2411
	23.3	1.99055	23.3	2.00759	23.4	3.933	23.4	3.97956	23.4	4.8257	23.4	4.80749	23.5	5.8148	23.5	5.86139	23.6	7.45365	23.6	7.52193	23.7	9.10265	23.7	9.272				12.9	7.5831	12.9	6.82252	13	9.1748	13	8.48964	13.1	11.4948	13.1	11.3978	13.1	17.1358	13.1	18.3048	13.2	27.0265	13.2	30.3807
	23.4	1.99	23.4	2.00896	23.5	3.9346	23.5	3.98248	23.5	4.8313	23.5	4.80998	23.6	5.81665	23.6	5.86526	23.7	7.45515	23.7	7.5256	23.8	9.10325	23.8	9.27564				13	7.5979	13	6.82797	13.1	9.1874	13.1	8.50522	13.2	11.5297	13.2	11.428	13.2	17.2062	13.2	18.3713	13.3	27.176	13.3	30.5203
	23.5	1.9926	23.5	2.01033	23.6	3.93285	23.6	3.98539	23.6	4.83595	23.6	4.81245	23.7	5.81695	23.7	5.86911	23.8	7.45475	23.8	7.52923	23.9	9.1095	23.9	9.27925				13.1	7.6083	13.1	6.83343	13.2	9.209	13.2	8.52079	13.3	11.5778	13.3	11.4582	13.3	17.2821	13.3	18.4379	13.4	27.3444	13.4	30.6597
	23.6	1.99235	23.6	2.01169	23.7	3.93405	23.7	3.98828	23.7	4.83485	23.7	4.81491	23.8	5.81495	23.8	5.87293	23.9	7.4555	23.9	7.53284	24	9.1144	24	9.28282				13.2	7.624	13.2	6.83888	13.3	9.2349	13.3	8.53636	13.4	11.6048	13.4	11.4884	13.4	17.3736	13.4	18.5044	13.5	27.5166	13.5	30.7991
	23.7	1.99165	23.7	2.01304	23.8	3.93195	23.8	3.99115	23.8	4.83075	23.8	4.81735	23.9	5.8159	23.9	5.87672	24	7.4592	24	7.53643	24.1	9.1202	24.1	9.28636				13.3	7.636	13.3	6.84434	13.4	9.2566	13.4	8.55192	13.5	11.6521	13.5	11.5185	13.5	17.4527	13.5	18.5709	13.6	27.6749	13.6	30.9384
	23.8	1.98705	23.8	2.01438	23.9	3.9333	23.9	3.99401	23.9	4.8353	23.9	4.81978	24	5.8202	24	5.8805	24.1	7.4614	24.1	7.53999	24.2	9.1279	24.2	9.28987				13.4	7.6395	13.4	6.84979	13.5	9.2739	13.5	8.56749	13.6	11.6878	13.6	11.5487	13.6	17.541	13.6	18.6373	13.7	27.8404	13.7	31.0776
	23.9	1.9857	23.9	2.01572	24	3.9387	24	3.99685	24	4.8391	24	4.82219	24.1	5.823	24.1	5.88425	24.2	7.4659	24.2	7.54352	24.3	9.1345	24.3	9.29334				13.5	7.6469	13.5	6.85524	13.6	9.2935	13.6	8.58305	13.7	11.7324	13.7	11.5789	13.7	17.6172	13.7	18.7038	13.8	28.0079	13.8	31.2167
	24	1.9866	24	2.01705	24.1	3.9409	24.1	3.99967	24.1	4.8412	24.1	4.82459	24.2	5.8247	24.2	5.88797	24.3	7.4689	24.3	7.54702	24.4	9.1346	24.4	9.29678				13.6	7.6516	13.6	6.8607	13.7	9.3298	13.7	8.59861	13.8	11.7763	13.8	11.609	13.8	17.6935	13.8	18.7702	13.9	28.1771	13.9	31.3557
	24.1	1.9891	24.1	2.01837	24.2	3.9448	24.2	4.00248	24.2	4.8455	24.2	4.82698	24.3	5.8261	24.3	5.89167	24.4	7.469	24.4	7.5505	24.5	9.13835	24.5	9.30019				13.7	7.6565	13.7	6.86615	13.8	9.3551	13.8	8.61416	13.9	11.8172	13.9	11.6392	13.9	17.7772	13.9	18.8366	14	28.3328	14	31.4946
	24.2	1.9924	24.2	2.01968	24.3	3.9452	24.3	4.00527	24.3	4.8467	24.3	4.82935	24.4	5.8262	24.4	5.89534	24.5	7.46955	24.5	7.55395	24.6	9.13765	24.6	9.30357				13.8	7.6587	13.8	6.8716	13.9	9.3853	13.9	8.62972	14	11.8768	14	11.6693	14	17.8747	14	18.903	14.1	28.4956	14.1	31.6334
	24.3	1.9927	24.3	2.02099	24.4	3.9422	24.4	4.00805	24.4	4.8433	24.4	4.8317	24.5	5.82645	24.5	5.899	24.6	7.47315	24.6	7.55738	24.7	9.1422	24.7	9.30692				13.9	7.6654	13.9	6.87705	14	9.4082	14	8.64527	14.1	11.9081	14.1	11.6994	14.1	17.9645	14.1	18.9693	14.2	28.6392	14.2	31.7722
	24.4	1.992	24.4	2.02229	24.5	3.94425	24.5	4.01081	24.5	4.84295	24.5	4.83405	24.6	5.82405	24.6	5.90262	24.7	7.4791	24.7	7.56078	24.8	9.1438	24.8	9.31023				14	7.6691	14	6.8825	14.1	9.4439	14.1	8.66082	14.2	11.9574	14.2	11.7296	14.2	18.0508	14.2	19.0356	14.3	28.7867	14.3	31.9108
	24.5	1.99285	24.5	2.02358	24.6	3.94225	24.6	4.01355	24.6	4.83925	24.6	4.83637	24.7	5.8268	24.7	5.90623	24.8	7.4801	24.8	7.56416	24.9	9.1472	24.9	9.31351				14.1	7.6776	14.1	6.88795	14.2	9.4672	14.2	8.67637	14.3	11.9987	14.3	11.7597	14.3	18.1391	14.3	19.1019	14.4	28.9474	14.4	32.0494
	24.6	1.99505	24.6	2.02487	24.7	3.9419	24.7	4.01628	24.7	4.8426	24.7	4.83869	24.8	5.8268	24.8	5.90981	24.9	7.4825	24.9	7.56751	25	9.1499	25	9.31677				14.2	7.668	14.2	6.89339	14.3	9.4822	14.3	8.69191	14.4	12.0279	14.4	11.7898	14.4	18.2258	14.4	19.1682	14.5	29.1038	14.5	32.1878
	24.7	1.9992	24.7	2.02614	24.8	3.9447	24.8	4.01899	24.8	4.8431	24.8	4.84099	24.9	5.8292	24.9	5.91337	25	7.4813	25	7.57083	25.1	9.1553	25.1	9.31999				14.3	7.6604	14.3	6.89884	14.4	9.5084	14.4	8.70745	14.5	12.0722	14.5	11.8199	14.5	18.3027	14.5	19.2345	14.6	29.2627	14.6	32.3262
	24.8	1.9997	24.8	2.02741	24.9	3.9441	24.9	4.02168	24.9	4.8423	24.9	4.84327	25	5.829	25	5.9169	25.1	7.4823	25.1	7.57413	25.2	9.15815	25.2	9.32318				14.4	7.6565	14.4	6.90429	14.5	9.5294	14.5	8.72299	14.6	12.1307	14.6	11.85	14.6	18.3836	14.6	19.3007	14.7	29.4232	14.7	32.4645
	24.9	1.9986	24.9	2.02868	25	3.9447	25	4.02436	25	4.8421	25	4.84555	25.1	5.8298	25.1	5.92041	25.2	7.48575	25.2	7.57741	25.3	9.15995	25.3	9.32634				14.5	7.6539	14.5	6.90973	14.6	9.5463	14.6	8.73853	14.7	12.1607	14.7	11.8801	14.7	18.4466	14.7	19.3669	14.8	29.57	14.8	32.6027
	25	1.9961	25	2.02993	25.1	3.9492	25.1	4.02703	25.1	4.8432	25.1	4.8478	25.2	5.83215	25.2	5.9239	25.3	7.48725	25.3	7.58066	25.4	9.16615	25.4	9.32947				14.6	7.6571	14.6	6.91518	14.7	9.5623	14.7	8.75407	14.8	12.2068	14.8	11.9102	14.8	18.5288	14.8	19.4331	14.9	29.7312	14.9	32.7408
	25.1	2.0001	25.1	2.03118	25.2	3.94705	25.2	4.02968	25.2	4.84425	25.2	4.85005	25.3	5.83155	25.3	5.92737	25.4	7.49025	25.4	7.58389	25.5	9.17055	25.5	9.33258				14.7	7.6675	14.7	6.92063	14.8	9.571	14.8	8.7696	14.9	12.2458	14.9	11.9403	14.9	18.6228	14.9	19.4992	15	29.8948	15	32.8789
	25.2	2.00365	25.2	2.03242	25.3	3.94675	25.3	4.03231	25.3	4.84875	25.3	4.85228	25.4	5.83075	25.4	5.93081	25.5	7.49455	25.5	7.58709	25.6	9.17005	25.6	9.33565				14.8	7.6772	14.8	6.92607	14.9	9.5866	14.9	8.78513	15	12.2905	15	11.9704	15	18.6976	15	19.5654	15.1	30.0528	15.1	33.0168
	25.3	2.00255	25.3	2.03366	25.4	3.94575	25.4	4.03493	25.4	4.84795	25.4	4.8545	25.5	5.83355	25.5	5.93423	25.6	7.49565	25.6	7.59027	25.7	9.1742	25.7	9.33869				14.9	7.6776	14.9	6.93151	15	9.6047	15	8.80066	15.1	12.3329	15.1	12.0004	15.1	18.7638	15.1	19.6315	15.2	30.2029	15.2	33.1546
	25.4	2.00005	25.4	2.03488	25.5	3.94895	25.5	4.03754	25.5	4.85125	25.5	4.8567	25.6	5.83455	25.6	5.93763	25.7	7.498	25.7	7.59343	25.8	9.17415	25.8	9.34171				15	7.6876	15	6.93696	15.1	9.6275	15.1	8.81619	15.2	12.3746	15.2	12.0305	15.2	18.8488	15.2	19.6976	15.3	30.3674	15.3	33.2924
	25.5	2.00125	25.5	2.0361	25.6	3.95055	25.6	4.04012	25.6	4.85355	25.6	4.8589	25.7	5.8336	25.7	5.94101	25.8	7.49875	25.8	7.59656	25.9	9.17145	25.9	9.3447				15.1	7.6879	15.1	6.9424	15.2	9.6489	15.2	8.83171	15.3	12.4054	15.3	12.0606	15.3	18.92	15.3	19.7636	15.4	30.5345	15.4	33.4301
	25.6	2.00445	25.6	2.03732	25.7	3.9541	25.7	4.0427	25.7	4.8535	25.7	4.86107	25.8	5.83645	25.8	5.94436	25.9	7.50125	25.9	7.59967	26	9.17365	26	9.34766				15.2	7.691	15.2	6.94784	15.3	9.6693	15.3	8.84723	15.4	12.445	15.4	12.0906	15.4	19.0017	15.4	19.8297	15.5	30.7029	15.5	33.5677
	25.7	2.0041	25.7	2.03853	25.8	3.95425	25.8	4.04526	25.8	4.85335	25.8	4.86324	25.9	5.83845	25.9	5.9477	26	7.50585	26	7.60276	26.1	9.1741	26.1	9.35059				15.3	7.691	15.3	6.95328	15.4	9.6914	15.4	8.86275	15.5	12.4772	15.5	12.1206	15.5	19.0685	15.5	19.8957	15.6	30.8593	15.6	33.7052
	25.8	2.00585	25.8	2.03973	25.9	3.95315	25.9	4.0478	25.9	4.85115	25.9	4.86539	26	5.84485	26	5.95101	26.1	7.5078	26.1	7.60582	26.2	9.17475	26.2	9.35349				15.4	7.6912	15.4	6.95872	15.5	9.7116	15.5	8.87827	15.6	12.5124	15.6	12.1507	15.6	19.1534	15.6	19.9617	15.7	30.9875	15.7	33.8426
	25.9	2.00555	25.9	2.04092	26	3.95615	26	4.05033	26	4.85005	26	4.86753	26.1	5.8495	26.1	5.9543	26.2	7.51015	26.2	7.60886	26.3	9.1749	26.3	9.35637				15.5	7.6998	15.5	6.96416	15.6	9.7318	15.6	8.89379	15.7	12.5297	15.7	12.1807	15.7	19.2393	15.7	20.0276	15.8	31.1316	15.8	33.9799
	26	2.00665	26	2.0421	26.1	3.9569	26.1	4.05285	26.1	4.8496	26.1	4.86966	26.2	5.85125	26.2	5.95757	26.3	7.5108	26.3	7.61188	26.4	9.17955	26.4	9.35922				15.6	7.7078	15.6	6.9696	15.7	9.7628	15.7	8.9093	15.8	12.5715	15.8	12.2107	15.8	19.3165	15.8	20.0936	15.9	31.2867	15.9	34.1171
	26.1	2.0069	26.1	2.04328	26.2	3.95795	26.2	4.05535	26.2	4.85005	26.2	4.87177	26.3	5.8504	26.3	5.96081	26.4	7.51505	26.4	7.61487	26.5	9.18235	26.5	9.36204				15.7	7.7143	15.7	6.97504	15.8	9.7918	15.8	8.92481	15.9	12.6147	15.9	12.2408	15.9	19.3949	15.9	20.1595	16	31.423	16	34.2542
	26.2	2.00765	26.2	2.04446	26.3	3.9611	26.3	4.05783	26.3	4.8494	26.3	4.87387	26.4	5.84965	26.4	5.96404	26.5	7.51545	26.5	7.61784	26.6	9.18295	26.6	9.36484				15.8	7.7234	15.8	6.98048	15.9	9.7982	15.9	8.94032	16	12.6426	16	12.2708	16	19.4569	16	20.2254	16.1	31.5662	16.1	34.3913
	26.3	2.0074	26.3	2.04562	26.4	3.96555	26.4	4.0603	26.4	4.85025	26.4	4.87596	26.5	5.84885	26.5	5.96725	26.6	7.51775	26.6	7.62079	26.7	9.18055	26.7	9.36761				15.9	7.7234	15.9	6.98592	16	9.8168	16	8.95582	16.1	12.6789	16.1	12.3008	16.1	19.5317	16.1	20.2912	16.2	31.7247	16.2	34.5283
	26.4	2.00625	26.4	2.04678	26.5	3.96935	26.5	4.06276	26.5	4.84835	26.5	4.87804	26.6	5.85005	26.6	5.97043	26.7	7.51905	26.7	7.62372	26.8	9.18155	26.8	9.37036				16	7.7368	16	6.99135	16.1	9.8304	16.1	8.97133	16.2	12.7226	16.2	12.3308	16.2	19.6134	16.2	20.3571	16.3	31.8847	16.3	34.6651
	26.5	2.00785	26.5	2.04794	26.6	3.97235	26.6	4.06521	26.6	4.84815	26.6	4.8801	26.7	5.84885	26.7	5.97359	26.8	7.51935	26.8	7.62663	26.9	9.18875	26.9	9.37308				16.1	7.7459	16.1	6.99679	16.2	9.8482	16.2	8.98683	16.3	12.7558	16.3	12.3608	16.3	19.6927	16.3	20.4229	16.4	32.0458	16.4	34.8019
	26.6	2.00755	26.6	2.04908	26.7	3.97095	26.7	4.06763	26.7	4.84675	26.7	4.88215	26.8	5.85095	26.8	5.97674	26.9	7.52105	26.9	7.62951	27	9.1961	27	9.37577				16.2	7.753	16.2	7.00223	16.3	9.8619	16.3	9.00232	16.4	12.7967	16.4	12.3907	16.4	19.7494	16.4	20.4887	16.5	32.1891	16.5	34.9386
	26.7	2.00615	26.7	2.05022	26.8	3.97245	26.8	4.07005	26.8	4.84735	26.8	4.88419	26.9	5.85635	26.9	5.97986	27	7.5206	27	7.63238	27.1	9.1996	27.1	9.37844				16.3	7.7693	16.3	7.00766	16.4	9.8791	16.4	9.01782	16.5	12.8335	16.5	12.4207	16.5	19.8152	16.5	20.5545	16.6	32.3288	16.6	35.0752
	26.8	2.00755	26.8	2.05136	26.9	3.97655	26.9	4.07245	26.9	4.84605	26.9	4.88622	27	5.8554	27	5.98296	27.1	7.5256	27.1	7.63522	27.2	9.2026	27.2	9.38108				16.4	7.7753	16.4	7.0131	16.5	9.8992	16.5	9.03331	16.6	12.8541	16.6	12.4507	16.6	19.9006	16.6	20.6202	16.7	32.4703	16.7	35.2118
	26.9	2.00925	26.9	2.05249	27	3.9795	27	4.07484	27	4.8469	27	4.88823	27.1	5.8583	27.1	5.98605	27.2	7.5243	27.2	7.63804	27.3	9.20865	27.3	9.3837				16.5	7.7869	16.5	7.01853	16.6	9.906	16.6	9.04881	16.7	12.8767	16.7	12.4807	16.7	19.9667	16.7	20.686	16.8	32.6277	16.8	35.3482
	27	2.0096	27	2.05361	27.1	3.982	27.1	4.07721	27.1	4.8507	27.1	4.89023	27.2	5.8622	27.2	5.98911	27.3	7.52725	27.3	7.64084	27.4	9.2101	27.4	9.38629				16.6	7.7966	16.6	7.02396	16.7	9.9214	16.7	9.0643	16.8	12.9116	16.8	12.5106	16.8	20.0404	16.8	20.7517	16.9	32.7796	16.9	35.4845
	27.1	2.0152	27.1	2.05472	27.2	3.9832	27.2	4.07957	27.2	4.8499	27.2	4.89222	27.3	5.86415	27.3	5.99215	27.4	7.5311	27.4	7.64362	27.5	9.2133	27.5	9.38886				16.7	7.8019	16.7	7.0294	16.8	9.9386	16.8	9.07978	16.9	12.9371	16.9	12.5406	16.9	20.1361	16.9	20.8173	17	32.9408	17	35.6208
	27.2	2.0163	27.2	2.05583	27.3	3.98345	27.3	4.08192	27.3	4.85125	27.3	4.8942	27.4	5.8644	27.4	5.99517	27.5	7.5341	27.5	7.64638	27.6	9.2191	27.6	9.39141				16.8	7.8048	16.8	7.03483	16.9	9.9546	16.9	9.09527	17	12.9621	17	12.5705	17	20.2088	17	20.883	17.1	33.1058	17.1	35.757
	27.3	2.01775	27.3	2.05693	27.4	3.9874	27.4	4.08425	27.4	4.8565	27.4	4.89617	27.5	5.8654	27.5	5.99818	27.6	7.5382	27.6	7.64911	27.7	9.2232	27.7	9.39393				16.9	7.804	16.9	7.04026	17	9.9645	17	9.11075	17.1	13.0126	17.1	12.6004	17.1	20.2891	17.1	20.9486	17.2	33.2564	17.2	35.8931
	27.4	2.0231	27.4	2.05803	27.5	3.9883	27.5	4.08657	27.5	4.86	27.5	4.89812	27.6	5.8662	27.6	6.00116	27.7	7.5409	27.7	7.65183	27.8	9.2231	27.8	9.39643				17	7.8106	17	7.04569	17.1	9.9665	17.1	9.12623	17.2	13.065	17.2	12.6304	17.2	20.3726	17.2	21.0142	17.3	33.3972	17.3	36.029
	27.5	2.0222	27.5	2.05912	27.6	3.9907	27.6	4.08888	27.6	4.8617	27.6	4.90006	27.7	5.8693	27.7	6.00412	27.8	7.5426	27.8	7.65453	27.9	9.222	27.9	9.3989				17.1	7.8241	17.1	7.05112	17.2	9.9851	17.2	9.14171	17.3	13.1136	17.3	12.6603	17.3	20.4569	17.3	21.0798	17.4	33.528	17.4	36.1649
	27.6	2.0187	27.6	2.0602	27.7	3.9929	27.7	4.09117	27.7	4.8643	27.7	4.90199	27.8	5.8725	27.8	6.00707	27.9	7.5442	27.9	7.6572	28	9.223	28	9.40135				17.2	7.8305	17.2	7.05655	17.3	10.0092	17.3	9.15718	17.4	13.1446	17.4	12.6902	17.4	20.5334	17.4	21.1454	17.5	33.6722	17.5	36.3008
	27.7	2.0223	27.7	2.06128	27.8	3.9948	27.8	4.09345	27.8	4.8626	27.8	4.90391	27.9	5.8726	27.9	6.01	28	7.5461	28	7.65986	28.1	9.22455	28.1	9.40378				17.3	7.8355	17.3	7.06198	17.4	10.0383	17.4	9.17266	17.5	13.1697	17.5	12.7201	17.5	20.6369	17.5	21.2109	17.6	33.8319	17.6	36.4365
	27.8	2.0219	27.8	2.06235	27.9	3.9972	27.9	4.09571	27.9	4.8602	27.9	4.90582	28	5.8732	28	6.0129	28.1	7.54935	28.1	7.6625	28.2	9.22495	28.2	9.40619				17.4	7.8401	17.4	7.06741	17.5	10.0539	17.5	9.18813	17.6	13.2097	17.6	12.75	17.6	20.7007	17.6	21.2764	17.7	33.9911	17.7	36.5722
	27.9	2.0206	27.9	2.06342	28	3.998	28	4.09797	28	4.861	28	4.90772	28.1	5.87535	28.1	6.01579	28.2	7.55015	28.2	7.66511	28.3	9.2294	28.3	9.40857				17.5	7.8534	17.5	7.07283	17.6	10.0701	17.6	9.20359	17.7	13.253	17.7	12.7799	17.7	20.766	17.7	21.3419	17.8	34.1451	17.8	36.7077
	28	2.0188	28	2.06448	28.1	4.00005	28.1	4.10021	28.1	4.86245	28.1	4.9096	28.2	5.87515	28.2	6.01866	28.3	7.5546	28.3	7.66771	28.4	9.228	28.4	9.41093				17.6	7.859	17.6	7.07826	17.7	10.0867	17.7	9.21906	17.8	13.2904	17.8	12.8098	17.8	20.8558	17.8	21.4074	17.9	34.3104	17.9	36.8432
	28.1	2.01785	28.1	2.06553	28.2	4.00085	28.2	4.10243	28.2	4.86685	28.2	4.91147	28.3	5.8772	28.3	6.02151	28.4	7.5538	28.4	7.67029	28.5	9.23025	28.5	9.41327				17.7	7.869	17.7	7.08369	17.8	10.1088	17.8	9.23452	17.9	13.3244	17.9	12.8397	17.9	20.9303	17.9	21.4728	18	34.4639	18	36.9786
	28.2	2.02005	28.2	2.06658	28.3	4.0005	28.3	4.10465	28.3	4.8702	28.3	4.91334	28.4	5.8753	28.4	6.02434	28.5	7.55825	28.5	7.67285	28.6	9.234	28.6	9.41558				17.8	7.8812	17.8	7.08911	17.9	10.1241	17.9	9.24999	18	13.3509	18	12.8696	18	20.9927	18	21.5382	18.1	34.6023	18.1	37.1139
	28.3	2.0237	28.3	2.06762	28.4	4	28.4	4.10685	28.4	4.8672	28.4	4.91519	28.5	5.87615	28.5	6.02716	28.6	7.5626	28.6	7.67539	28.7	9.2316	28.7	9.41788				17.9	7.8899	17.9	7.09454	18	10.1507	18	9.26545	18.1	13.3805	18.1	12.8994	18.1	21.0543	18.1	21.6036	18.2	34.7499	18.2	37.2491
	28.4	2.0224	28.4	2.06865	28.5	4.00145	28.5	4.10904	28.5	4.87025	28.5	4.91703	28.6	5.88	28.6	6.02995	28.7	7.5655	28.7	7.67791	28.8	9.23195	28.8	9.42015				18	7.8994	18	7.09996	18.1	10.1673	18.1	9.2809	18.2	13.4208	18.2	12.9293	18.2	21.1336	18.2	21.669	18.3	34.8865	18.3	37.3842
	28.5	2.02465	28.5	2.06968	28.6	4.0018	28.6	4.11122	28.6	4.8718	28.6	4.91886	28.7	5.8802	28.7	6.03273	28.8	7.56955	28.8	7.68041	28.9	9.23605	28.9	9.4224				18.1	7.9131	18.1	7.10539	18.2	10.1899	18.2	9.29636	18.3	13.461	18.3	12.9592	18.3	21.2068	18.3	21.7343	18.4	35.047	18.4	37.5192
	28.6	2.0261	28.6	2.07071	28.7	4.0056	28.7	4.11338	28.7	4.8736	28.7	4.92067	28.8	5.87935	28.8	6.03549	28.9	7.57025	28.9	7.6829	29	9.23935	29	9.42463				18.2	7.9164	18.2	7.11081	18.3	10.2017	18.3	9.31181	18.4	13.4897	18.4	12.989	18.4	21.284	18.4	21.7997	18.5	35.2298	18.5	37.6542
	28.7	2.029	28.7	2.07173	28.8	4.00905	28.8	4.11553	28.8	4.87255	28.8	4.92248	28.9	5.87885	28.9	6.03823	29	7.57205	29	7.68536	29.1	9.24125	29.1	9.42684				18.3	7.9226	18.3	7.11623	18.4	10.224	18.4	9.32726	18.5	13.5383	18.5	13.0189	18.5	21.3583	18.5	21.865	18.6	35.3818	18.6	37.789
	28.8	2.03155	28.8	2.07274	28.9	4.01015	28.9	4.11767	28.9	4.87395	28.9	4.92428	29	5.87665	29	6.04095	29.1	7.57525	29.1	7.68781	29.2	9.24445	29.2	9.42903				18.4	7.9262	18.4	7.12165	18.5	10.2415	18.5	9.34271	18.6	13.5815	18.6	13.0487	18.6	21.4272	18.6	21.9303	18.7	35.5402	18.7	37.9238
	28.9	2.03405	28.9	2.07374	29	4.01165	29	4.1198	29	4.87195	29	4.92606	29.1	5.87705	29.1	6.04366	29.2	7.57825	29.2	7.69024	29.3	9.24525	29.3	9.4312				18.5	7.9348	18.5	7.12708	18.6	10.2618	18.6	9.35815	18.7	13.6117	18.7	13.0785	18.7	21.516	18.7	21.9955	18.8	35.6761	18.8	38.0585
	29	2.03075	29	2.07475	29.1	4.01605	29.1	4.12191	29.1	4.87165	29.1	4.92784	29.2	5.87835	29.2	6.04635	29.3	7.58015	29.3	7.69265	29.4	9.24825	29.4	9.43335				18.6	7.9392	18.6	7.1325	18.7	10.276	18.7	9.37359	18.8	13.6418	18.8	13.1084	18.8	21.5868	18.8	22.0607	18.9	35.8139	18.9	38.1931
	29.1	2.03085	29.1	2.07574	29.2	4.02115	29.2	4.12401	29.2	4.87255	29.2	4.9296	29.3	5.87575	29.3	6.04902	29.4	7.58185	29.4	7.69504	29.5	9.24805	29.5	9.43548				18.7	7.9384	18.7	7.13792	18.8	10.2875	18.8	9.38903	18.9	13.6825	18.9	13.1382	18.9	21.6401	18.9	22.1259	19	35.9497	19	38.3276
	29.2	2.03435	29.2	2.07673	29.3	4.02005	29.3	4.1261	29.3	4.87305	29.3	4.93135	29.4	5.87625	29.4	6.05167	29.5	7.58275	29.5	7.69742	29.6	9.2494	29.6	9.43758				18.8	7.9436	18.8	7.14334	18.9	10.3084	18.9	9.40447	19	13.7167	19	13.168	19	21.7136	19	22.1911	19.1	36.0982	19.1	38.462
	29.3	2.03725	29.3	2.07771	29.4	4.02325	29.4	4.12818	29.4	4.87435	29.4	4.9331	29.5	5.87595	29.5	6.05431	29.6	7.5836	29.6	7.69977	29.7	9.25405	29.7	9.43967				18.9	7.9511	18.9	7.14876	19	10.3237	19	9.41991	19.1	13.754	19.1	13.1978	19.1	21.7857	19.1	22.2563	19.2	36.2529	19.2	38.5964
	29.4	2.04155	29.4	2.07869	29.5	4.02355	29.5	4.13024	29.5	4.87525	29.5	4.93483	29.6	5.8795	29.6	6.05693	29.7	7.58635	29.7	7.70211	29.8	9.2588	29.8	9.44174				19	7.9576	19	7.15417	19.1	10.3444	19.1	9.43534	19.2	13.78	19.2	13.2276	19.2	21.8666	19.2	22.3214	19.3	36.3964	19.3	38.7306
	29.5	2.04205	29.5	2.07967	29.6	4.0234	29.6	4.1323	29.6	4.8729	29.6	4.93655	29.7	5.88315	29.7	6.05953	29.8	7.5892	29.8	7.70443	29.9	9.2622	29.9	9.44379				19.1	7.9567	19.1	7.15959	19.2	10.3692	19.2	9.45077	19.3	13.8187	19.3	13.2574	19.3	21.9402	19.3	22.3865	19.4	36.5304	19.4	38.8648
	29.6	2.0408	29.6	2.08063	29.7	4.02775	29.7	4.13434	29.7	4.87635	29.7	4.93826	29.8	5.8864	29.8	6.06212	29.9	7.5921	29.9	7.70674	30	9.2642	30	9.44582				19.2	7.9646	19.2	7.16501	19.3	10.3903	19.3	9.4662	19.4	13.8522	19.4	13.2872	19.4	22.0092	19.4	22.4516	19.5	36.6693	19.5	38.9989
	29.7	2.04525	29.7	2.0816	29.8	4.03	29.8	4.13637	29.8	4.882	29.8	4.93996	29.9	5.8897	29.9	6.06468	30	7.5948	30	7.70902	30.1	9.26845	30.1	9.44783				19.3	7.9676	19.3	7.17042	19.4	10.4161	19.4	9.48163	19.5	13.8892	19.5	13.317	19.5	22.0789	19.5	22.5167	19.6	36.799	19.6	39.1329
	29.8	2.0469	29.8	2.08255	29.9	4.0349	29.9	4.13839	29.9	4.8836	29.9	4.94166	30	5.8918	30	6.06724	30.1	7.59655	30.1	7.7113	30.2	9.2685	30.2	9.44982				19.4	7.9711	19.4	7.17584	19.5	10.4312	19.5	9.49705	19.6	13.9178	19.6	13.3467	19.6	22.1512	19.6	22.5817	19.7	36.9413	19.7	39.2668
	29.9	2.0492	29.9	2.0835	30	4.0374	30	4.1404	30	4.8832	30	4.94334	30.1	5.89485	30.1	6.06977	30.2	7.6006	30.2	7.71355	30.3	9.2699	30.3	9.4518				19.5	7.9767	19.5	7.18126	19.6	10.4465	19.6	9.51248	19.7	13.9472	19.7	13.3765	19.7	22.2429	19.7	22.6467	19.8	37.0879	19.8	39.4006
	30	2.0542	30	2.08445	30.1	4.03665	30.1	4.14239	30.1	4.88265	30.1	4.94501	30.2	5.8981	30.2	6.07229	30.3	7.6009	30.3	7.71579	30.4	9.27115	30.4	9.45375				19.6	7.982	19.6	7.18667	19.7	10.4703	19.7	9.5279	19.8	13.9781	19.8	13.4062	19.8	22.3229	19.8	22.7117	19.9	37.2357	19.9	39.5343
	30.1	2.05525	30.1	2.08539	30.2	4.0374	30.2	4.14437	30.2	4.8818	30.2	4.94667	30.3	5.9036	30.3	6.07479	30.4	7.60505	30.4	7.718	30.5	9.2718	30.5	9.45569				19.7	7.9966	19.7	7.19208	19.8	10.4892	19.8	9.54331	19.9	14.0144	19.9	13.436	19.9	22.4124	19.9	22.7767	20	37.397	20	39.668
	30.2	2.0564	30.2	2.08633	30.3	4.036	30.3	4.14635	30.3	4.8798	30.3	4.94832	30.4	5.90725	30.4	6.07728	30.5	7.6098	30.5	7.72021	30.6	9.2761	30.6	9.45761				19.8	8.0026	19.8	7.1975	19.9	10.5036	19.9	9.55873	20	14.0405	20	13.4657	20	22.4887	20	22.8416	20.1	37.5511	20.1	39.8015
	30.3	2.0509	30.3	2.08726	30.4	4.03795	30.4	4.14831	30.4	4.88015	30.4	4.94996	30.5	5.9103	30.5	6.07975	30.6	7.6136	30.6	7.7224	30.7	9.28095	30.7	9.45951				19.9	8.0024	19.9	7.20291	20	10.5186	20	9.57414	20.1	14.0618	20.1	13.4955	20.1	22.5719	20.1	22.9065	20.2	37.7041	20.2	39.935
	30.4	2.05305	30.4	2.08818	30.5	4.039	30.5	4.15026	30.5	4.8806	30.5	4.95159	30.6	5.9119	30.6	6.0822	30.7	7.61545	30.7	7.72457	30.8	9.28595	30.8	9.46139				20	8.0057	20	7.20832	20.1	10.5369	20.1	9.58955	20.2	14.1034	20.2	13.5252	20.2	22.6636	20.2	22.9715	20.3	37.853	20.3	40.0684
	30.5	2.0553	30.5	2.0891	30.6	4.0413	30.6	4.1522	30.6	4.8836	30.6	4.95321	30.7	5.91485	30.7	6.08464	30.8	7.62005	30.8	7.72672	30.9	9.2917	30.9	9.46325				20.1	8.0104	20.1	7.21373	20.2	10.5629	20.2	9.60496	20.3	14.1436	20.3	13.5549	20.3	22.7601	20.3	23.0363	20.4	37.9818	20.4	40.2017
	30.6	2.0574	30.6	2.09001	30.7	4.04535	30.7	4.15412	30.7	4.88555	30.7	4.95482	30.8	5.92035	30.8	6.08706	30.9	7.6244	30.9	7.72886	31	9.2945	31	9.4651				20.2	8.0132	20.2	7.21914	20.3	10.5819	20.3	9.62037	20.4	14.1703	20.4	13.5847	20.4	22.8334	20.4	23.1012	20.5	38.1376	20.5	40.3349
	30.7	2.05695	30.7	2.09092	30.8	4.05015	30.8	4.15604	30.8	4.88705	30.8	4.95642	30.9	5.9231	30.9	6.08947	31	7.6297	31	7.73098	31.1	9.29865	31.1	9.46693				20.3	8.0154	20.3	7.22455	20.4	10.5934	20.4	9.63577	20.5	14.1966	20.5	13.6144	20.5	22.9127	20.5	23.166	20.6	38.2894	20.6	40.4681
	30.8	2.05905	30.8	2.09183	30.9	4.0516	30.9	4.15794	30.9	4.889	30.9	4.95802	31	5.9282	31	6.09186	31.1	7.63065	31.1	7.73309	31.2	9.30015	31.2	9.46874				20.4	8.0165	20.4	7.22996	20.5	10.6064	20.5	9.65117	20.6	14.2227	20.6	13.6441	20.6	22.9822	20.6	23.2308	20.7	38.4358	20.7	40.6011
	30.9	2.0597	30.9	2.09273	31	4.0532	31	4.15984	31	4.8901	31	4.9596	31.1	5.93225	31.1	6.09424	31.2	7.62935	31.2	7.73518	31.3	9.29805	31.3	9.47054				20.5	8.0202	20.5	7.23537	20.6	10.6186	20.6	9.66657	20.7	14.2545	20.7	13.6738	20.7	23.0488	20.7	23.2956	20.8	38.576	20.8	40.7341
	31	2.0591	31	2.09362	31.1	4.05565	31.1	4.16172	31.1	4.88885	31.1	4.96117	31.2	5.93075	31.2	6.0966	31.3	7.63085	31.3	7.73725	31.4	9.29945	31.4	9.47232				20.6	8.0246	20.6	7.24078	20.7	10.6289	20.7	9.68197	20.8	14.292	20.8	13.7035	20.8	23.0901	20.8	23.3604	20.9	38.7024	20.9	40.867
	31.1	2.05765	31.1	2.09451	31.2	4.05305	31.2	4.16359	31.2	4.88585	31.2	4.96274	31.3	5.93185	31.3	6.09894	31.4	7.63175	31.4	7.73931	31.5	9.29785	31.5	9.47408				20.7	8.0206	20.7	7.24619	20.8	10.6374	20.8	9.69736	20.9	14.3292	20.9	13.7332	20.9	23.1614	20.9	23.4251	21	38.8534	21	40.9997
	31.2	2.05385	31.2	2.09539	31.3	4.05285	31.3	4.16545	31.3	4.88845	31.3	4.96429	31.4	5.93095	31.4	6.10127	31.5	7.63125	31.5	7.74136	31.6	9.29985	31.6	9.47583				20.8	8.0195	20.8	7.2516	20.9	10.6455	20.9	9.71275	21	14.3638	21	13.7629	21	23.2391	21	23.4898	21.1	38.9897	21.1	41.1324
	31.3	2.05145	31.3	2.09627	31.4	4.05315	31.4	4.16731	31.4	4.88825	31.4	4.96583	31.5	5.93025	31.5	6.10358	31.6	7.63045	31.6	7.74339	31.7	9.3052	31.7	9.47756				20.9	8.0182	20.9	7.257	21	10.6649	21	9.72814	21.1	14.4037	21.1	13.7925	21.1	23.3251	21.1	23.5545	21.2	39.1325	21.2	41.2651
	31.4	2.05145	31.4	2.09714	31.5	4.05475	31.5	4.16915	31.5	4.88975	31.5	4.96737	31.6	5.92685	31.6	6.10588	31.7	7.6369	31.7	7.7454	31.8	9.30955	31.8	9.47927				21	8.0188	21	7.26241	21.1	10.6748	21.1	9.74353	21.2	14.444	21.2	13.8222	21.2	23.3863	21.2	23.6192	21.3	39.2685	21.3	41.3976
	31.5	2.05085	31.5	2.09801	31.6	4.05305	31.6	4.17097	31.6	4.88675	31.6	4.9689	31.7	5.9262	31.7	6.10817	31.8	7.64095	31.8	7.7474	31.9	9.3152	31.9	9.48097				21.1	8.025	21.1	7.26781	21.2	10.6803	21.2	9.75891	21.3	14.4736	21.3	13.8519	21.3	23.4399	21.3	23.6838	21.4	39.4033	21.4	41.53
	31.6	2.04985	31.6	2.09888	31.7	4.0542	31.7	4.17279	31.7	4.8878	31.7	4.97041	31.8	5.93005	31.8	6.11044	31.9	7.6461	31.9	7.74938	32	9.31665	32	9.48265				21.2	8.0301	21.2	7.27322	21.3	10.6964	21.3	9.7743	21.4	14.5022	21.4	13.8815	21.4	23.4885	21.4	23.7484	21.5	39.5647	21.5	41.6624
	31.7	2.0491	31.7	2.09974	31.8	4.05615	31.8	4.1746	31.8	4.88955	31.8	4.97192	31.9	5.9324	31.9	6.11269	32	7.64725	32	7.75135	32.1	9.31815	32.1	9.48431				21.3	8.029	21.3	7.27862	21.4	10.7134	21.4	9.78968	21.5	14.5354	21.5	13.9112	21.5	23.5535	21.5	23.813	21.6	39.7312	21.6	41.7947
	31.8	2.05135	31.8	2.10059	31.9	4.0591	31.9	4.1764	31.9	4.8934	31.9	4.97342	32	5.92805	32	6.11493	32.1	7.64705	32.1	7.75331	32.2	9.32	32.2	9.48596				21.4	8.0313	21.4	7.28403	21.5	10.7322	21.5	9.80506	21.6	14.5727	21.6	13.9408	21.6	23.6205	21.6	23.8776	21.7	39.872	21.7	41.9269
	31.9	2.0549	31.9	2.10144	32	4.06105	32	4.17819	32	4.89555	32	4.97491	32.1	5.92545	32.1	6.11716	32.2	7.6462	32.2	7.75525	32.3	9.3217	32.3	9.4876				21.5	8.0358	21.5	7.28943	21.6	10.7529	21.6	9.82043	21.7	14.6114	21.7	13.9704	21.7	23.7011	21.7	23.9421	21.8	40.0183	21.8	42.059
	32	2.05695	32	2.10228	32.1	4.05875	32.1	4.17996	32.1	4.89555	32.1	4.97639	32.2	5.9265	32.2	6.11937	32.3	7.649	32.3	7.75717	32.4	9.325	32.4	9.48922				21.6	8.0477	21.6	7.29483	21.7	10.7734	21.7	9.83581	21.8	14.6546	21.8	14.0001	21.8	23.7783	21.8	24.0066	21.9	40.1587	21.9	42.191
	32.1	2.05735	32.1	2.10312	32.2	4.0578	32.2	4.18173	32.2	4.8971	32.2	4.97786	32.3	5.929	32.3	6.12157	32.4	7.6501	32.4	7.75908	32.5	9.322	32.5	9.49082				21.7	8.0555	21.7	7.30023	21.8	10.7881	21.8	9.85118	21.9	14.6818	21.9	14.0297	21.9	23.8738	21.9	24.0711	22	40.3095	22	42.3229
	32.2	2.0584	32.2	2.10396	32.3	4.0581	32.3	4.18349	32.3	4.8999	32.3	4.97933	32.4	5.9327	32.4	6.12375	32.5	7.6504	32.5	7.76098	32.6	9.3218	32.6	9.49241				21.8	8.0586	21.8	7.30563	21.9	10.8026	21.9	9.86655	22	14.7113	22	14.0593	22	23.9597	22	24.1356	22.1	40.4655	22.1	42.4548
	32.3	2.057	32.3	2.10479	32.4	4.06	32.4	4.18523	32.4	4.9037	32.4	4.98078	32.5	5.9321	32.5	6.12592	32.6	7.6532	32.6	7.76286	32.7	9.32155	32.7	9.49398				21.9	8.0637	21.9	7.31103	22	10.8163	22	9.88191	22.1	14.7341	22.1	14.0889	22.1	24.0324	22.1	24.2001	22.2	40.6221	22.2	42.5866
	32.4	2.0563	32.4	2.10561	32.5	4.0566	32.5	4.18697	32.5	4.9053	32.5	4.98223	32.6	5.9336	32.6	6.12807	32.7	7.64985	32.7	7.76473	32.8	9.3236	32.8	9.49554				22	8.0695	22	7.31643	22.1	10.8327	22.1	9.89728	22.2	14.7506	22.2	14.1185	22.2	24.1117	22.2	24.2645	22.3	40.7604	22.3	42.7182
	32.5	2.0488	32.5	2.10644	32.6	4.0554	32.6	4.1887	32.6	4.907	32.6	4.98366	32.7	5.93255	32.7	6.13021	32.8	7.65	32.8	7.76659	32.9	9.32345	32.9	9.49708				22.1	8.0732	22.1	7.32183	22.2	10.8537	22.2	9.91264	22.3	14.7826	22.3	14.1481	22.3	24.1946	22.3	24.3289	22.4	40.9084	22.4	42.8498
	32.6	2.0477	32.6	2.10725	32.7	4.05365	32.7	4.19041	32.7	4.90715	32.7	4.98509	32.8	5.9336	32.8	6.13234	32.9	7.64965	32.9	7.76843	33	9.3256	33	9.49861				22.2	8.0823	22.2	7.32723	22.3	10.8761	22.3	9.928	22.4	14.8279	22.4	14.1777	22.4	24.277	22.4	24.3933	22.5	41.0485	22.5	42.9813
	32.7	2.04425	32.7	2.10806	32.8	4.0578	32.8	4.19212	32.8	4.9088	32.8	4.98651	32.9	5.93355	32.9	6.13445	33	7.6494	33	7.77026	33.1	9.32905	33.1	9.50013				22.3	8.0889	22.3	7.33263	22.4	10.8937	22.4	9.94336	22.5	14.8706	22.5	14.2073	22.5	24.3566	22.5	24.4577	22.6	41.2032	22.6	43.1128
	32.8	2.042	32.8	2.10887	32.9	4.05615	32.9	4.19382	32.9	4.90945	32.9	4.98792	33	5.9352	33	6.13655	33.1	7.64945	33.1	7.77207	33.2	9.3318	33.2	9.50163				22.4	8.0943	22.4	7.33803	22.5	10.9159	22.5	9.95871	22.6	14.9057	22.6	14.2369	22.6	24.4433	22.6	24.522	22.7	41.3376	22.7	43.2441
	32.9	2.03875	32.9	2.10967	33	4.0567	33	4.1955	33	4.9082	33	4.98932	33.1	5.93955	33.1	6.13863	33.2	7.6465	33.2	7.77387	33.3	9.3312	33.3	9.50312				22.5	8.1061	22.5	7.34342	22.6	10.9431	22.6	9.97406	22.7	14.9393	22.7	14.2664	22.7	24.5294	22.7	24.5863	22.8	41.4897	22.8	43.3754
	33	2.039	33	2.11047	33.1	4.06225	33.1	4.19718	33.1	4.90895	33.1	4.99072	33.2	5.938	33.2	6.14071	33.3	7.6485	33.3	7.77566	33.4	9.3296	33.4	9.50459				22.6	8.1103	22.6	7.34882	22.7	10.9589	22.7	9.98941	22.8	14.9775	22.8	14.296	22.8	24.6096	22.8	24.6506	22.9	41.643	22.9	43.5065
	33.1	2.04095	33.1	2.11126	33.2	4.0612	33.2	4.19885	33.2	4.9093	33.2	4.9921	33.3	5.9403	33.3	6.14276	33.4	7.647	33.4	7.77743	33.5	9.33065	33.5	9.50605				22.7	8.1138	22.7	7.35421	22.8	10.9737	22.8	10.0048	22.9	15.0014	22.9	14.3255	22.9	24.6981	22.9	24.7149	23	41.8131	23	43.6376
	33.2	2.0402	33.2	2.11205	33.3	4.0611	33.3	4.20051	33.3	4.9096	33.3	4.99348	33.4	5.9411	33.4	6.14481	33.5	7.65115	33.5	7.77919	33.6	9.32985	33.6	9.5075				22.8	8.1167	22.8	7.35961	22.9	10.9887	22.9	10.0201	23	15.0253	23	14.3551	23	24.7729	23	24.7791	23.1	41.962	23.1	43.7686
	33.3	2.039	33.3	2.11284	33.4	4.0647	33.4	4.20216	33.4	4.9093	33.4	4.99485	33.5	5.93985	33.5	6.14684	33.6	7.64985	33.6	7.78094	33.7	9.3334	33.7	9.50893				22.9	8.1197	22.9	7.365	23	11.0038	23	10.0355	23.1	15.0574	23.1	14.3846	23.1	24.8242	23.1	24.8433	23.2	42.1011	23.2	43.8996
	33.4	2.0357	33.4	2.11362	33.5	4.06355	33.5	4.20379	33.5	4.90775	33.5	4.99621	33.6	5.93815	33.6	6.14886	33.7	7.649	33.7	7.78267	33.8	9.33545	33.8	9.51035				23	8.1274	23	7.3704	23.1	11.0164	23.1	10.0508	23.2	15.0933	23.2	14.4142	23.2	24.8829	23.2	24.9075	23.3	42.2408	23.3	44.0304
	33.5	2.03275	33.5	2.11439	33.6	4.06275	33.6	4.20542	33.6	4.90675	33.6	4.99756	33.7	5.9382	33.7	6.15086	33.8	7.65215	33.8	7.78439	33.9	9.3389	33.9	9.51175				23.1	8.1291	23.1	7.37579	23.2	11.0294	23.2	10.0661	23.3	15.1299	23.3	14.4437	23.3	24.9355	23.3	24.9717	23.4	42.3848	23.4	44.1611
	33.6	2.03525	33.6	2.11517	33.7	4.0642	33.7	4.20704	33.7	4.9017	33.7	4.99891	33.8	5.94175	33.8	6.15286	33.9	7.6545	33.9	7.7861	34	9.3429	34	9.51315				23.2	8.1357	23.2	7.38118	23.3	11.0427	23.3	10.0815	23.4	15.1608	23.4	14.4732	23.4	25.0131	23.4	25.0359	23.5	42.5307	23.5	44.2918
	33.7	2.0349	33.7	2.11593	33.8	4.06685	33.8	4.20865	33.8	4.90085	33.8	5.00025	33.9	5.9417	33.9	6.15483	34	7.6525	34	7.7878	34.1	9.3436	34.1	9.51452				23.3	8.1456	23.3	7.38657	23.4	11.0636	23.4	10.0968	23.5	15.1818	23.5	14.5028	23.5	25.0765	23.5	25.1	23.6	42.6828	23.6	44.4224
	33.8	2.03855	33.8	2.1167	33.9	4.0689	33.9	4.21026	33.9	4.9017	33.9	5.00157	34	5.9421	34	6.1568	34.1	7.6547	34.1	7.78948	34.2	9.3439	34.2	9.51589				23.4	8.1619	23.4	7.39196	23.5	11.0769	23.5	10.1121	23.6	15.1994	23.6	14.5323	23.6	25.1464	23.6	25.1641	23.7	42.7975	23.7	44.5529
	33.9	2.04	33.9	2.11745	34	4.071	34	4.21185	34	4.9053	34	5.0029	34.1	5.9446	34.1	6.15875	34.2	7.6534	34.2	7.79115	34.3	9.3486	34.3	9.51724				23.5	8.1733	23.5	7.39735	23.6	11.0942	23.6	10.1275	23.7	15.217	23.7	14.5618	23.7	25.2115	23.7	25.2282	23.8	42.9432	23.8	44.6833
	34	2.0421	34	2.11821	34.1	4.073	34.1	4.21343	34.1	4.9085	34.1	5.00421	34.2	5.9437	34.2	6.1607	34.3	7.6581	34.3	7.79281	34.4	9.3503	34.4	9.51859				23.6	8.1829	23.6	7.40274	23.7	11.1135	23.7	10.1428	23.8	15.245	23.8	14.5913	23.8	25.2618	23.8	25.2922	23.9	43.08	23.9	44.8136
	34.1	2.0457	34.1	2.11896	34.2	4.072	34.2	4.215	34.2	4.9056	34.2	5.00551	34.3	5.9477	34.3	6.16262	34.4	7.6536	34.4	7.79445	34.5	9.35365	34.5	9.51991				23.7	8.1912	23.7	7.40813	23.8	11.1321	23.8	10.1581	23.9	15.287	23.9	14.6207	23.9	25.313	23.9	25.3563	24	43.2166	24	44.9439
	34.2	2.0447	34.2	2.1197	34.3	4.0738	34.3	4.21657	34.3	4.9021	34.3	5.00681	34.4	5.9502	34.4	6.16454	34.5	7.65205	34.5	7.79609	34.6	9.35815	34.6	9.52123				23.8	8.1964	23.8	7.41352	23.9	11.1557	23.9	10.1734	24	15.33	24	14.6502	24	25.3615	24	25.4203	24.1	43.3435	24.1	45.074
	34.3	2.0434	34.3	2.12044	34.4	4.075	34.4	4.21812	34.4	4.899	34.4	5.0081	34.5	5.95275	34.5	6.16644	34.6	7.65425	34.6	7.79771	34.7	9.35735	34.7	9.52253				23.9	8.2032	23.9	7.41891	24	11.1766	24	10.1888	24.1	15.3745	24.1	14.6797	24.1	25.4145	24.1	25.4843	24.2	43.4883	24.2	45.2041
	34.4	2.0411	34.4	2.12118	34.5	4.07655	34.5	4.21967	34.5	4.89615	34.5	5.00938	34.6	5.95245	34.6	6.16833	34.7	7.65245	34.7	7.79932	34.8	9.36065	34.8	9.52382				24	8.2155	24	7.4243	24.1	11.1981	24.1	10.2041	24.2	15.4115	24.2	14.7092	24.2	25.4785	24.2	25.5482	24.3	43.6203	24.3	45.3341
	34.5	2.03985	34.5	2.12191	34.6	4.07695	34.6	4.22121	34.6	4.89665	34.6	5.01065	34.7	5.95365	34.7	6.17021	34.8	7.65325	34.8	7.80091	34.9	9.36185	34.9	9.5251				24.1	8.2255	24.1	7.42968	24.2	11.2204	24.2	10.2194	24.3	15.4473	24.3	14.7386	24.3	25.5308	24.3	25.6122	24.4	43.7489	24.4	45.464
	34.6	2.03935	34.6	2.12264	34.7	4.07755	34.7	4.22274	34.7	4.89865	34.7	5.01192	34.8	5.95485	34.8	6.17208	34.9	7.65355	34.9	7.8025	35	9.3612	35	9.52637				24.2	8.232	24.2	7.43507	24.3	11.2355	24.3	10.2347	24.4	15.4857	24.4	14.7681	24.4	25.5979	24.4	25.6761	24.5	43.8853	24.5	45.5939
	34.7	2.04305	34.7	2.12337	34.8	4.07435	34.8	4.22426	34.8	4.89775	34.8	5.01318	34.9	5.95915	34.9	6.17393	35	7.651	35	7.80407	35.1	9.36045	35.1	9.52762				24.3	8.2373	24.3	7.44045	24.4	11.2543	24.4	10.25	24.5	15.5269	24.5	14.7976	24.5	25.6441	24.5	25.74	24.6	44.0259	24.6	45.7236
	34.8	2.04035	34.8	2.12409	34.9	4.07145	34.9	4.22577	34.9	4.89775	34.9	5.01443	35	5.9613	35	6.17578	35.1	7.65045	35.1	7.80563	35.2	9.3636	35.2	9.52887				24.4	8.2486	24.4	7.44584	24.5	11.2786	24.5	10.2653	24.6	15.5572	24.6	14.827	24.6	25.717	24.6	25.8039	24.7	44.1722	24.7	45.8533
	34.9	2.03775	34.9	2.12481	35	4.0727	35	4.22727	35	4.8979	35	5.01567	35.1	5.96215	35.1	6.17761	35.2	7.6522	35.2	7.80718	35.3	9.3636	35.3	9.5301				24.5	8.2555	24.5	7.45122	24.6	11.3047	24.6	10.2806	24.7	15.5904	24.7	14.8565	24.7	25.7818	24.7	25.8677	24.8	44.3359	24.8	45.9828
	35	2.0387	35	2.12552	35.1	4.07255	35.1	4.22877	35.1	4.89765	35.1	5.01691	35.2	5.9651	35.2	6.17943	35.3	7.6551	35.3	7.80872	35.4	9.36545	35.4	9.53132				24.6	8.2644	24.6	7.45661	24.7	11.3263	24.7	10.2959	24.8	15.6338	24.8	14.8859	24.8	25.8446	24.8	25.9315	24.9	44.4712	24.9	46.1123
	35.1	2.03865	35.1	2.12623	35.2	4.0741	35.2	4.23025	35.2	4.8998	35.2	5.01814	35.3	5.9659	35.3	6.18123	35.4	7.65705	35.4	7.81025	35.5	9.36535	35.5	9.53253				24.7	8.2752	24.7	7.46199	24.8	11.3416	24.8	10.3112	24.9	15.6657	24.9	14.9153	24.9	25.9209	24.9	25.9953	25	44.6089	25	46.2418
	35.2	2.0403	35.2	2.12693	35.3	4.0715	35.3	4.23173	35.3	4.901	35.3	5.01936	35.4	5.96595	35.4	6.18303	35.5	7.65795	35.5	7.81176	35.6	9.3679	35.6	9.53373				24.8	8.2857	24.8	7.46737	24.9	11.362	24.9	10.3265	25	15.6764	25	14.9447	25	25.9872	25	26.0591	25.1	44.737	25.1	46.3711
	35.3	2.0423	35.3	2.12763	35.4	4.07405	35.4	4.2332	35.4	4.90265	35.4	5.02057	35.5	5.96845	35.5	6.18481	35.6	7.6561	35.6	7.81327	35.7	9.3673	35.7	9.53491				24.9	8.2882	24.9	7.47275	25	11.3736	25	10.3418	25.1	15.6986	25.1	14.9741	25.1	26.0555	25.1	26.1229	25.2	44.8657	25.2	46.5003
	35.4	2.04235	35.4	2.12833	35.5	4.07355	35.5	4.23466	35.5	4.90235	35.5	5.02178	35.6	5.972	35.6	6.18658	35.7	7.6554	35.7	7.81476	35.8	9.36815	35.8	9.53609				25	8.2859	25	7.47813	25.1	11.3853	25.1	10.3571	25.2	15.7301	25.2	15.0036	25.2	26.1194	25.2	26.1866	25.3	44.9975	25.3	46.6295
	35.5	2.03955	35.5	2.12902	35.6	4.0736	35.6	4.23611	35.6	4.9028	35.6	5.02298	35.7	5.9755	35.7	6.18834	35.8	7.65705	35.8	7.81624	35.9	9.36965	35.9	9.53725				25.1	8.2847	25.1	7.48352	25.2	11.4014	25.2	10.3724	25.3	15.7688	25.3	15.0329	25.3	26.1851	25.3	26.2503	25.4	45.1271	25.4	46.7585
	35.6	2.0382	35.6	2.12971	35.7	4.0732	35.7	4.23755	35.7	4.9043	35.7	5.02417	35.8	5.97275	35.8	6.19009	35.9	7.66175	35.9	7.81771	36	9.36885	36	9.5384				25.2	8.287	25.2	7.4889	25.3	11.4157	25.3	10.3877	25.4	15.8039	25.4	15.0623	25.4	26.2742	25.4	26.314	25.5	45.2563	25.5	46.8875
	35.7	2.0361	35.7	2.13039	35.8	4.07485	35.8	4.23898	35.8	4.90325	35.8	5.02535	35.9	5.97315	35.9	6.19183	36	7.66075	36	7.81917	36.1	9.37085	36.1	9.53955				25.3	8.2931	25.3	7.49427	25.4	11.43	25.4	10.403	25.5	15.828	25.5	15.0917	25.5	26.3572	25.5	26.3777	25.6	45.3947	25.6	47.0165
	35.8	2.03625	35.8	2.13107	35.9	4.07865	35.9	4.24041	35.9	4.90335	35.9	5.02653	36	5.97105	36	6.19355	36.1	7.66285	36.1	7.82062	36.2	9.3701	36.2	9.54068				25.4	8.3006	25.4	7.49965	25.5	11.4451	25.5	10.4183	25.6	15.8575	25.6	15.1211	25.6	26.4393	25.6	26.4413	25.7	45.529	25.7	47.1453
	35.9	2.04005	35.9	2.13175	36	4.07875	36	4.24183	36	4.90115	36	5.0277	36.1	5.96985	36.1	6.19527	36.2	7.6628	36.2	7.82206	36.3	9.3744	36.3	9.5418				25.5	8.3044	25.5	7.50503	25.6	11.4583	25.6	10.4336	25.7	15.8934	25.7	15.1505	25.7	26.5147	25.7	26.505	25.8	45.6619	25.8	47.274
	36	2.03975	36	2.13243	36.1	4.07895	36.1	4.24324	36.1	4.89935	36.1	5.02887	36.2	5.9682	36.2	6.19697	36.3	7.6648	36.3	7.82349	36.4	9.37685	36.4	9.54291				25.6	8.3081	25.6	7.51041	25.7	11.465	25.7	10.4489	25.8	15.9265	25.8	15.1799	25.8	26.5913	25.8	26.5685	25.9	45.7988	25.9	47.4027
	36.1	2.03835	36.1	2.13309	36.2	4.0823	36.2	4.24464	36.2	4.8994	36.2	5.03002	36.3	5.9698	36.3	6.19867	36.4	7.66695	36.4	7.8249	36.5	9.3816	36.5	9.54401				25.7	8.3145	25.7	7.51579	25.8	11.4745	25.8	10.4641	25.9	15.9498	25.9	15.2092	25.9	26.6764	25.9	26.6321	26	45.9327	26	47.5313
	36.2	2.0392	36.2	2.13376	36.3	4.0846	36.3	4.24603	36.3	4.9009	36.3	5.03117	36.4	5.97105	36.4	6.20035	36.5	7.6664	36.5	7.82631	36.6	9.38715	36.6	9.5451				25.8	8.3172	25.8	7.52116	25.9	11.4895	25.9	10.4794	26	15.9893	26	15.2386	26	26.7484	26	26.6957	26.1	46.0677	26.1	47.6598
	36.3	2.0401	36.3	2.13442	36.4	4.08755	36.4	4.24742	36.4	4.90345	36.4	5.03231	36.5	5.9721	36.5	6.20202	36.6	7.66855	36.6	7.8277	36.7	9.38815	36.7	9.54618				25.9	8.3232	25.9	7.52654	26	11.5091	26	10.4947	26.1	16.035	26.1	15.2679	26.1	26.8203	26.1	26.7592	26.2	46.216	26.2	47.7882
	36.4	2.04425	36.4	2.13508	36.5	4.0928	36.5	4.2488	36.5	4.9048	36.5	5.03345	36.6	5.97575	36.6	6.20368	36.7	7.66915	36.7	7.82909	36.8	9.38825	36.8	9.54725				26	8.3334	26	7.53191	26.1	11.527	26.1	10.51	26.2	16.0772	26.2	15.2973	26.2	26.9061	26.2	26.8227	26.3	46.3592	26.3	47.9165
	36.5	2.0432	36.5	2.13573	36.6	4.09815	36.6	4.25017	36.6	4.90945	36.6	5.03458	36.7	5.98025	36.7	6.20533	36.8	7.66785	36.8	7.83046	36.9	9.38915	36.9	9.54831				26.1	8.343	26.1	7.53729	26.2	11.5384	26.2	10.5252	26.3	16.1098	26.3	15.3266	26.3	26.966	26.3	26.8862	26.4	46.4944	26.4	48.0447
	36.6	2.04195	36.6	2.13639	36.7	4.09735	36.7	4.25153	36.7	4.90875	36.7	5.0357	36.8	5.98205	36.8	6.20697	36.9	7.66465	36.9	7.83183	37	9.3911	37	9.54935				26.2	8.3436	26.2	7.54266	26.3	11.5545	26.3	10.5405	26.4	16.1428	26.4	15.3559	26.4	27.0454	26.4	26.9496	26.5	46.6547	26.5	48.1729
	36.7	2.03915	36.7	2.13703	36.8	4.09715	36.8	4.25288	36.8	4.90845	36.8	5.03682	36.9	5.98275	36.9	6.20859	37	7.6668	37	7.83318	37.1	9.395	37.1	9.55039				26.3	8.3454	26.3	7.54803	26.4	11.5707	26.4	10.5558	26.5	16.1841	26.5	15.3852	26.5	27.1129	26.5	27.0131	26.6	46.8058	26.6	48.301
	36.8	2.03755	36.8	2.13768	36.9	4.09545	36.9	4.25423	36.9	4.90875	36.9	5.03793	37	5.986	37	6.21021	37.1	7.6701	37.1	7.83453	37.2	9.3947	37.2	9.55142				26.4	8.3514	26.4	7.55341	26.5	11.5836	26.5	10.571	26.6	16.2204	26.6	15.4146	26.6	27.1848	26.6	27.0765	26.7	46.9448	26.7	48.429
	36.9	2.03685	36.9	2.13832	37	4.0979	37	4.25557	37	4.9101	37	5.03903	37.1	5.9937	37.1	6.21182	37.2	7.6696	37.2	7.83586	37.3	9.3965	37.3	9.55244				26.5	8.358	26.5	7.55878	26.6	11.597	26.6	10.5863	26.7	16.2588	26.7	15.4439	26.7	27.2525	26.7	27.1399	26.8	47.0815	26.8	48.5569
	37	2.0399	37	2.13895	37.1	4.1026	37.1	4.2569	37.1	4.9124	37.1	5.04012	37.2	5.9971	37.2	6.21341	37.3	7.6718	37.3	7.83719	37.4	9.40265	37.4	9.55345				26.6	8.3615	26.6	7.56415	26.7	11.6102	26.7	10.6015	26.8	16.2864	26.8	15.4732	26.8	27.3151	26.8	27.2032	26.9	47.2241	26.9	48.6847
	37.1	2.042	37.1	2.13958	37.2	4.0984	37.2	4.25822	37.2	4.9139	37.2	5.04121	37.3	6.0001	37.3	6.215	37.4	7.67675	37.4	7.8385	37.5	9.40435	37.5	9.55445				26.7	8.364	26.7	7.56952	26.8	11.6204	26.8	10.6168	26.9	16.3007	26.9	15.5025	26.9	27.3749	26.9	27.2666	27	47.3535	27	48.8125
	37.2	2.0427	37.2	2.14021	37.3	4.0985	37.3	4.25954	37.3	4.9151	37.3	5.04229	37.4	6.00215	37.4	6.21658	37.5	7.67695	37.5	7.83981	37.6	9.40915	37.6	9.55545				26.8	8.3646	26.8	7.57489	26.9	11.6291	26.9	10.6321	27	16.3285	27	15.5318	27	27.4204	27	27.3299	27.1	47.4879	27.1	48.9402
	37.3	2.0441	37.3	2.14084	37.4	4.10145	37.4	4.26084	37.4	4.91645	37.4	5.04337	37.5	6.00515	37.5	6.21814	37.6	7.67885	37.6	7.8411	37.7	9.4088	37.7	9.55643				26.9	8.3645	26.9	7.58026	27	11.646	27	10.6473	27.1	16.3659	27.1	15.561	27.1	27.4847	27.1	27.3932	27.2	47.6235	27.2	49.0677
	37.4	2.04835	37.4	2.14146	37.5	4.10315	37.5	4.26214	37.5	4.92015	37.5	5.04444	37.6	6.00685	37.6	6.2197	37.7	7.6774	37.7	7.84239	37.8	9.4065	37.8	9.5574				27	8.3619	27	7.58563	27.1	11.662	27.1	10.6626	27.2	16.3932	27.2	15.5903	27.2	27.5635	27.2	27.4565	27.3	47.7368	27.3	49.1953
	37.5	2.04875	37.5	2.14208	37.6	4.10635	37.6	4.26344	37.6	4.91745	37.6	5.0455	37.7	6.006	37.7	6.22124	37.8	7.6744	37.8	7.84366	37.9	9.4064	37.9	9.55837				27.1	8.3664	27.1	7.591	27.2	11.6717	27.2	10.6778	27.3	16.4129	27.3	15.6196	27.3	27.6237	27.3	27.5197	27.4	47.8669	27.4	49.3227
	37.6	2.05085	37.6	2.14269	37.7	4.1055	37.7	4.26472	37.7	4.9157	37.7	5.04656	37.8	6.0008	37.8	6.22278	37.9	7.673	37.9	7.84493	38	9.404	38	9.55932				27.2	8.3693	27.2	7.59636	27.3	11.6832	27.3	10.6931	27.4	16.4432	27.4	15.6489	27.4	27.7035	27.4	27.583	27.5	48.0009	27.5	49.45
	37.7	2.0469	37.7	2.14331	37.8	4.1032	37.8	4.266	37.8	4.9128	37.8	5.04761	37.9	6.0038	37.9	6.2243	38	7.6734	38	7.84618	38.1	9.40525	38.1	9.56027				27.3	8.3754	27.3	7.60173	27.4	11.6926	27.4	10.7083	27.5	16.4594	27.5	15.6781	27.5	27.7649	27.5	27.6462	27.6	48.1272	27.6	49.5773
	37.8	2.0466	37.8	2.14391	37.9	4.1036	37.9	4.26727	37.9	4.911	37.9	5.04865	38	6.0044	38	6.22582	38.1	7.67515	38.1	7.84743	38.2	9.4054	38.2	9.5612				27.4	8.3772	27.4	7.6071	27.5	11.7042	27.5	10.7235	27.6	16.4887	27.6	15.7074	27.6	27.811	27.6	27.7094	27.7	48.2698	27.7	49.7045
	37.9	2.0457	37.9	2.14452	38	4.1042	38	4.26853	38	4.9107	38	5.04969	38.1	6.00175	38.1	6.22732	38.2	7.678	38.2	7.84867	38.3	9.4077	38.3	9.56213				27.5	8.3809	27.5	7.61246	27.6	11.719	27.6	10.7388	27.7	16.5125	27.7	15.7366	27.7	27.8867	27.7	27.7725	27.8	48.4073	27.8	49.8315
	38	2.0426	38	2.14512	38.1	4.10465	38.1	4.26979	38.1	4.90785	38.1	5.05072	38.2	6.0031	38.2	6.22882	38.3	7.6822	38.3	7.8499	38.4	9.41265	38.4	9.56305				27.6	8.3829	27.6	7.61783	27.7	11.7352	27.7	10.754	27.8	16.5444	27.8	15.7659	27.8	27.9634	27.8	27.8357	27.9	48.5411	27.9	49.9586
	38.1	2.04195	38.1	2.14572	38.2	4.1077	38.2	4.27104	38.2	4.9071	38.2	5.05175	38.3	6.0049	38.3	6.23031	38.4	7.68245	38.4	7.85112	38.5	9.4132	38.5	9.56396				27.7	8.3929	27.7	7.62319	27.8	11.7536	27.8	10.7692	27.9	16.5868	27.9	15.7951	27.9	28.0372	27.9	27.8988	28	48.6564	28	50.0855
	38.2	2.0396	38.2	2.14631	38.3	4.1126	38.3	4.27228	38.3	4.9077	38.3	5.05277	38.4	6.00625	38.4	6.23178	38.5	7.6834	38.5	7.85233	38.6	9.4154	38.6	9.56486				27.8	8.3989	27.8	7.62856	27.9	11.774	27.9	10.7845	28	16.6261	28	15.8243	28	28.1078	28	27.9619	28.1	48.7899	28.1	50.2123
	38.3	2.0404	38.3	2.1469	38.4	4.11465	38.4	4.27351	38.4	4.90895	38.4	5.05378	38.5	6.0099	38.5	6.23325	38.6	7.6856	38.6	7.85353	38.7	9.41575	38.7	9.56576				27.9	8.3969	27.9	7.63392	28	11.79	28	10.7997	28.1	16.6541	28.1	15.8535	28.1	28.179	28.1	28.0249	28.2	48.9333	28.2	50.3391
	38.4	2.04305	38.4	2.14749	38.5	4.1147	38.5	4.27474	38.5	4.9103	38.5	5.05479	38.6	6.0126	38.6	6.23471	38.7	7.68935	38.7	7.85472	38.8	9.4187	38.8	9.56664				28	8.4013	28	7.63928	28.1	11.8029	28.1	10.8149	28.2	16.678	28.2	15.8827	28.2	28.2421	28.2	28.088	28.3	49.0543	28.3	50.4658
	38.5	2.0422	38.5	2.14807	38.6	4.1177	38.6	4.27596	38.6	4.9134	38.6	5.05579	38.7	6.01315	38.7	6.23615	38.8	7.6931	38.8	7.85591	38.9	9.42535	38.9	9.56752				28.1	8.4058	28.1	7.64464	28.2	11.8159	28.2	10.8302	28.3	16.7068	28.3	15.9119	28.3	28.297	28.3	28.151	28.4	49.2059	28.4	50.5924
	38.6	2.0473	38.6	2.14866	38.7	4.11885	38.7	4.27717	38.7	4.91405	38.7	5.05678	38.8	6.0151	38.8	6.23759	38.9	7.69745	38.9	7.85708	39	9.4271	39	9.56839				28.2	8.4139	28.2	7.65001	28.3	11.8383	28.3	10.8454	28.4	16.7408	28.4	15.9412	28.4	28.3631	28.4	28.214	28.5	49.3434	28.5	50.7189
	38.7	2.05035	38.7	2.14923	38.8	4.1208	38.8	4.27838	38.8	4.9158	38.8	5.05777	38.9	6.01685	38.9	6.23902	39	7.6994	39	7.85825	39.1	9.42905	39.1	9.56925				28.3	8.4165	28.3	7.65537	28.4	11.848	28.4	10.8606	28.5	16.7827	28.5	15.9703	28.5	28.4213	28.5	28.277	28.6	49.482	28.6	50.8454
	38.8	2.0538	38.8	2.14981	38.9	4.11825	38.9	4.27958	38.9	4.91845	38.9	5.05875	39	6.0169	39	6.24044	39.1	7.70165	39.1	7.8594	39.2	9.4268	39.2	9.5701				28.4	8.4189	28.4	7.66073	28.5	11.8594	28.5	10.8758	28.6	16.8144	28.6	15.9995	28.6	28.4887	28.6	28.3399	28.7	49.6152	28.7	50.9717
	38.9	2.05905	38.9	2.15038	39	4.1206	39	4.28077	39	4.9195	39	5.05973	39.1	6.01985	39.1	6.24185	39.2	7.701	39.2	7.86055	39.3	9.4277	39.3	9.57095				28.5	8.4202	28.5	7.66609	28.6	11.8762	28.6	10.891	28.7	16.8471	28.7	16.0287	28.7	28.5895	28.7	28.4029	28.8	49.7566	28.8	51.098
	39	2.0604	39	2.15095	39.1	4.11905	39.1	4.28196	39.1	4.91945	39.1	5.0607	39.2	6.021	39.2	6.24325	39.3	7.7048	39.3	7.86169	39.4	9.42585	39.4	9.57178				28.6	8.4214	28.6	7.67144	28.7	11.8872	28.7	10.9062	28.8	16.8831	28.8	16.0579	28.8	28.6678	28.8	28.4658	28.9	49.8857	28.9	51.2242
	39.1	2.05835	39.1	2.15151	39.2	4.1164	39.2	4.28313	39.2	4.9199	39.2	5.06166	39.3	6.0254	39.3	6.24464	39.4	7.70445	39.4	7.86283	39.5	9.424	39.5	9.57261				28.7	8.4273	28.7	7.6768	28.8	11.9012	28.8	10.9215	28.9	16.9094	28.9	16.0871	28.9	28.7361	28.9	28.5287	29	50.0171	29	51.3503
	39.2	2.0567	39.2	2.15207	39.3	4.1216	39.3	4.28431	39.3	4.9215	39.3	5.06262	39.4	6.02145	39.4	6.24603	39.5	7.7042	39.5	7.86395	39.6	9.42275	39.6	9.57343				28.8	8.4317	28.8	7.68216	28.9	11.9157	28.9	10.9367	29	16.9369	29	16.1162	29	28.7964	29	28.5915	29.1	50.1594	29.1	51.4763
	39.3	2.0573	39.3	2.15263	39.4	4.12185	39.4	4.28547	39.4	4.92115	39.4	5.06358	39.5	6.0204	39.5	6.2474	39.6	7.70235	39.6	7.86506	39.7	9.4207	39.7	9.57425				28.9	8.433	28.9	7.68752	29	11.9307	29	10.9519	29.1	16.9575	29.1	16.1454	29.1	28.8575	29.1	28.6544	29.2	50.2883	29.2	51.6023
	39.4	2.05815	39.4	2.15319	39.5	4.1214	39.5	4.28663	39.5	4.9218	39.5	5.06453	39.6	6.01955	39.6	6.24877	39.7	7.7028	39.7	7.86617	39.8	9.4192	39.8	9.57505				29	8.4362	29	7.69287	29.1	11.9371	29.1	10.9671	29.2	16.9752	29.2	16.1745	29.2	28.9219	29.2	28.7172	29.3	50.4208	29.3	51.7282
	39.5	2.0585	39.5	2.15374	39.6	4.12345	39.6	4.28778	39.6	4.92465	39.6	5.06547	39.7	6.0213	39.7	6.25012	39.8	7.7024	39.8	7.86727	39.9	9.41715	39.9	9.57585				29.1	8.4399	29.1	7.69823	29.2	11.9529	29.2	10.9823	29.3	17.0077	29.3	16.2037	29.3	28.9973	29.3	28.78	29.4	50.5757	29.4	51.8539
	39.6	2.05935	39.6	2.15429	39.7	4.1244	39.7	4.28892	39.7	4.9247	39.7	5.0664	39.8	6.0225	39.8	6.25147	39.9	7.70315	39.9	7.86836	40	9.4184	40	9.57664				29.2	8.4392	29.2	7.70359	29.3	11.9677	29.3	10.9975	29.4	17.0523	29.4	16.2328	29.4	29.0609	29.4	28.8427	29.5	50.7118	29.5	51.9797
	39.7	2.059	39.7	2.15483	39.8	4.1222	39.8	4.29006	39.8	4.9251	39.8	5.06734	39.9	6.02525	39.9	6.25281	40	7.7075	40	7.86944	40.1	9.41905	40.1	9.57743				29.3	8.4414	29.3	7.70894	29.4	11.9757	29.4	11.0127	29.5	17.0915	29.5	16.2619	29.5	29.1202	29.5	28.9055	29.6	50.8326	29.6	52.1053
	39.8	2.0586	39.8	2.15538	39.9	4.11955	39.9	4.29119	39.9	4.92355	39.9	5.06826	40	6.0275	40	6.25414	40.1	7.71185	40.1	7.87051	40.2	9.42235	40.2	9.5782				29.4	8.4487	29.4	7.71429	29.5	11.9849	29.5	11.0279	29.6	17.1199	29.6	16.291	29.6	29.1809	29.6	28.9682	29.7	50.9503	29.7	52.2308
	39.9	2.05965	39.9	2.15592	40	4.1199	40	4.29232	40	4.9239	40	5.06918	40.1	6.02745	40.1	6.25546	40.2	7.71015	40.2	7.87158	40.3	9.4247	40.3	9.57897				29.5	8.457	29.5	7.71965	29.6	12.0007	29.6	11.0431	29.7	17.1549	29.7	16.3202	29.7	29.238	29.7	29.0309	29.8	51.0689	29.8	52.3563
	40	2.0593	40	2.15645	40.1	4.11795	40.1	4.29344	40.1	4.92125	40.1	5.07009	40.2	6.03175	40.2	6.25677	40.3	7.7124	40.3	7.87264	40.4	9.4258	40.4	9.57973				29.6	8.4649	29.6	7.725	29.7	12.0189	29.7	11.0582	29.8	17.1969	29.8	16.3493	29.8	29.2867	29.8	29.0936	29.9	51.186	29.9	52.4817
	40.1	2.05785	40.1	2.15699	40.2	4.11935	40.2	4.29455	40.2	4.92325	40.2	5.071	40.3	6.0349	40.3	6.25808	40.4	7.714	40.4	7.87369	40.5	9.42575	40.5	9.58049				29.7	8.4716	29.7	7.73035	29.8	12.0386	29.8	11.0734	29.9	17.2296	29.9	16.3784	29.9	29.3566	29.9	29.1563	30	51.3222	30	52.607
	40.2	2.05695	40.2	2.15752	40.3	4.1222	40.3	4.29566	40.3	4.9233	40.3	5.07191	40.4	6.0336	40.4	6.25937	40.5	7.71565	40.5	7.87473	40.6	9.42625	40.6	9.58123				29.8	8.4787	29.8	7.7357	29.9	12.0523	29.9	11.0886	30	17.2641	30	16.4075	30	29.4207	30	29.2189	30.1	51.4626	30.1	52.7322
	40.3	2.0558	40.3	2.15805	40.4	4.1247	40.4	4.29676	40.4	4.9227	40.4	5.0728	40.5	6.03455	40.5	6.26066	40.6	7.71685	40.6	7.87577	40.7	9.42995	40.7	9.58197				29.9	8.4851	29.9	7.74105	30	12.0732	30	11.1038	30.1	17.3041	30.1	16.4366	30.1	29.4844	30.1	29.2815	30.2	51.5816	30.2	52.8573
	40.4	2.0561	40.4	2.15857	40.5	4.12435	40.5	4.29785	40.5	4.92185	40.5	5.0737	40.6	6.03615	40.6	6.26194	40.7	7.71825	40.7	7.87679	40.8	9.43245	40.8	9.58271				30	8.4932	30	7.74641	30.1	12.092	30.1	11.119	30.2	17.3412	30.2	16.4657	30.2	29.5504	30.2	29.3441	30.3	51.714	30.3	52.9824
	40.5	2.05505	40.5	2.15909	40.6	4.12385	40.6	4.29893	40.6	4.92475	40.6	5.07458	40.7	6.04065	40.7	6.26321	40.8	7.71875	40.8	7.87781	40.9	9.4342	40.9	9.58343				30.1	8.5025	30.1	7.75175	30.2	12.1052	30.2	11.1342	30.3	17.3868	30.3	16.4947	30.3	29.611	30.3	29.4067	30.4	51.8435	30.4	53.1074
	40.6	2.05715	40.6	2.15961	40.7	4.12605	40.7	4.30002	40.7	4.92585	40.7	5.07546	40.8	6.04195	40.8	6.26447	40.9	7.7193	40.9	7.87882	41	9.4377	41	9.58415				30.2	8.508	30.2	7.7571	30.3	12.1244	30.3	11.1493	30.4	17.4146	30.4	16.5238	30.4	29.6855	30.4	29.4692	30.5	51.9643	30.5	53.2323
	40.7	2.06235	40.7	2.16013	40.8	4.12755	40.8	4.30109	40.8	4.92585	40.8	5.07634	40.9	6.0448	40.9	6.26573	41	7.7255	41	7.87983	41.1	9.43875	41.1	9.58487				30.3	8.5102	30.3	7.76245	30.4	12.1456	30.4	11.1645	30.5	17.4381	30.5	16.5529	30.5	29.753	30.5	29.5317	30.6	52.0902	30.6	53.3571
	40.8	2.06245	40.8	2.16064	40.9	4.1308	40.9	4.30216	40.9	4.9319	40.9	5.07721	41	6.0483	41	6.26698	41.1	7.72845	41.1	7.88082	41.2	9.4415	41.2	9.58557				30.4	8.5145	30.4	7.7678	30.5	12.1622	30.5	11.1797	30.6	17.4644	30.6	16.5819	30.6	29.8344	30.6	29.5942	30.7	52.2353	30.7	53.4819
	40.9	2.0666	40.9	2.16115	41	4.1331	41	4.30322	41	4.9336	41	5.07808	41.1	6.04965	41.1	6.26821	41.2	7.7284	41.2	7.88181	41.3	9.442	41.3	9.58627				30.5	8.5195	30.5	7.77315	30.6	12.174	30.6	11.1949	30.7	17.4991	30.7	16.611	30.7	29.8941	30.7	29.6567	30.8	52.3821	30.8	53.6065
	41	2.0693	41	2.16166	41.1	4.13405	41.1	4.30427	41.1	4.93435	41.1	5.07894	41.2	6.0543	41.2	6.26944	41.3	7.7284	41.3	7.88279	41.4	9.4445	41.4	9.58697				30.6	8.5248	30.6	7.77849	30.7	12.1902	30.7	11.21	30.8	17.5306	30.8	16.64	30.8	29.9647	30.8	29.7192	30.9	52.5183	30.9	53.7311
	41.1	2.06625	41.1	2.16216	41.2	4.1374	41.2	4.30532	41.2	4.9387	41.2	5.07979	41.3	6.0596	41.3	6.27067	41.4	7.7283	41.4	7.88377	41.5	9.4438	41.5	9.58765				30.7	8.5349	30.7	7.78384	30.8	12.2074	30.8	11.2252	30.9	17.5533	30.9	16.6691	30.9	30.0327	30.9	29.7816	31	52.6618	31	53.8556
	41.2	2.0662	41.2	2.16266	41.3	4.1355	41.3	4.30637	41.3	4.9391	41.3	5.08064	41.4	6.0616	41.4	6.27188	41.5	7.7272	41.5	7.88474	41.6	9.44865	41.6	9.58833				30.8	8.5416	30.8	7.78919	30.9	12.2294	30.9	11.2403	31	17.5833	31	16.6981	31	30.1014	31	29.844	31.1	52.7903	31.1	53.98
	41.3	2.0664	41.3	2.16316	41.4	4.1382	41.4	4.3074	41.4	4.9393	41.4	5.08149	41.5	6.0619	41.5	6.27309	41.6	7.72865	41.6	7.8857	41.7	9.44935	41.7	9.58901				30.9	8.5465	30.9	7.79453	31	12.2449	31	11.2555	31.1	17.6121	31.1	16.7271	31.1	30.1843	31.1	29.9064	31.2	52.9241	31.2	54.1043
	41.4	2.0616	41.4	2.16366	41.5	4.138	41.5	4.30844	41.5	4.9375	41.5	5.08233	41.6	6.06545	41.6	6.27428	41.7	7.72965	41.7	7.88665	41.8	9.4534	41.8	9.58967				31	8.5467	31	7.79987	31.1	12.2651	31.1	11.2707	31.2	17.6427	31.2	16.7561	31.2	30.2555	31.2	29.9688	31.3	53.0744	31.3	54.2286
	41.5	2.0608	41.5	2.16415	41.6	4.14145	41.6	4.30946	41.6	4.93985	41.6	5.08317	41.7	6.07125	41.7	6.27548	41.8	7.7289	41.8	7.88759	41.9	9.4548	41.9	9.59033				31.1	8.5536	31.1	7.80522	31.2	12.2871	31.2	11.2858	31.3	17.6781	31.3	16.7852	31.3	30.3329	31.3	30.0311	31.4	53.2161	31.4	54.3528
	41.6	2.06455	41.6	2.16464	41.7	4.14695	41.7	4.31048	41.7	4.94195	41.7	5.084	41.8	6.0733	41.8	6.27666	41.9	7.7292	41.9	7.88853	42	9.453	42	9.59099				31.2	8.5617	31.2	7.81056	31.3	12.3005	31.3	11.301	31.4	17.7101	31.4	16.8142	31.4	30.4157	31.4	30.0935	31.5	53.3535	31.5	54.4769
	41.7	2.06215	41.7	2.16513	41.8	4.1469	41.8	4.3115	41.8	4.9377	41.8	5.08482	41.9	6.0723	41.9	6.27783	42	7.7283	42	7.88946	42.1	9.4543	42.1	9.59164				31.3	8.5657	31.3	7.8159	31.4	12.3185	31.4	11.3161	31.5	17.7389	31.5	16.8432	31.5	30.4779	31.5	30.1558	31.6	53.4859	31.6	54.6009
	41.8	2.0612	41.8	2.16561	41.9	4.1465	41.9	4.3125	41.9	4.9408	41.9	5.08564	42	6.07	42	6.279	42.1	7.7316	42.1	7.89039	42.2	9.45215	42.2	9.59228				31.4	8.5751	31.4	7.82125	31.5	12.3366	31.5	11.3313	31.6	17.7552	31.6	16.8722	31.6	30.551	31.6	30.218	31.7	53.6163	31.7	54.7248
	41.9	2.0596	41.9	2.16609	42	4.1448	42	4.31351	42	4.9376	42	5.08646	42.1	6.071	42.1	6.28016	42.2	7.73335	42.2	7.89131	42.3	9.4519	42.3	9.59292				31.5	8.5799	31.5	7.82659	31.6	12.3537	31.6	11.3464	31.7	17.7743	31.7	16.9011	31.7	30.6272	31.7	30.2803	31.8	53.7593	31.8	54.8487
	42	2.0572	42	2.16657	42.1	4.1419	42.1	4.3145	42.1	4.939	42.1	5.08727	42.2	6.07035	42.2	6.28131	42.3	7.7357	42.3	7.89222	42.4	9.4494	42.4	9.59355				31.6	8.5832	31.6	7.83193	31.7	12.3683	31.7	11.3616	31.8	17.7967	31.8	16.9301	31.8	30.694	31.8	30.3425	31.9	53.8903	31.9	54.9725
	42.1	2.0557	42.1	2.16705	42.2	4.14015	42.2	4.31549	42.2	4.93895	42.2	5.08807	42.3	6.0718	42.3	6.28246	42.4	7.7374	42.4	7.89312	42.5	9.44865	42.5	9.59417				31.7	8.5873	31.7	7.83727	31.8	12.3873	31.8	11.3767	31.9	17.8168	31.9	16.9591	31.9	30.7537	31.9	30.4047	32	54.0274	32	55.0962
	42.2	2.05435	42.2	2.16752	42.3	4.1381	42.3	4.31648	42.3	4.9396	42.3	5.08887	42.4	6.072	42.4	6.2836	42.5	7.73935	42.5	7.89402	42.6	9.4509	42.6	9.59479				31.8	8.5934	31.8	7.84261	31.9	12.402	31.9	11.3919	32	17.8457	32	16.9881	32	30.8003	32	30.4669	32.1	54.1524	32.1	55.2198
	42.3	2.0508	42.3	2.16799	42.4	4.1392	42.4	4.31746	42.4	4.939	42.4	5.08967	42.5	6.07095	42.5	6.28473	42.6	7.739	42.6	7.89491	42.7	9.45325	42.7	9.5954				31.9	8.5954	31.9	7.84795	32	12.4149	32	11.407	32.1	17.8749	32.1	17.017	32.1	30.8801	32.1	30.5291	32.2	54.2701	32.2	55.3433
	42.4	2.0495	42.4	2.16846	42.5	4.13725	42.5	4.31843	42.5	4.94065	42.5	5.09046	42.6	6.0724	42.6	6.28585	42.7	7.73965	42.7	7.89579	42.8	9.4522	42.8	9.59601				32	8.5977	32	7.85328	32.1	12.4302	32.1	11.4221	32.2	17.896	32.2	17.046	32.2	30.9458	32.2	30.5912	32.3	54.3896	32.3	55.4668
	42.5	2.05285	42.5	2.16893	42.6	4.1367	42.6	4.3194	42.6	4.9404	42.6	5.09124	42.7	6.07385	42.7	6.28697	42.8	7.7358	42.8	7.89667	42.9	9.4543	42.9	9.59661				32.1	8.6086	32.1	7.85862	32.2	12.4504	32.2	11.4373	32.3	17.921	32.3	17.0749	32.3	30.9986	32.3	30.6533	32.4	54.5312	32.4	55.5902
	42.6	2.0564	42.6	2.16939	42.7	4.13885	42.7	4.32036	42.7	4.94475	42.7	5.09203	42.8	6.0762	42.8	6.28807	42.9	7.7374	42.9	7.89754	43	9.4537	43	9.59721				32.2	8.6212	32.2	7.86396	32.3	12.4711	32.3	11.4524	32.4	17.9594	32.4	17.1039	32.4	31.0577	32.4	30.7154	32.5	54.6656	32.5	55.7135
	42.7	2.05765	42.7	2.16985	42.8	4.1376	42.8	4.32132	42.8	4.9429	42.8	5.0928	42.9	6.0778	42.9	6.28917	43	7.7355	43	7.89841	43.1	9.45365	43.1	9.5978				32.3	8.6264	32.3	7.86929	32.4	12.4813	32.4	11.4675	32.5	18.0009	32.5	17.1328	32.5	31.0977	32.5	30.7775	32.6	54.7967	32.6	55.8367
	42.8	2.0541	42.8	2.17031	42.9	4.1374	42.9	4.32227	42.9	4.9441	42.9	5.09358	43	6.0799	43	6.29027	43.1	7.73705	43.1	7.89926	43.2	9.45135	43.2	9.59838				32.4	8.6306	32.4	7.87463	32.5	12.4961	32.5	11.4826	32.6	18.0457	32.6	17.1617	32.6	31.1486	32.6	30.8395	32.7	54.9305	32.7	55.9598
	42.9	2.0557	42.9	2.17077	43	4.138	43	4.32321	43	4.9478	43	5.09434	43.1	6.08315	43.1	6.29136	43.2	7.73615	43.2	7.90012	43.3	9.4498	43.3	9.59896				32.5	8.6388	32.5	7.87996	32.6	12.5146	32.6	11.4978	32.7	18.0892	32.7	17.1907	32.7	31.2058	32.7	30.9016	32.8	55.0549	32.8	56.0829
	43	2.0589	43	2.17122	43.1	4.13695	43.1	4.32415	43.1	4.94745	43.1	5.09511	43.2	6.08625	43.2	6.29244	43.3	7.7357	43.3	7.90096	43.4	9.4509	43.4	9.59954				32.6	8.6457	32.6	7.8853	32.7	12.5332	32.7	11.5129	32.8	18.1215	32.8	17.2196	32.8	31.2717	32.8	30.9636	32.9	55.1711	32.9	56.2059
	43.1	2.05595	43.1	2.17167	43.2	4.13755	43.2	4.32509	43.2	4.94915	43.2	5.09586	43.3	6.0849	43.3	6.29351	43.4	7.7358	43.4	7.9018	43.5	9.4566	43.5	9.60011				32.7	8.6534	32.7	7.89063	32.8	12.544	32.8	11.528	32.9	18.1516	32.9	17.2485	32.9	31.3225	32.9	31.0255	33	55.3076	33	56.3288
	43.2	2.05185	43.2	2.17212	43.3	4.1394	43.3	4.32602	43.3	4.9439	43.3	5.09662	43.4	6.0859	43.4	6.29457	43.5	7.7401	43.5	7.90263	43.6	9.46405	43.6	9.60067				32.8	8.6562	32.8	7.89597	32.9	12.5588	32.9	11.5431	33	18.1868	33	17.2774	33	31.3776	33	31.0875	33.1	55.4396	33.1	56.4516
	43.3	2.048	43.3	2.17256	43.4	4.1415	43.4	4.32694	43.4	4.9448	43.4	5.09737	43.5	6.0876	43.5	6.29563	43.6	7.74375	43.6	7.90346	43.7	9.4639	43.7	9.60123				32.9	8.6671	32.9	7.9013	33	12.5744	33	11.5582	33.1	18.218	33.1	17.3063	33.1	31.4513	33.1	31.1494	33.2	55.5763	33.2	56.5744
	43.4	2.0514	43.4	2.173	43.5	4.1429	43.5	4.32786	43.5	4.9474	43.5	5.09811	43.6	6.08855	43.6	6.29668	43.7	7.7468	43.7	7.90428	43.8	9.46645	43.8	9.60178				33	8.6765	33	7.90663	33.1	12.5872	33.1	11.5734	33.2	18.2591	33.2	17.3352	33.2	31.5197	33.2	31.2114	33.3	55.7264	33.3	56.697
	43.5	2.0528	43.5	2.17345	43.6	4.14455	43.6	4.32877	43.6	4.94825	43.6	5.09885	43.7	6.0902	43.7	6.29773	43.8	7.74665	43.8	7.90509	43.9	9.4672	43.9	9.60233				33.1	8.683	33.1	7.91196	33.2	12.5962	33.2	11.5885	33.3	18.2996	33.3	17.3641	33.3	31.5737	33.3	31.2733	33.4	55.8801	33.4	56.8196
	43.6	2.05805	43.6	2.17388	43.7	4.1463	43.7	4.32968	43.7	4.949	43.7	5.09959	43.8	6.09505	43.8	6.29877	43.9	7.7497	43.9	7.9059	44	9.4698	44	9.60287				33.2	8.6889	33.2	7.91729	33.3	12.6159	33.3	11.6036	33.4	18.3314	33.4	17.393	33.4	31.6458	33.4	31.3351	33.5	55.9975	33.5	56.9421
	43.7	2.0598	43.7	2.17432	43.8	4.14945	43.8	4.33059	43.8	4.95565	43.8	5.10032	43.9	6.099	43.9	6.2998	44	7.7487	44	7.9067	44.1	9.4707	44.1	9.60341				33.3	8.6889	33.3	7.92262	33.4	12.6351	33.4	11.6187	33.5	18.3603	33.5	17.4218	33.5	31.701	33.5	31.397	33.6	56.1273	33.6	57.0645
	43.8	2.06065	43.8	2.17475	43.9	4.1493	43.9	4.33148	43.9	4.9584	43.9	5.10105	44	6.0981	44	6.30083	44.1	7.7468	44.1	7.9075	44.2	9.4698	44.2	9.60394				33.4	8.6917	33.4	7.92795	33.5	12.6452	33.5	11.6338	33.6	18.3879	33.6	17.4507	33.6	31.7586	33.6	31.4588	33.7	56.2483	33.7	57.1869
	43.9	2.0642	43.9	2.17518	44	4.1483	44	4.33238	44	4.9608	44	5.10177	44.1	6.0998	44.1	6.30184	44.2	7.7436	44.2	7.90829	44.3	9.4694	44.3	9.60447				33.5	8.6917	33.5	7.93328	33.6	12.6619	33.6	11.6489	33.7	18.4184	33.7	17.4796	33.7	31.8339	33.7	31.5206	33.8	56.3734	33.8	57.3092
	44	2.0638	44	2.17561	44.1	4.1487	44.1	4.33326	44.1	4.9611	44.1	5.10249	44.2	6.1014	44.2	6.30286	44.3	7.743	44.3	7.90907	44.4	9.4734	44.4	9.60499				33.6	8.6963	33.6	7.93861	33.7	12.6771	33.7	11.664	33.8	18.436	33.8	17.5084	33.8	31.9004	33.8	31.5824	33.9	56.5052	33.9	57.4314
	44.1	2.0649	44.1	2.17603	44.2	4.1482	44.2	4.33415	44.2	4.9566	44.2	5.1032	44.3	6.1015	44.3	6.30386	44.4	7.744	44.4	7.90985	44.5	9.4763	44.5	9.60551				33.7	8.702	33.7	7.94394	33.8	12.6853	33.8	11.6791	33.9	18.4527	33.9	17.5373	33.9	31.9655	33.9	31.6441	34	56.6253	34	57.5535
	44.2	2.0649	44.2	2.17646	44.3	4.1466	44.3	4.33502	44.3	4.9565	44.3	5.10391	44.4	6.1019	44.4	6.30486	44.5	7.7429	44.5	7.91062	44.6	9.4794	44.6	9.60602				33.8	8.7058	33.8	7.94926	33.9	12.6959	33.9	11.6942	34	18.4763	34	17.5661	34	32.0346	34	31.7059	34.1	56.7525	34.1	57.6755
	44.3	2.0647	44.3	2.17688	44.4	4.1475	44.4	4.33589	44.4	4.9559	44.4	5.10462	44.5	6.0969	44.5	6.30585	44.6	7.7451	44.6	7.91139	44.7	9.4785	44.7	9.60653				33.9	8.713	33.9	7.95459	34	12.7083	34	11.7093	34.1	18.5068	34.1	17.5949	34.1	32.1099	34.1	31.7676	34.2	56.8761	34.2	57.7975
	44.4	2.0676	44.4	2.1773	44.5	4.1455	44.5	4.33676	44.5	4.9584	44.5	5.10532	44.6	6.0987	44.6	6.30684	44.7	7.7461	44.7	7.91215	44.8	9.47835	44.8	9.60703				34	8.7203	34	7.95992	34.1	12.7212	34.1	11.7244	34.2	18.5376	34.2	17.6238	34.2	32.1729	34.2	31.8293	34.3	56.9871	34.3	57.9193
	44.5	2.0675	44.5	2.17771	44.6	4.1479	44.6	4.33762	44.6	4.9583	44.6	5.10601	44.7	6.1021	44.7	6.30782	44.8	7.74635	44.8	7.91291	44.9	9.4776	44.9	9.60753				34.1	8.7206	34.1	7.96524	34.2	12.734	34.2	11.7395	34.3	18.5694	34.3	17.6526	34.3	32.2285	34.3	31.891	34.4	57.089	34.4	58.0411
	44.6	2.0662	44.6	2.17813	44.7	4.1509	44.7	4.33848	44.7	4.9586	44.7	5.10671	44.8	6.10095	44.8	6.30879	44.9	7.7516	44.9	7.91366	45	9.48465	45	9.60802				34.2	8.7251	34.2	7.97057	34.3	12.751	34.3	11.7545	34.4	18.5954	34.4	17.6814	34.4	32.3062	34.4	31.9526	34.5	57.1967	34.5	58.1629
	44.7	2.0694	44.7	2.17854	44.8	4.14845	44.8	4.33933	44.8	4.95655	44.8	5.1074	44.9	6.1055	44.9	6.30976	45	7.75605	45	7.9144	45.1	9.49155	45.1	9.60851				34.3	8.7265	34.3	7.97589	34.4	12.7685	34.4	11.7696	34.5	18.6177	34.5	17.7102	34.5	32.3681	34.5	32.0142	34.6	57.3178	34.6	58.2845
	44.8	2.06785	44.8	2.17895	44.9	4.1478	44.9	4.34018	44.9	4.9582	44.9	5.10808	45	6.10665	45	6.31072	45.1	7.75725	45.1	7.91514	45.2	9.49805	45.2	9.60899				34.4	8.7273	34.4	7.98121	34.5	12.7899	34.5	11.7847	34.6	18.6408	34.6	17.739	34.6	32.442	34.6	32.0758	34.7	57.425	34.7	58.4061
	44.9	2.0693	44.9	2.17935	45	4.14915	45	4.34102	45	4.96285	45	5.10876	45.1	6.11155	45.1	6.31167	45.2	7.75625	45.2	7.91587	45.3	9.5045	45.3	9.60947				34.5	8.7285	34.5	7.98654	34.6	12.8044	34.6	11.7998	34.7	18.6629	34.7	17.7678	34.7	32.5002	34.7	32.1374	34.8	57.5369	34.8	58.5275
	45	2.06935	45	2.17976	45.1	4.15065	45.1	4.34186	45.1	4.96855	45.1	5.10944	45.2	6.11095	45.2	6.31262	45.3	7.7572	45.3	7.9166	45.4	9.50735	45.4	9.60995				34.6	8.7333	34.6	7.99186	34.7	12.8116	34.7	11.8149	34.8	18.6928	34.8	17.7966	34.8	32.5676	34.8	32.199	34.9	57.6512	34.9	58.649
	45.1	2.07215	45.1	2.18016	45.2	4.15125	45.2	4.34269	45.2	4.97445	45.2	5.11011	45.3	6.1141	45.3	6.31356	45.4	7.75825	45.4	7.91732	45.5	9.5099	45.5	9.61042				34.7	8.74	34.7	7.99718	34.8	12.8271	34.8	11.8299	34.9	18.7257	34.9	17.8254	34.9	32.6369	34.9	32.2605	35	57.7718	35	58.7703
	45.2	2.07285	45.2	2.18056	45.3	4.153	45.3	4.34352	45.3	4.9794	45.3	5.11078	45.4	6.11695	45.4	6.3145	45.5	7.7618	45.5	7.91804	45.6	9.511	45.6	9.61089				34.8	8.7463	34.8	8.0025	34.9	12.843	34.9	11.845	35	18.7621	35	17.8542	35	32.7198	35	32.322	35.1	57.9033	35.1	58.8915
	45.3	2.0754	45.3	2.18096	45.4	4.15225	45.4	4.34434	45.4	4.98385	45.4	5.11144	45.5	6.1178	45.5	6.31543	45.6	7.7628	45.6	7.91875	45.7	9.5162	45.7	9.61135				34.9	8.7493	34.9	8.00782	35	12.8566	35	11.8601	35.1	18.7969	35.1	17.8829	35.1	32.7779	35.1	32.3835	35.2	58.019	35.2	59.0127
	45.4	2.07685	45.4	2.18135	45.5	4.1579	45.5	4.34516	45.5	4.9908	45.5	5.1121	45.6	6.1183	45.6	6.31635	45.7	7.7652	45.7	7.91946	45.8	9.5203	45.8	9.61181				35	8.7572	35	8.01314	35.1	12.8665	35.1	11.8751	35.2	18.8267	35.2	17.9117	35.2	32.8254	35.2	32.445	35.3	58.1465	35.3	59.1338
	45.5	2.0796	45.5	2.18174	45.6	4.1583	45.6	4.34598	45.6	4.9918	45.6	5.11276	45.7	6.1227	45.7	6.31727	45.8	7.7683	45.8	7.92016	45.9	9.5223	45.9	9.61226				35.1	8.7633	35.1	8.01846	35.2	12.8788	35.2	11.8902	35.3	18.8571	35.3	17.9405	35.3	32.8765	35.3	32.5064	35.4	58.2813	35.4	59.2548
	45.6	2.0804	45.6	2.18214	45.7	4.162	45.7	4.34678	45.7	4.9968	45.7	5.11341	45.8	6.1268	45.8	6.31818	45.9	7.7691	45.9	7.92085	46	9.52465	46	9.61271				35.2	8.7684	35.2	8.02378	35.3	12.8954	35.3	11.9053	35.4	18.8818	35.4	17.9692	35.4	32.9468	35.4	32.5678	35.5	58.4231	35.5	59.3758
	45.7	2.084	45.7	2.18252	45.8	4.1666	45.8	4.34759	45.8	5.0016	45.8	5.11406	45.9	6.1274	45.9	6.31908	46	7.77155	46	7.92154	46.1	9.52785	46.1	9.61315				35.3	8.7749	35.3	8.0291	35.4	12.9153	35.4	11.9203	35.5	18.9117	35.5	17.998	35.5	33.0118	35.5	32.6292	35.6	58.5386	35.6	59.4966
	45.8	2.0892	45.8	2.18291	45.9	4.17	45.9	4.34839	45.9	5.0021	45.9	5.1147	46	6.12935	46	6.31998	46.1	7.77385	46.1	7.92223	46.2	9.53085	46.2	9.61359				35.4	8.7743	35.4	8.03441	35.5	12.9321	35.5	11.9354	35.6	18.9449	35.6	18.0267	35.6	33.069	35.6	32.6906	35.7	58.6641	35.7	59.6174
	45.9	2.086	45.9	2.18329	46	4.17585	46	4.34918	46	5.00415	46	5.11534	46.1	6.12985	46.1	6.32088	46.2	7.77575	46.2	7.92291	46.3	9.52845	46.3	9.61403				35.5	8.7752	35.5	8.03973	35.6	12.9479	35.6	11.9505	35.7	18.9804	35.7	18.0554	35.7	33.1304	35.7	32.752	35.8	58.7901	35.8	59.7381
	46	2.08705	46	2.18368	46.1	4.17735	46.1	4.34997	46.1	5.00415	46.1	5.11598	46.2	6.13065	46.2	6.32177	46.3	7.77445	46.3	7.92359	46.4	9.5301	46.4	9.61446				35.6	8.7743	35.6	8.04505	35.7	12.9647	35.7	11.9655	35.8	19.0123	35.8	18.0842	35.8	33.1832	35.8	32.8133	35.9	58.92	35.9	59.8587
	46.1	2.09005	46.1	2.18406	46.2	4.17555	46.2	4.35076	46.2	5.00985	46.2	5.11661	46.3	6.12765	46.3	6.32265	46.4	7.7754	46.4	7.92426	46.5	9.5309	46.5	9.61489				35.7	8.7762	35.7	8.05036	35.8	12.9752	35.8	11.9806	35.9	19.0425	35.9	18.1129	35.9	33.2472	35.9	32.8746	36	59.0463	36	59.9793
	46.2	2.09435	46.2	2.18443	46.3	4.17565	46.3	4.35154	46.3	5.01035	46.3	5.11724	46.4	6.1276	46.4	6.32352	46.5	7.7769	46.5	7.92492	46.6	9.53605	46.6	9.61532				35.8	8.7777	35.8	8.05568	35.9	12.9881	35.9	11.9956	36	19.0728	36	18.1416	36	33.294	36	32.9359	36.1	59.1755	36.1	60.0998
	46.3	2.09435	46.3	2.18481	46.4	4.1772	46.4	4.35232	46.4	5.0089	46.4	5.11787	46.5	6.131	46.5	6.3244	46.6	7.78175	46.6	7.92558	46.7	9.5391	46.7	9.61574				35.9	8.7815	35.9	8.06099	36	12.9995	36	12.0107	36.1	19.0992	36.1	18.1703	36.1	33.3533	36.1	32.9972	36.2	59.3092	36.2	60.2201
	46.4	2.0967	46.4	2.18518	46.5	4.1797	46.5	4.35309	46.5	5.0119	46.5	5.11849	46.6	6.13595	46.6	6.32526	46.7	7.7884	46.7	7.92624	46.8	9.5391	46.8	9.61615				36	8.7826	36	8.06631	36.1	13.0148	36.1	12.0257	36.2	19.1299	36.2	18.199	36.2	33.4249	36.2	33.0584	36.3	59.4414	36.3	60.3405
	46.5	2.0955	46.5	2.18555	46.6	4.18585	46.6	4.35386	46.6	5.00965	46.6	5.1191	46.7	6.1392	46.7	6.32612	46.8	7.7891	46.8	7.92689	46.9	9.5401	46.9	9.61657				36.1	8.7837	36.1	8.07162	36.2	13.0344	36.2	12.0407	36.3	19.1596	36.3	18.2277	36.3	33.4809	36.3	33.1197	36.4	59.5608	36.4	60.4607
	46.6	2.09655	46.6	2.18592	46.7	4.1925	46.7	4.35462	46.7	5.0119	46.7	5.11972	46.8	6.1408	46.8	6.32697	46.9	7.7853	46.9	7.92753	47	9.54	47	9.61698				36.2	8.7871	36.2	8.07693	36.3	13.0508	36.3	12.0558	36.4	19.1925	36.4	18.2564	36.4	33.5419	36.4	33.1809	36.5	59.686	36.5	60.5809
	46.7	2.0979	46.7	2.18629	46.8	4.1982	46.8	4.35538	46.8	5.0131	46.8	5.12033	46.9	6.1393	46.9	6.32782	47	7.7881	47	7.92817	47.1	9.5388	47.1	9.61738				36.3	8.792	36.3	8.08224	36.4	13.0635	36.4	12.0708	36.5	19.2281	36.5	18.2851	36.5	33.5937	36.5	33.242	36.6	59.806	36.6	60.7009
	46.8	2.0987	46.8	2.18666	46.9	4.201	46.9	4.35613	46.9	5.0091	46.9	5.12094	47	6.1407	47	6.32867	47.1	7.7916	47.1	7.92881	47.2	9.534	47.2	9.61778				36.4	8.7962	36.4	8.08755	36.5	13.0761	36.5	12.0859	36.6	19.2564	36.6	18.3137	36.6	33.6756	36.6	33.3032	36.7	59.9399	36.7	60.821
	46.9	2.097	46.9	2.18702	47	4.2038	47	4.35688	47	5.0105	47	5.12154	47.1	6.1417	47.1	6.3295	47.2	7.7932	47.2	7.92944	47.3	9.53795	47.3	9.61818				36.5	8.7985	36.5	8.09286	36.6	13.0874	36.6	12.1009	36.7	19.2903	36.7	18.3424	36.7	33.7525	36.7	33.3643	36.8	60.0802	36.8	60.9409
	47	2.0961	47	2.18738	47.1	4.205	47.1	4.35763	47.1	5.013	47.1	5.12214	47.2	6.1444	47.2	6.33034	47.3	7.79415	47.3	7.93007	47.4	9.5396	47.4	9.61857				36.6	8.7936	36.6	8.09817	36.7	13.1025	36.7	12.1159	36.8	19.3252	36.8	18.3711	36.8	33.8259	36.8	33.4254	36.9	60.2156	36.9	61.0607
	47.1	2.0964	47.1	2.18774	47.2	4.202	47.2	4.35837	47.2	5.0147	47.2	5.12273	47.3	6.14825	47.3	6.33116	47.4	7.7957	47.4	7.93069	47.5	9.5432	47.5	9.61896				36.7	8.7955	36.7	8.10348	36.8	13.1133	36.8	12.131	36.9	19.3597	36.9	18.3997	36.9	33.8853	36.9	33.4865	37	60.3381	37	61.1805
	47.2	2.0975	47.2	2.1881	47.3	4.20415	47.3	4.35911	47.3	5.01785	47.3	5.12333	47.4	6.1506	47.4	6.33198	47.5	7.8012	47.5	7.93131	47.6	9.54755	47.6	9.61935				36.8	8.7972	36.8	8.10879	36.9	13.1253	36.9	12.146	37	19.3912	37	18.4284	37	33.9416	37	33.5476	37.1	60.4579	37.1	61.3002
	47.3	2.10585	47.3	2.18845	47.4	4.2087	47.4	4.35984	47.4	5.016	47.4	5.12391	47.5	6.1511	47.5	6.3328	47.6	7.80445	47.6	7.93192	47.7	9.54805	47.7	9.61973				36.9	8.8017	36.9	8.1141	37	13.1401	37	12.161	37.1	19.4088	37.1	18.457	37.1	33.99	37.1	33.6086	37.2	60.5849	37.2	61.4198
	47.4	2.1081	47.4	2.1888	47.5	4.2093	47.5	4.36057	47.5	5.0185	47.5	5.1245	47.6	6.15645	47.6	6.33361	47.7	7.80525	47.7	7.93253	47.8	9.55105	47.8	9.62011				37	8.8052	37	8.11941	37.1	13.1572	37.1	12.176	37.2	19.4252	37.2	18.4857	37.2	34.0565	37.2	33.6697	37.3	60.7092	37.3	61.5394
	47.5	2.1103	47.5	2.18915	47.6	4.21005	47.6	4.3613	47.6	5.02505	47.6	5.12508	47.7	6.16035	47.7	6.33442	47.8	7.80645	47.8	7.93313	47.9	9.55035	47.9	9.62049				37.1	8.8084	37.1	8.12472	37.2	13.1756	37.2	12.1911	37.3	19.4539	37.3	18.5143	37.3	34.1204	37.3	33.7307	37.4	60.8199	37.4	61.6588
	47.6	2.11165	47.6	2.1895	47.7	4.21335	47.7	4.36202	47.7	5.02705	47.7	5.12566	47.8	6.16125	47.8	6.33522	47.9	7.80635	47.9	7.93373	48	9.55215	48	9.62086				37.2	8.8177	37.2	8.13002	37.3	13.1882	37.3	12.2061	37.4	19.48	37.4	18.5429	37.4	34.1925	37.4	33.7917	37.5	60.9414	37.5	61.7782
	47.7	2.11375	47.7	2.18985	47.8	4.21225	47.8	4.36273	47.8	5.02955	47.8	5.12623	47.9	6.16355	47.9	6.33601	48	7.80325	48	7.93432	48.1	9.5528	48.1	9.62123				37.3	8.824	37.3	8.13533	37.4	13.2008	37.4	12.2211	37.5	19.5158	37.5	18.5715	37.5	34.2672	37.5	33.8526	37.6	61.0514	37.6	61.8975
	47.8	2.11855	47.8	2.1902	47.9	4.21185	47.9	4.36345	47.9	5.02915	47.9	5.12681	48	6.16555	48	6.3368	48.1	7.805	48.1	7.93491	48.2	9.551	48.2	9.62159				37.4	8.8313	37.4	8.14063	37.5	13.2132	37.5	12.2361	37.6	19.547	37.6	18.6002	37.6	34.3328	37.6	33.9136	37.7	61.1692	37.7	62.0168
	47.9	2.11775	47.9	2.19054	48	4.21375	48	4.36415	48	5.02865	48	5.12737	48.1	6.1674	48.1	6.33759	48.2	7.8068	48.2	7.9355	48.3	9.5529	48.3	9.62195				37.5	8.8356	37.5	8.14594	37.6	13.2218	37.6	12.2511	37.7	19.5694	37.7	18.6288	37.7	34.3891	37.7	33.9745	37.8	61.2937	37.8	62.1359
	48	2.11855	48	2.19088	48.1	4.2114	48.1	4.36486	48.1	5.0276	48.1	5.12794	48.2	6.1682	48.2	6.33836	48.3	7.8093	48.3	7.93608	48.4	9.5522	48.4	9.62231				37.6	8.8404	37.6	8.15124	37.7	13.2326	37.7	12.2661	37.8	19.5892	37.8	18.6574	37.8	34.4542	37.8	34.0354	37.9	61.3921	37.9	62.255
	48.1	2.1194	48.1	2.19122	48.2	4.2095	48.2	4.36556	48.2	5.0288	48.2	5.1285	48.3	6.1712	48.3	6.33914	48.4	7.8132	48.4	7.93666	48.5	9.5535	48.5	9.62267				37.7	8.8441	37.7	8.15654	37.8	13.2531	37.8	12.2811	37.9	19.6171	37.9	18.686	37.9	34.5153	37.9	34.0962	38	61.5031	38	62.374
	48.2	2.1179	48.2	2.19156	48.3	4.2116	48.3	4.36625	48.3	5.0267	48.3	5.12906	48.4	6.1763	48.4	6.33991	48.5	7.8173	48.5	7.93723	48.6	9.5588	48.6	9.62302				37.8	8.8458	37.8	8.16185	37.9	13.268	37.9	12.2961	38	19.6468	38	18.7145	38	34.5808	38	34.1571	38.1	61.6204	38.1	62.4929
	48.3	2.1189	48.3	2.19189	48.4	4.2154	48.4	4.36695	48.4	5.0304	48.4	5.12961	48.5	6.1783	48.5	6.34067	48.6	7.8234	48.6	7.9378	48.7	9.56095	48.7	9.62337				37.9	8.8527	37.9	8.16715	38	13.284	38	12.3111	38.1	19.6658	38.1	18.7431	38.1	34.6426	38.1	34.2179	38.2	61.7454	38.2	62.6118
	48.4	2.1231	48.4	2.19223	48.5	4.2203	48.5	4.36763	48.5	5.0284	48.5	5.13016	48.6	6.1807	48.6	6.34143	48.7	7.82395	48.7	7.93836	48.8	9.56245	48.8	9.62371				38	8.856	38	8.17245	38.1	13.2958	38.1	12.3261	38.2	19.6868	38.2	18.7717	38.2	34.7079	38.2	34.2787	38.3	61.8651	38.3	62.7306
	48.5	2.1221	48.5	2.19256	48.6	4.2299	48.6	4.36832	48.6	5.0317	48.6	5.13071	48.7	6.18095	48.7	6.34219	48.8	7.82355	48.8	7.93892	48.9	9.5647	48.9	9.62405				38.1	8.8595	38.1	8.17775	38.2	13.3066	38.2	12.3411	38.3	19.7063	38.3	18.8003	38.3	34.764	38.3	34.3395	38.4	61.9825	38.4	62.8492
	48.6	2.1274	48.6	2.19289	48.7	4.23165	48.7	4.369	48.7	5.03155	48.7	5.13125	48.8	6.18335	48.8	6.34294	48.9	7.822	48.9	7.93948	49	9.5711	49	9.62439				38.2	8.8609	38.2	8.18305	38.3	13.3215	38.3	12.3561	38.4	19.7328	38.4	18.8288	38.4	34.82	38.4	34.4003	38.5	62.0918	38.5	62.9679
	48.7	2.13075	48.7	2.19321	48.8	4.22895	48.8	4.36967	48.8	5.03475	48.8	5.13179	48.9	6.1836	48.9	6.34368	49	7.8259	49	7.94003	49.1	9.57155	49.1	9.62473				38.3	8.8609	38.3	8.18835	38.4	13.3328	38.4	12.3711	38.5	19.7768	38.5	18.8574	38.5	34.8774	38.5	34.461	38.6	62.2154	38.6	63.0864
	48.8	2.13065	48.8	2.19354	48.9	4.2287	48.9	4.37035	48.9	5.0347	48.9	5.13233	49	6.1866	49	6.34442	49.1	7.83195	49.1	7.94058	49.2	9.56865	49.2	9.62506				38.4	8.8656	38.4	8.19365	38.5	13.3459	38.5	12.3861	38.6	19.8066	38.6	18.8859	38.6	34.9371	38.6	34.5217	38.7	62.3434	38.7	63.2049
	48.9	2.1277	48.9	2.19386	49	4.2348	49	4.37101	49	5.0383	49	5.13287	49.1	6.19095	49.1	6.34516	49.2	7.83015	49.2	7.94112	49.3	9.56655	49.3	9.62539				38.5	8.8715	38.5	8.19895	38.6	13.3631	38.6	12.4011	38.7	19.8248	38.7	18.9145	38.7	35.0006	38.7	34.5824	38.8	62.4708	38.8	63.3233
	49	2.1313	49	2.19419	49.1	4.23875	49.1	4.37168	49.1	5.03535	49.1	5.1334	49.2	6.19305	49.2	6.34589	49.3	7.82625	49.3	7.94166	49.4	9.5702	49.4	9.62571				38.6	8.8771	38.6	8.20425	38.7	13.3717	38.7	12.4161	38.8	19.8475	38.8	18.943	38.8	35.0668	38.8	34.6431	38.9	62.5853	38.9	63.4416
	49.1	2.13445	49.1	2.19451	49.2	4.24035	49.2	4.37234	49.2	5.03535	49.2	5.13393	49.3	6.19545	49.3	6.34661	49.4	7.8292	49.4	7.94219	49.5	9.57155	49.5	9.62604				38.7	8.8808	38.7	8.20954	38.8	13.3809	38.8	12.4311	38.9	19.8682	38.9	18.9716	38.9	35.1335	38.9	34.7037	39	62.7216	39	63.5598
	49.2	2.13555	49.2	2.19483	49.3	4.24075	49.3	4.373	49.3	5.03535	49.3	5.13445	49.4	6.2001	49.4	6.34733	49.5	7.83075	49.5	7.94273	49.6	9.57105	49.6	9.62636				38.8	8.8855	38.8	8.21484	38.9	13.3929	38.9	12.446	39	19.8908	39	19.0001	39	35.2007	39	34.7644	39.1	62.845	39.1	63.678
	49.3	2.13325	49.3	2.19514	49.4	4.2414	49.4	4.37365	49.4	5.0362	49.4	5.13497	49.5	6.20305	49.5	6.34805	49.6	7.83315	49.6	7.94325	49.7	9.57545	49.7	9.62667				38.9	8.8856	38.9	8.22014	39	13.4041	39	12.461	39.1	19.9206	39.1	19.0286	39.1	35.2591	39.1	34.825	39.2	62.9755	39.2	63.7961
	49.4	2.1373	49.4	2.19546	49.5	4.24465	49.5	4.3743	49.5	5.03675	49.5	5.13549	49.6	6.20145	49.6	6.34876	49.7	7.83605	49.7	7.94378	49.8	9.58175	49.8	9.62699				39	8.8913	39	8.22543	39.1	13.4185	39.1	12.476	39.2	19.956	39.2	19.0571	39.2	35.3116	39.2	34.8856	39.3	63.0999	39.3	63.9141
	49.5	2.13635	49.5	2.19577	49.6	4.24685	49.6	4.37494	49.6	5.03845	49.6	5.13601	49.7	6.20235	49.7	6.34947	49.8	7.83725	49.8	7.9443	49.9	9.5826	49.9	9.6273				39.1	8.8978	39.1	8.23073	39.2	13.4358	39.2	12.491	39.3	19.9844	39.3	19.0856	39.3	35.3685	39.3	34.9461	39.4	63.2207	39.4	64.032
	49.6	2.13615	49.6	2.19608	49.7	4.25345	49.7	4.37558	49.7	5.04015	49.7	5.13652	49.8	6.20145	49.8	6.35017	49.9	7.8362	49.9	7.94481	50	9.58165	50	9.62761				39.2	8.9013	39.2	8.23602	39.3	13.4496	39.3	12.506	39.4	20.0125	39.4	19.1141	39.4	35.4384	39.4	35.0067	39.5	63.3327	39.5	64.1499
	49.7	2.13815	49.7	2.19639	49.8	4.25535	49.8	4.37622	49.8	5.04225	49.8	5.13703	49.9	6.1997	49.9	6.35087	50	7.83595	50	7.94532	50.1	9.5868	50.1	9.62791				39.3	8.8994	39.3	8.24131	39.4	13.4612	39.4	12.5209	39.5	20.0378	39.5	19.1426	39.5	35.5034	39.5	35.0672	39.6	63.4774	39.6	64.2677
	49.8	2.13445	49.8	2.1967	49.9	4.2536	49.9	4.37686	49.9	5.0425	49.9	5.13753	50	6.20035	50	6.35156	50.1	7.8399	50.1	7.94583	50.2	9.58955	50.2	9.62821				39.4	8.9019	39.4	8.24661	39.5	13.4762	39.5	12.5359	39.6	20.0697	39.6	19.1711	39.6	35.5704	39.6	35.1277	39.7	63.5929	39.7	64.3854
	49.9	2.1318	49.9	2.19701	50	4.25715	50	4.37749	50	5.04205	50	5.13804	50.1	6.2039	50.1	6.35225	50.2	7.84225	50.2	7.94634	50.3	9.5886	50.3	9.62851				39.5	8.9083	39.5	8.2519	39.6	13.4898	39.6	12.5509	39.7	20.0976	39.7	19.1996	39.7	35.6436	39.7	35.1882	39.8	63.7218	39.8	64.503
	50	2.13185	50	2.19731	50.1	4.2602	50.1	4.37811	50.1	5.0426	50.1	5.13854	50.2	6.20895	50.2	6.35294	50.3	7.8438	50.3	7.94684	50.4	9.58925	50.4	9.62881				39.6	8.9074	39.6	8.25719	39.7	13.5024	39.7	12.5658	39.8	20.1187	39.8	19.228	39.8	35.7195	39.8	35.2486	39.9	63.866	39.9	64.6206
	50.1	2.1344	50.1	2.19761	50.2	4.26385	50.2	4.37874	50.2	5.04195	50.2	5.13903	50.3	6.2117	50.3	6.35362	50.4	7.84635	50.4	7.94733	50.5	9.59035	50.5	9.6291				39.7	8.9152	39.7	8.26248	39.8	13.5202	39.8	12.5808	39.9	20.1367	39.9	19.2565	39.9	35.7933	39.9	35.309	40	64.0001	40	64.7381
	50.2	2.13865	50.2	2.19792	50.3	4.2622	50.3	4.37936	50.3	5.0438	50.3	5.13953	50.4	6.21185	50.4	6.35429	50.5	7.84895	50.5	7.94783	50.6	9.59275	50.6	9.62939				39.8	8.9211	39.8	8.26777	39.9	13.5333	39.9	12.5957	40	20.1641	40	19.285	40	35.8587	40	35.3694	40.1	64.1069	40.1	64.8555
	50.3	2.1365	50.3	2.19821	50.4	4.26295	50.4	4.37997	50.4	5.04505	50.4	5.14002	50.5	6.21315	50.5	6.35496	50.6	7.85385	50.6	7.94832	50.7	9.5949	50.7	9.62968				39.9	8.9268	39.9	8.27306	40	13.5519	40	12.6107	40.1	20.1989	40.1	19.3134	40.1	35.9224	40.1	35.4298	40.2	64.229	40.2	64.9728
	50.4	2.13955	50.4	2.19851	50.5	4.26385	50.5	4.38059	50.5	5.04885	50.5	5.14051	50.6	6.21515	50.6	6.35563	50.7	7.8566	50.7	7.9488	50.8	9.59465	50.8	9.62997				40	8.9365	40	8.27835	40.1	13.5583	40.1	12.6257	40.2	20.2299	40.2	19.3419	40.2	35.9827	40.2	35.4902	40.3	64.3457	40.3	65.09
	50.5	2.14335	50.5	2.19881	50.6	4.26895	50.6	4.3812	50.6	5.05145	50.6	5.14099	50.7	6.2184	50.7	6.35629	50.8	7.86095	50.8	7.94928	50.9	9.5979	50.9	9.63025				40.1	8.9445	40.1	8.28364	40.2	13.5669	40.2	12.6406	40.3	20.2638	40.3	19.3703	40.3	36.0297	40.3	35.5505	40.4	64.4663	40.4	65.2072
	50.6	2.14285	50.6	2.1991	50.7	4.2696	50.7	4.3818	50.7	5.0567	50.7	5.14148	50.8	6.21715	50.8	6.35695	50.9	7.864	50.9	7.94976	51	9.6025	51	9.63053				40.2	8.9523	40.2	8.28893	40.3	13.5858	40.3	12.6556	40.4	20.2954	40.4	19.3988	40.4	36.089	40.4	35.6109	40.5	64.6041	40.5	65.3243
	50.7	2.1436	50.7	2.1994	50.8	4.26895	50.8	4.3824	50.8	5.05715	50.8	5.14196	50.9	6.2191	50.9	6.3576	51	7.8662	51	7.95024	51.1	9.60195	51.1	9.63081				40.3	8.9589	40.3	8.29422	40.4	13.6037	40.4	12.6705	40.5	20.3216	40.5	19.4272	40.5	36.1492	40.5	35.6712	40.6	64.7349	40.6	65.4413
	50.8	2.14535	50.8	2.19969	50.9	4.2732	50.9	4.383	50.9	5.0593	50.9	5.14243	51	6.2202	51	6.35825	51.1	7.86975	51.1	7.95071	51.2	9.6053	51.2	9.63108				40.4	8.9673	40.4	8.2995	40.5	13.6171	40.5	12.6854	40.6	20.3479	40.6	19.4556	40.6	36.2004	40.6	35.7314	40.7	64.8432	40.7	65.5583
	50.9	2.1493	50.9	2.19998	51	4.2803	51	4.3836	51	5.0619	51	5.14291	51.1	6.21845	51.1	6.3589	51.2	7.8695	51.2	7.95118	51.3	9.6066	51.3	9.63136				40.5	8.976	40.5	8.30479	40.6	13.6257	40.6	12.7004	40.7	20.3764	40.7	19.484	40.7	36.2542	40.7	35.7917	40.8	64.9624	40.8	65.6752
	51	2.1501	51	2.20026	51.1	4.27955	51.1	4.38419	51.1	5.06225	51.1	5.14338	51.2	6.222	51.2	6.35954	51.3	7.8733	51.3	7.95164	51.4	9.6093	51.4	9.63163				40.6	8.98	40.6	8.31008	40.7	13.6362	40.7	12.7153	40.8	20.4045	40.8	19.5125	40.8	36.3102	40.8	35.8519	40.9	65.0792	40.9	65.7919
	51.1	2.14845	51.1	2.20055	51.2	4.2774	51.2	4.38478	51.2	5.0606	51.2	5.14384	51.3	6.2239	51.3	6.36018	51.4	7.8757	51.4	7.9521	51.5	9.6119	51.5	9.63189				40.7	8.978	40.7	8.31536	40.8	13.6511	40.8	12.7303	40.9	20.4297	40.9	19.5408	40.9	36.366	40.9	35.9121	41	65.1713	41	65.9087
	51.2	2.1481	51.2	2.20083	51.3	4.2739	51.3	4.38536	51.3	5.0598	51.3	5.14431	51.4	6.223	51.4	6.36081	51.5	7.8781	51.5	7.95256	51.6	9.6141	51.6	9.63216				40.8	8.9839	40.8	8.32065	40.9	13.6632	40.9	12.7452	41	20.458	41	19.5693	41	36.4192	41	35.9723	41.1	65.2813	41.1	66.0253
	51.3	2.1471	51.3	2.20112	51.4	4.269	51.4	4.38594	51.4	5.0615	51.4	5.14477	51.5	6.2256	51.5	6.36144	51.6	7.8798	51.6	7.95301	51.7	9.61545	51.7	9.63242				40.9	8.9855	40.9	8.32593	41	13.6752	41	12.7601	41.1	20.4995	41.1	19.5976	41.1	36.47	41.1	36.0325	41.2	65.4072	41.2	66.1419
	51.4	2.1464	51.4	2.2014	51.5	4.2698	51.5	4.38652	51.5	5.0611	51.5	5.14523	51.6	6.2292	51.6	6.36206	51.7	7.87705	51.7	7.95346	51.8	9.6156	51.8	9.63268				41	8.9855	41	8.33121	41.1	13.691	41.1	12.7751	41.2	20.5322	41.2	19.626	41.2	36.532	41.2	36.0926	41.3	65.517	41.3	66.2584
	51.5	2.1478	51.5	2.20168	51.6	4.2692	51.6	4.3871	51.6	5.0594	51.6	5.14569	51.7	6.22695	51.7	6.36268	51.8	7.8766	51.8	7.95391	51.9	9.6192	51.9	9.63294				41.1	8.9867	41.1	8.33649	41.2	13.7087	41.2	12.79	41.3	20.564	41.3	19.6544	41.3	36.6202	41.3	36.1528	41.4	65.6305	41.4	66.3748
	51.6	2.1475	51.6	2.20196	51.7	4.27075	51.7	4.38767	51.7	5.06065	51.7	5.14614	51.8	6.2287	51.8	6.3633	51.9	7.8776	51.9	7.95436	52	9.6233	52	9.63319				41.2	8.9922	41.2	8.34178	41.3	13.719	41.3	12.8049	41.4	20.6036	41.4	19.6828	41.4	36.6936	41.4	36.2129	41.5	65.7661	41.5	66.4912
	51.7	2.14785	51.7	2.20223	51.8	4.2671	51.8	4.38824	51.8	5.0604	51.8	5.14659	51.9	6.2305	51.9	6.36391	52	7.8821	52	7.9548	52.1	9.6226	52.1	9.63345				41.3	8.9965	41.3	8.34706	41.4	13.7248	41.4	12.8199	41.5	20.644	41.5	19.7111	41.5	36.7496	41.5	36.273	41.6	65.8787	41.6	66.6074
	51.8	2.1488	51.8	2.20251	51.9	4.2627	51.9	4.3888	51.9	5.0562	51.9	5.14704	52	6.2343	52	6.36452	52.1	7.884	52.1	7.95523	52.2	9.62485	52.2	9.6337				41.4	9.0015	41.4	8.35234	41.5	13.7386	41.5	12.8348	41.6	20.6725	41.6	19.7395	41.6	36.8123	41.6	36.333	41.7	65.9911	41.7	66.7236
	51.9	2.1474	51.9	2.20278	52	4.2618	52	4.38936	52	5.0567	52	5.14749	52.1	6.2339	52.1	6.36513	52.2	7.88475	52.2	7.95567	52.3	9.62575	52.3	9.63395				41.5	9.0074	41.5	8.35762	41.6	13.7504	41.6	12.8497	41.7	20.6929	41.7	19.7679	41.7	36.8763	41.7	36.3931	41.8	66.1245	41.8	66.8398
	52	2.1531	52	2.20305	52.1	4.2618	52.1	4.38992	52.1	5.0583	52.1	5.14793	52.2	6.23425	52.2	6.36573	52.3	7.88495	52.3	7.9561	52.4	9.62685	52.4	9.63419				41.6	9.0156	41.6	8.3629	41.7	13.7651	41.7	12.8646	41.8	20.7128	41.8	19.7962	41.8	36.9395	41.8	36.4531	41.9	66.2491	41.9	66.9558
	52.1	2.1507	52.1	2.20332	52.2	4.25965	52.2	4.39048	52.2	5.06075	52.2	5.14837	52.3	6.23585	52.3	6.36632	52.4	7.88565	52.4	7.95653	52.5	9.62625	52.5	9.63443				41.7	9.0153	41.7	8.36818	41.8	13.7814	41.8	12.8796	41.9	20.7433	41.9	19.8246	41.9	37.0055	41.9	36.5131	42	66.36	42	67.0718
	52.2	2.14945	52.2	2.20359	52.3	4.26015	52.3	4.39103	52.3	5.06345	52.3	5.14881	52.4	6.23445	52.4	6.36692	52.5	7.88725	52.5	7.95695	52.6	9.6252	52.6	9.63468				41.8	9.0173	41.8	8.37346	41.9	13.798	41.9	12.8945	42	20.7704	42	19.8529	42	37.0588	42	36.5731	42.1	66.4889	42.1	67.1877
	52.3	2.15195	52.3	2.20386	52.4	4.26375	52.4	4.39158	52.4	5.06325	52.4	5.14925	52.5	6.23395	52.5	6.36751	52.6	7.8862	52.6	7.95737	52.7	9.6256	52.7	9.63491				41.9	9.0228	41.9	8.37873	42	13.8132	42	12.9094	42.1	20.7953	42.1	19.8812	42.1	37.118	42.1	36.633	42.2	66.6078	42.2	67.3035
	52.4	2.15325	52.4	2.20413	52.5	4.26685	52.5	4.39213	52.5	5.06305	52.5	5.14968	52.6	6.2344	52.6	6.36809	52.7	7.8852	52.7	7.95779	52.8	9.6241	52.8	9.63515				42	9.0299	42	8.38401	42.1	13.8272	42.1	12.9243	42.2	20.822	42.2	19.9095	42.2	37.1851	42.2	36.6929	42.3	66.7302	42.3	67.4193
	52.5	2.14985	52.5	2.20439	52.6	4.2635	52.6	4.39267	52.6	5.0603	52.6	5.15011	52.7	6.2342	52.7	6.36867	52.8	7.8846	52.8	7.9582	52.9	9.62725	52.9	9.63539				42.1	9.0385	42.1	8.38929	42.2	13.8433	42.2	12.9392	42.3	20.8518	42.3	19.9379	42.3	37.2654	42.3	36.7528	42.4	66.8657	42.4	67.5349
	52.6	2.1455	52.6	2.20465	52.7	4.2618	52.7	4.39321	52.7	5.0544	52.7	5.15054	52.8	6.233	52.8	6.36925	52.9	7.88495	52.9	7.95862	53	9.63175	53	9.63562				42.2	9.0411	42.2	8.39456	42.3	13.8632	42.3	12.9541	42.4	20.8776	42.4	19.9662	42.4	37.3233	42.4	36.8127	42.5	67.0026	42.5	67.6505
	52.7	2.1429	52.7	2.20491	52.8	4.2598	52.8	4.39374	52.8	5.0509	52.8	5.15096	52.9	6.23435	52.9	6.36983	53	7.88685	53	7.95903	53.1	9.63375	53.1	9.63585				42.3	9.0453	42.3	8.39984	42.4	13.8814	42.4	12.969	42.5	20.9013	42.5	19.9945	42.5	37.3798	42.5	36.8726	42.6	67.1055	42.6	67.7661
	52.8	2.1411	52.8	2.20517	52.9	4.26195	52.9	4.39428	52.9	5.05215	52.9	5.15139	53	6.23835	53	6.3704	53.1	7.89365	53.1	7.95943	53.2	9.6348	53.2	9.63608				42.4	9.0528	42.4	8.40511	42.5	13.8994	42.5	12.9839	42.6	20.9258	42.6	20.0228	42.6	37.4425	42.6	36.9324	42.7	67.2062	42.7	67.8815
	52.9	2.14395	52.9	2.20543	53	4.26255	53	4.39481	53	5.05665	53	5.15181	53.1	6.23865	53.1	6.37096	53.2	7.8937	53.2	7.95983	53.3	9.6384	53.3	9.6363				42.5	9.0582	42.5	8.41039	42.6	13.9115	42.6	12.9988	42.7	20.9505	42.7	20.0511	42.7	37.4955	42.7	36.9923	42.8	67.3235	42.8	67.9969
	53	2.14265	53	2.20569	53.1	4.26555	53.1	4.39533	53.1	5.05415	53.1	5.15222	53.2	6.2403	53.2	6.37152	53.3	7.893	53.3	7.96023	53.4	9.63975	53.4	9.63652				42.6	9.0642	42.6	8.41566	42.7	13.9245	42.7	13.0137	42.8	20.9676	42.8	20.0794	42.8	37.5423	42.8	37.0521	42.9	67.4256	42.9	68.1122
	53.1	2.14135	53.1	2.20595	53.2	4.2684	53.2	4.39586	53.2	5.0556	53.2	5.15264	53.3	6.244	53.3	6.37208	53.4	7.89395	53.4	7.96063	53.5	9.6387	53.5	9.63675				42.7	9.0676	42.7	8.42094	42.8	13.9382	42.8	13.0286	42.9	20.9977	42.9	20.1076	42.9	37.596	42.9	37.1118	43	67.5331	43	68.2274
	53.2	2.1422	53.2	2.2062	53.3	4.2691	53.3	4.39638	53.3	5.0552	53.3	5.15305	53.4	6.24785	53.4	6.37264	53.5	7.8955	53.5	7.96102	53.6	9.63995	53.6	9.63697				42.8	9.071	42.8	8.42621	42.9	13.954	42.9	13.0435	43	21.0238	43	20.1359	43	37.647	43	37.1716	43.1	67.641	43.1	68.3426
	53.3	2.1424	53.3	2.20645	53.4	4.26685	53.4	4.3969	53.4	5.05355	53.4	5.15346	53.5	6.2503	53.5	6.37319	53.6	7.89495	53.6	7.96142	53.7	9.64255	53.7	9.63718				42.9	9.0748	42.9	8.43148	43	13.9719	43	13.0584	43.1	21.0528	43.1	20.1642	43.1	37.7116	43.1	37.2313	43.2	67.7611	43.2	68.4577
	53.4	2.13875	53.4	2.2067	53.5	4.2685	53.5	4.39741	53.5	5.0534	53.5	5.15387	53.6	6.24765	53.6	6.37374	53.7	7.89305	53.7	7.9618	53.8	9.6468	53.8	9.6374				43	9.0748	43	8.43675	43.1	13.9864	43.1	13.0733	43.2	21.0845	43.2	20.1925	43.2	37.7795	43.2	37.291	43.3	67.8753	43.3	68.5726
	53.5	2.1379	53.5	2.20695	53.6	4.26915	53.6	4.39792	53.6	5.05285	53.6	5.15427	53.7	6.25035	53.7	6.37428	53.8	7.8933	53.8	7.96219	53.9	9.6475	53.9	9.63761				43.1	9.0798	43.1	8.44202	43.2	13.9977	43.2	13.0882	43.3	21.1062	43.3	20.2207	43.3	37.8421	43.3	37.3507	43.4	67.9851	43.4	68.6876
	53.6	2.13845	53.6	2.2072	53.7	4.26955	53.7	4.39843	53.7	5.05205	53.7	5.15468	53.8	6.256	53.8	6.37483	53.9	7.8968	53.9	7.96257	54	9.6509	54	9.63782				43.2	9.0815	43.2	8.44729	43.3	14.0101	43.3	13.103	43.4	21.1317	43.4	20.249	43.4	37.9036	43.4	37.4104	43.5	68.0942	43.5	68.8024
	53.7	2.14135	53.7	2.20745	53.8	4.2702	53.8	4.39894	53.8	5.049	53.8	5.15508	53.9	6.2594	53.9	6.37536	54	7.9008	54	7.96295	54.1	9.6562	54.1	9.63803				43.3	9.0818	43.3	8.45256	43.4	14.0258	43.4	13.1179	43.5	21.1684	43.5	20.2772	43.5	37.9707	43.5	37.4701	43.6	68.1972	43.6	68.9172
	53.8	2.1416	53.8	2.20769	53.9	4.2694	53.9	4.39944	53.9	5.0523	53.9	5.15547	54	6.2631	54	6.3759	54.1	7.9036	54.1	7.96333	54.2	9.6551	54.2	9.63824				43.4	9.0827	43.4	8.45783	43.5	14.0388	43.5	13.1328	43.6	21.1913	43.6	20.3054	43.6	38.0425	43.6	37.5297	43.7	68.3174	43.7	69.0319
	53.9	2.1412	53.9	2.20794	54	4.2709	54	4.39994	54	5.0566	54	5.15587	54.1	6.2668	54.1	6.37643	54.2	7.9021	54.2	7.9637	54.3	9.6565	54.3	9.63844				43.5	9.0876	43.5	8.4631	43.6	14.053	43.6	13.1477	43.7	21.2154	43.7	20.3337	43.7	38.1035	43.7	37.5893	43.8	68.4452	43.8	69.1466
	54	2.1407	54	2.20818	54.1	4.2748	54.1	4.40044	54.1	5.06	54.1	5.15626	54.2	6.27	54.2	6.37696	54.3	7.8995	54.3	7.96407	54.4	9.6623	54.4	9.63865				43.6	9.0989	43.6	8.46836	43.7	14.0698	43.7	13.1625	43.8	21.2426	43.8	20.3619	43.8	38.1747	43.8	37.6489	43.9	68.5604	43.9	69.2611
	54.1	2.1419	54.1	2.20842	54.2	4.274	54.2	4.40094	54.2	5.0603	54.2	5.15665	54.3	6.2699	54.3	6.37748	54.4	7.9044	54.4	7.96444	54.5	9.66295	54.5	9.63885				43.7	9.1007	43.7	8.47363	43.8	14.0826	43.8	13.1774	43.9	21.2687	43.9	20.3901	43.9	38.2352	43.9	37.7084	44	68.6894	44	69.3756
	54.2	2.1412	54.2	2.20866	54.3	4.2716	54.3	4.40143	54.3	5.0588	54.3	5.15704	54.4	6.2738	54.4	6.378	54.5	7.90365	54.5	7.96481	54.6	9.66135	54.6	9.63905				43.8	9.0975	43.8	8.4789	43.9	14.0936	43.9	13.1923	44	21.2952	44	20.4183	44	38.2891	44	37.768	44.1	68.8118	44.1	69.49
	54.3	2.1394	54.3	2.2089	54.4	4.2713	54.4	4.40192	54.4	5.0568	54.4	5.15743	54.5	6.27145	54.5	6.37852	54.6	7.90625	54.6	7.96517	54.7	9.66	54.7	9.63925				43.9	9.0992	43.9	8.48416	44	14.1088	44	13.2072	44.1	21.3259	44.1	20.4465	44.1	38.3385	44.1	37.8275	44.2	68.9503	44.2	69.6044
	54.4	2.1419	54.4	2.20914	54.5	4.26995	54.5	4.4024	54.5	5.05275	54.5	5.15781	54.6	6.26705	54.6	6.37903	54.7	7.9036	54.7	7.96553	54.8	9.6609	54.8	9.63944				44	9.093	44	8.48943	44.1	14.1224	44.1	13.222	44.2	21.3586	44.2	20.4747	44.2	38.3884	44.2	37.887	44.3	69.0653	44.3	69.7186
	54.5	2.14175	54.5	2.20937	54.6	4.26865	54.6	4.40289	54.6	5.05115	54.6	5.15819	54.7	6.2629	54.7	6.37954	54.8	7.9103	54.8	7.96589	54.9	9.66335	54.9	9.63964				44.1	9.0933	44.1	8.49469	44.2	14.1385	44.2	13.2369	44.3	21.3922	44.3	20.5029	44.3	38.429	44.3	37.9465	44.4	69.1719	44.4	69.8328
	54.6	2.14195	54.6	2.20961	54.7	4.2671	54.7	4.40337	54.7	5.0504	54.7	5.15857	54.8	6.2642	54.8	6.38005	54.9	7.91115	54.9	7.96624	55	9.6636	55	9.63983				44.2	9.1007	44.2	8.49996	44.3	14.1472	44.3	13.2517	44.4	21.4148	44.4	20.5311	44.4	38.4864	44.4	38.0059	44.5	69.2884	44.5	69.947
	54.7	2.1402	54.7	2.20984	54.8	4.2667	54.8	4.40384	54.8	5.0519	54.8	5.15895	54.9	6.26365	54.9	6.38055	55	7.9135	55	7.96659	55.1	9.66745	55.1	9.64002				44.3	9.1015	44.3	8.50522	44.4	14.1588	44.4	13.2666	44.5	21.452	44.5	20.5593	44.5	38.5493	44.5	38.0654	44.6	69.4003	44.6	70.061
	54.8	2.1416	54.8	2.21007	54.9	4.27005	54.9	4.40432	54.9	5.05245	54.9	5.15932	55	6.2611	55	6.38105	55.1	7.91325	55.1	7.96694	55.2	9.665	55.2	9.64021				44.4	9.1001	44.4	8.51048	44.5	14.171	44.5	13.2815	44.6	21.488	44.6	20.5875	44.6	38.6069	44.6	38.1248	44.7	69.5137	44.7	70.175
	54.9	2.14875	54.9	2.21031	55	4.2697	55	4.40479	55	5.0532	55	5.15969	55.1	6.25975	55.1	6.38155	55.2	7.9127	55.2	7.96729	55.3	9.6612	55.3	9.6404				44.5	9.0973	44.5	8.51575	44.6	14.1805	44.6	13.2963	44.7	21.5122	44.7	20.6156	44.7	38.6705	44.7	38.1842	44.8	69.6361	44.8	70.2889
	55	2.1494	55	2.21053	55.1	4.26825	55.1	4.40526	55.1	5.05685	55.1	5.16006	55.2	6.2595	55.2	6.38205	55.3	7.9099	55.3	7.96763	55.4	9.66175	55.4	9.64058				44.6	9.0979	44.6	8.52101	44.7	14.1935	44.7	13.3112	44.8	21.5333	44.8	20.6438	44.8	38.7321	44.8	38.2435	44.9	69.7558	44.9	70.4027
	55.1	2.14995	55.1	2.21076	55.2	4.267	55.2	4.40573	55.2	5.0556	55.2	5.16043	55.3	6.2567	55.3	6.38254	55.4	7.90805	55.4	7.96797	55.5	9.65985	55.5	9.64076				44.7	9.0989	44.7	8.52627	44.8	14.2071	44.8	13.326	44.9	21.5542	44.9	20.6719	44.9	38.7853	44.9	38.3029	45	69.8748	45	70.5164
	55.2	2.1478	55.2	2.21099	55.3	4.2626	55.3	4.40619	55.3	5.054	55.3	5.1608	55.4	6.25915	55.4	6.38302	55.5	7.90835	55.5	7.96831	55.6	9.65965	55.6	9.64095				44.8	9.1054	44.8	8.53153	44.9	14.2223	44.9	13.3409	45	21.5817	45	20.7001	45	38.8574	45	38.3622	45.1	69.9743	45.1	70.6301
	55.3	2.1439	55.3	2.21122	55.4	4.26265	55.4	4.40665	55.4	5.05305	55.4	5.16116	55.5	6.26105	55.5	6.38351	55.6	7.90795	55.6	7.96865	55.7	9.66185	55.7	9.64113				44.9	9.1134	44.9	8.53679	45	14.2372	45	13.3557	45.1	21.6104	45.1	20.7282	45.1	38.9415	45.1	38.4215	45.2	70.0879	45.2	70.7437
	55.4	2.14725	55.4	2.21144	55.5	4.26175	55.5	4.40711	55.5	5.05815	55.5	5.16152	55.6	6.26165	55.6	6.38399	55.7	7.90775	55.7	7.96898	55.8	9.66335	55.8	9.6413				45	9.1155	45	8.54205	45.1	14.2533	45.1	13.3706	45.2	21.6398	45.2	20.7564	45.2	39.0175	45.2	38.4808	45.3	70.1902	45.3	70.8572
	55.5	2.14805	55.5	2.21166	55.6	4.26145	55.6	4.40757	55.6	5.05935	55.6	5.16188	55.7	6.26035	55.7	6.38447	55.8	7.90925	55.8	7.96932	55.9	9.6643	55.9	9.64148				45.1	9.1218	45.1	8.54731	45.2	14.2563	45.2	13.3854	45.3	21.6668	45.3	20.7845	45.3	39.1111	45.3	38.5401	45.4	70.3014	45.4	70.9707
	55.6	2.14905	55.6	2.21188	55.7	4.26265	55.7	4.40802	55.7	5.05785	55.7	5.16224	55.8	6.26525	55.8	6.38494	55.9	7.9125	55.9	7.96964	56	9.66255	56	9.64166				45.2	9.1263	45.2	8.55256	45.3	14.2651	45.3	13.4002	45.4	21.695	45.4	20.8126	45.4	39.204	45.4	38.5993	45.5	70.4256	45.5	71.0841
	55.7	2.15175	55.7	2.2121	55.8	4.26635	55.8	4.40847	55.8	5.05695	55.8	5.16259	55.9	6.2668	55.9	6.38542	56	7.91325	56	7.96997	56.1	9.6607	56.1	9.64183				45.3	9.1264	45.3	8.55782	45.4	14.2736	45.4	13.4151	45.5	21.7254	45.5	20.8407	45.5	39.2777	45.5	38.6585	45.6	70.5404	45.6	71.1974
	55.8	2.15155	55.8	2.21232	55.9	4.2684	55.9	4.40892	55.9	5.0575	55.9	5.16294	56	6.26615	56	6.38588	56.1	7.913	56.1	7.9703	56.2	9.6615	56.2	9.642				45.4	9.1314	45.4	8.56308	45.5	14.2856	45.5	13.4299	45.6	21.7514	45.6	20.8689	45.6	39.3422	45.6	38.7177	45.7	70.6623	45.7	71.3106
	55.9	2.1535	55.9	2.21254	56	4.26765	56	4.40937	56	5.06035	56	5.1633	56.1	6.2682	56.1	6.38635	56.2	7.9131	56.2	7.97062	56.3	9.6646	56.3	9.64217				45.5	9.1331	45.5	8.56833	45.6	14.2966	45.6	13.4447	45.7	21.7754	45.7	20.897	45.7	39.4096	45.7	38.7769	45.8	70.8002	45.8	71.4238
	56	2.15505	56	2.21276	56.1	4.268	56.1	4.40981	56.1	5.059	56.1	5.16364	56.2	6.269	56.2	6.38681	56.3	7.9106	56.3	7.97094	56.4	9.66165	56.4	9.64234				45.6	9.1379	45.6	8.57359	45.7	14.3107	45.7	13.4596	45.8	21.7946	45.8	20.9251	45.8	39.4805	45.8	38.836	45.9	70.9111	45.9	71.5369
	56.1	2.1546	56.1	2.21297	56.2	4.273	56.2	4.41025	56.2	5.0575	56.2	5.16399	56.3	6.2733	56.3	6.38727	56.4	7.90895	56.4	7.97125	56.5	9.6639	56.5	9.64251				45.7	9.1364	45.7	8.57884	45.8	14.3239	45.8	13.4744	45.9	21.8173	45.9	20.9532	45.9	39.5573	45.9	38.8952	46	71.0103	46	71.6499
	56.2	2.1583	56.2	2.21319	56.3	4.2739	56.3	4.41069	56.3	5.0584	56.3	5.16433	56.4	6.27765	56.4	6.38773	56.5	7.9127	56.5	7.97157	56.6	9.6655	56.6	9.64267				45.8	9.1356	45.8	8.5841	45.9	14.3399	45.9	13.4892	46	21.8449	46	20.9812	46	39.6298	46	38.9543	46.1	71.137	46.1	71.7629
	56.3	2.1615	56.3	2.2134	56.4	4.27375	56.4	4.41112	56.4	5.05565	56.4	5.16468	56.5	6.2815	56.5	6.38818	56.6	7.9127	56.6	7.97188	56.7	9.6653	56.7	9.64284				45.9	9.1349	45.9	8.58935	46	14.3547	46	13.504	46.1	21.8703	46.1	21.0093	46.1	39.6855	46.1	39.0134	46.2	71.2788	46.2	71.8757
	56.4	2.16255	56.4	2.21361	56.5	4.278	56.5	4.41156	56.5	5.0563	56.5	5.16502	56.6	6.2822	56.6	6.38864	56.7	7.9123	56.7	7.97219	56.8	9.6645	56.8	9.643				46	9.1357	46	8.5946	46.1	14.3709	46.1	13.5189	46.2	21.9028	46.2	21.0374	46.2	39.7416	46.2	39.0724	46.3	71.4202	46.3	71.9885
	56.5	2.1663	56.5	2.21382	56.6	4.2817	56.6	4.41199	56.6	5.0574	56.6	5.16535	56.7	6.284	56.7	6.38908	56.8	7.9119	56.8	7.9725	56.9	9.66525	56.9	9.64316				46.1	9.1381	46.1	8.59986	46.2	14.3841	46.2	13.5337	46.3	21.9377	46.3	21.0655	46.3	39.7876	46.3	39.1315	46.4	71.538	46.4	72.1013
	56.6	2.1639	56.6	2.21403	56.7	4.2813	56.7	4.41241	56.7	5.0579	56.7	5.16569	56.8	6.2824	56.8	6.38953	56.9	7.91065	56.9	7.9728	57	9.6647	57	9.64332				46.2	9.1416	46.2	8.60511	46.3	14.3986	46.3	13.5485	46.4	21.963	46.4	21.0935	46.4	39.837	46.4	39.1905	46.5	71.651	46.5	72.2139
	56.7	2.1639	56.7	2.21424	56.8	4.2812	56.8	4.41284	56.8	5.0567	56.8	5.16602	56.9	6.28435	56.9	6.38997	57	7.911	57	7.97311	57.1	9.6653	57.1	9.64348				46.3	9.149	46.3	8.61036	46.4	14.4086	46.4	13.5633	46.5	21.9797	46.5	21.1216	46.5	39.8865	46.5	39.2495	46.6	71.7565	46.6	72.3265
	56.8	2.1599	56.8	2.21445	56.9	4.28545	56.9	4.41326	56.9	5.05085	56.9	5.16636	57	6.2806	57	6.39041	57.1	7.9126	57.1	7.97341	57.2	9.668	57.2	9.64363				46.4	9.1545	46.4	8.61561	46.5	14.421	46.5	13.5781	46.6	22.0102	46.6	21.1496	46.6	39.9388	46.6	39.3085	46.7	71.8654	46.7	72.439
	56.9	2.16185	56.9	2.21466	57	4.2856	57	4.41368	57	5.0499	57	5.16669	57.1	6.2808	57.1	6.39085	57.2	7.9156	57.2	7.97371	57.3	9.67055	57.3	9.64379				46.5	9.1563	46.5	8.62086	46.6	14.4329	46.6	13.5929	46.7	22.0324	46.7	21.1777	46.7	40.003	46.7	39.3675	46.8	71.9712	46.8	72.5515
	57	2.1631	57	2.21486	57.1	4.2899	57.1	4.4141	57.1	5.0544	57.1	5.16701	57.2	6.2812	57.2	6.39128	57.3	7.91805	57.3	7.974	57.4	9.6738	57.4	9.64394				46.6	9.1562	46.6	8.62611	46.7	14.4438	46.7	13.6077	46.8	22.05	46.8	21.2057	46.8	40.0712	46.8	39.4264	46.9	72.0702	46.9	72.6638
	57.1	2.1681	57.1	2.21506	57.2	4.2908	57.2	4.41452	57.2	5.0602	57.2	5.16734	57.3	6.28445	57.3	6.39171	57.4	7.9234	57.4	7.9743	57.5	9.67455	57.5	9.64409				46.7	9.1589	46.7	8.63136	46.8	14.4568	46.8	13.6226	46.9	22.0769	46.9	21.2338	46.9	40.1383	46.9	39.4853	47	72.1768	47	72.7761
	57.2	2.1702	57.2	2.21527	57.3	4.29615	57.3	4.41493	57.3	5.05865	57.3	5.16766	57.4	6.2845	57.4	6.39214	57.5	7.92455	57.5	7.97459	57.6	9.6733	57.6	9.64424				46.8	9.1666	46.8	8.63661	46.9	14.4702	46.9	13.6374	47	22.107	47	21.2618	47	40.1996	47	39.5442	47.1	72.2895	47.1	72.8883
	57.3	2.16845	57.3	2.21547	57.4	4.2956	57.4	4.41534	57.4	5.057	57.4	5.16799	57.5	6.28605	57.5	6.39256	57.6	7.9252	57.6	7.97488	57.7	9.6741	57.7	9.64439				46.9	9.173	46.9	8.64185	47	14.4866	47	13.6522	47.1	22.1403	47.1	21.2898	47.1	40.2628	47.1	39.6031	47.2	72.3953	47.2	73.0005
	57.4	2.1663	57.4	2.21567	57.5	4.30125	57.5	4.41575	57.5	5.05725	57.5	5.16831	57.6	6.2877	57.6	6.39299	57.7	7.9239	57.7	7.97517	57.8	9.67275	57.8	9.64454				47	9.1816	47	8.6471	47.1	14.5051	47.1	13.667	47.2	22.1698	47.2	21.3178	47.2	40.3114	47.2	39.6619	47.3	72.4923	47.3	73.1126
	57.5	2.16565	57.5	2.21587	57.6	4.3048	57.6	4.41616	57.6	5.0598	57.6	5.16862	57.7	6.2894	57.7	6.39341	57.8	7.92325	57.8	7.97545	57.9	9.6734	57.9	9.64469				47.1	9.1858	47.1	8.65235	47.2	14.5167	47.2	13.6818	47.3	22.2	47.3	21.3458	47.3	40.3642	47.3	39.7208	47.4	72.5984	47.4	73.2246
	57.6	2.168	57.6	2.21607	57.7	4.3028	57.7	4.41656	57.7	5.062	57.7	5.16894	57.8	6.29105	57.8	6.39382	57.9	7.9263	57.9	7.97573	58	9.67275	58	9.64483				47.2	9.1912	47.2	8.65759	47.3	14.533	47.3	13.6966	47.4	22.2333	47.4	21.3738	47.4	40.4155	47.4	39.7796	47.5	72.7096	47.5	73.3365
	57.7	2.1687	57.7	2.21626	57.8	4.29825	57.8	4.41696	57.8	5.06515	57.8	5.16926	57.9	6.2914	57.9	6.39424	58	7.92935	58	7.97602	58.1	9.67645	58.1	9.64497				47.3	9.194	47.3	8.66284	47.4	14.5531	47.4	13.7113	47.5	22.2628	47.5	21.4018	47.5	40.473	47.5	39.8384	47.6	72.8317	47.6	73.4484
	57.8	2.16885	57.8	2.21646	57.9	4.2999	57.9	4.41736	57.9	5.0681	57.9	5.16957	58	6.29135	58	6.39465	58.1	7.93075	58.1	7.9763	58.2	9.6792	58.2	9.64512				47.4	9.1947	47.4	8.66808	47.5	14.5634	47.5	13.7261	47.6	22.2908	47.6	21.4298	47.6	40.5451	47.6	39.8972	47.7	72.9618	47.7	73.5601
	57.9	2.1723	57.9	2.21665	58	4.30225	58	4.41776	58	5.06765	58	5.16988	58.1	6.29295	58.1	6.39506	58.2	7.9316	58.2	7.97657	58.3	9.67955	58.3	9.64526				47.5	9.1925	47.5	8.67333	47.6	14.5715	47.6	13.7409	47.7	22.3231	47.7	21.4578	47.7	40.5998	47.7	39.9559	47.8	73.0883	47.8	73.6719
	58	2.17335	58	2.21685	58.1	4.30675	58.1	4.41815	58.1	5.07075	58.1	5.17019	58.2	6.2892	58.2	6.39547	58.3	7.92885	58.3	7.97685	58.4	9.68305	58.4	9.6454				47.6	9.197	47.6	8.67857	47.7	14.5841	47.7	13.7557	47.8	22.3576	47.8	21.4858	47.8	40.6566	47.8	40.0146	47.9	73.1923	47.9	73.7835
	58.1	2.17405	58.1	2.21704	58.2	4.3094	58.2	4.41855	58.2	5.0716	58.2	5.17049	58.3	6.28595	58.3	6.39587	58.4	7.93065	58.4	7.97712	58.5	9.68795	58.5	9.64553				47.7	9.2007	47.7	8.68381	47.8	14.5955	47.8	13.7705	47.9	22.3956	47.9	21.5137	47.9	40.7102	47.9	40.0733	48	73.3049	48	73.8951
	58.2	2.1707	58.2	2.21723	58.3	4.30855	58.3	4.41894	58.3	5.06565	58.3	5.1708	58.4	6.28725	58.4	6.39627	58.5	7.93645	58.5	7.97739	58.6	9.68835	58.6	9.64567				47.8	9.1989	47.8	8.68906	47.9	14.6086	47.9	13.7853	48	22.4236	48	21.5417	48	40.7709	48	40.132	48.1	73.4238	48.1	74.0066
	58.3	2.16755	58.3	2.21742	58.4	4.31115	58.4	4.41932	58.4	5.06455	58.4	5.1711	58.5	6.28995	58.5	6.39667	58.6	7.93955	58.6	7.97766	58.7	9.68945	58.7	9.64581				47.9	9.2014	47.9	8.6943	48	14.6229	48	13.8001	48.1	22.4498	48.1	21.5696	48.1	40.8324	48.1	40.1907	48.2	73.5484	48.2	74.118
	58.4	2.16695	58.4	2.21761	58.5	4.31455	58.5	4.41971	58.5	5.06515	58.5	5.1714	58.6	6.28845	58.6	6.39707	58.7	7.94555	58.7	7.97793	58.8	9.68855	58.8	9.64594				48	9.2023	48	8.69954	48.1	14.635	48.1	13.8148	48.2	22.4797	48.2	21.5976	48.2	40.8928	48.2	40.2493	48.3	73.667	48.3	74.2294
	58.5	2.16915	58.5	2.2178	58.6	4.31785	58.6	4.42009	58.6	5.06635	58.6	5.1717	58.7	6.29265	58.7	6.39746	58.8	7.94695	58.8	7.97819	58.9	9.69115	58.9	9.64607				48.1	9.2052	48.1	8.70478	48.2	14.6468	48.2	13.8296	48.3	22.5071	48.3	21.6255	48.3	40.964	48.3	40.3079	48.4	73.7762	48.4	74.3406
	58.6	2.16595	58.6	2.21798	58.7	4.32645	58.7	4.42047	58.7	5.07195	58.7	5.172	58.8	6.29815	58.8	6.39785	58.9	7.95185	58.9	7.97845	59	9.6934	59	9.64621				48.2	9.2131	48.2	8.71002	48.3	14.6624	48.3	13.8444	48.4	22.5277	48.4	21.6535	48.4	41.0321	48.4	40.3666	48.5	73.8762	48.5	74.4519
	58.7	2.17115	58.7	2.21817	58.8	4.33525	58.8	4.42085	58.8	5.07145	58.8	5.1723	58.9	6.29925	58.9	6.39824	59	7.9585	59	7.97872	59.1	9.69275	59.1	9.64634				48.3	9.2205	48.3	8.71526	48.4	14.6728	48.4	13.8591	48.5	22.5558	48.5	21.6814	48.5	41.0951	48.5	40.4251	48.6	73.9891	48.6	74.563
	58.8	2.17275	58.8	2.21836	58.9	4.34095	58.9	4.42123	58.9	5.07285	58.9	5.17259	59	6.2978	59	6.39862	59.1	7.96235	59.1	7.97897	59.2	9.69425	59.2	9.64647				48.4	9.2225	48.4	8.7205	48.5	14.6851	48.5	13.8739	48.6	22.5859	48.6	21.7093	48.6	41.1605	48.6	40.4837	48.7	74.0967	48.7	74.6741
	58.9	2.17315	58.9	2.21854	59	4.3426	59	4.4216	59	5.0766	59	5.17288	59.1	6.29745	59.1	6.39901	59.2	7.96325	59.2	7.97923	59.3	9.6984	59.3	9.64659				48.5	9.2226	48.5	8.72574	48.6	14.6964	48.6	13.8887	48.7	22.6183	48.7	21.7373	48.7	41.2333	48.7	40.5422	48.8	74.191	48.8	74.7851
	59	2.1719	59	2.21872	59.1	4.34175	59.1	4.42198	59.1	5.07765	59.1	5.17317	59.2	6.29635	59.2	6.39939	59.3	7.9706	59.3	7.97949	59.4	9.70105	59.4	9.64672				48.6	9.2235	48.6	8.73097	48.7	14.7047	48.7	13.9034	48.8	22.6387	48.8	21.7652	48.8	41.3038	48.8	40.6007	48.9	74.3056	48.9	74.896
	59.1	2.17165	59.1	2.2189	59.2	4.34295	59.2	4.42235	59.2	5.07155	59.2	5.17346	59.3	6.2993	59.3	6.39977	59.4	7.96775	59.4	7.97974	59.5	9.70135	59.5	9.64685				48.7	9.2308	48.7	8.73621	48.8	14.7166	48.8	13.9182	48.9	22.6604	48.9	21.7931	48.9	41.3744	48.9	40.6592	49	74.4404	49	75.0068
	59.2	2.17095	59.2	2.21909	59.3	4.3477	59.3	4.42271	59.3	5.0734	59.3	5.17375	59.4	6.30315	59.4	6.40014	59.5	7.96815	59.5	7.97999	59.6	9.70475	59.6	9.64697				48.8	9.2329	48.8	8.74145	48.9	14.731	48.9	13.933	49	22.692	49	21.821	49	41.4378	49	40.7177	49.1	74.5648	49.1	75.1176
	59.3	2.1699	59.3	2.21927	59.4	4.34385	59.4	4.42308	59.4	5.07315	59.4	5.17404	59.5	6.30935	59.5	6.40051	59.6	7.96915	59.6	7.98024	59.7	9.7098	59.7	9.6471				48.9	9.2327	48.9	8.74668	49	14.7478	49	13.9477	49.1	22.7177	49.1	21.8489	49.1	41.4972	49.1	40.7762	49.2	74.6713	49.2	75.2283
	59.4	2.16595	59.4	2.21944	59.5	4.34535	59.5	4.42344	59.5	5.07535	59.5	5.17432	59.6	6.31405	59.6	6.40089	59.7	7.9706	59.7	7.98049	59.8	9.7109	59.8	9.64722				49	9.2351	49	8.75192	49.1	14.7591	49.1	13.9625	49.2	22.7372	49.2	21.8768	49.2	41.5528	49.2	40.8346	49.3	74.7779	49.3	75.339
	59.5	2.16275	59.5	2.21962	59.6	4.34785	59.6	4.42381	59.6	5.07575	59.6	5.1746	59.7	6.3186	59.7	6.40125	59.8	7.9751	59.8	7.98073	59.9	9.70985	59.9	9.64734				49.1	9.2386	49.1	8.75715	49.2	14.7699	49.2	13.9772	49.3	22.7533	49.3	21.9047	49.3	41.6089	49.3	40.893	49.4	74.887	49.4	75.4495
	59.6	2.16635	59.6	2.2198	59.7	4.3541	59.7	4.42417	59.7	5.0778	59.7	5.17488	59.8	6.3218	59.8	6.40162	59.9	7.97515	59.9	7.98098	60	9.71155	60	9.64746				49.2	9.2407	49.2	8.76238	49.3	14.7812	49.3	13.992	49.4	22.7718	49.4	21.9325	49.4	41.6723	49.4	40.9514	49.5	75.006	49.5	75.56
	59.7	2.1681	59.7	2.21997	59.8	4.3555	59.8	4.42452	59.8	5.0817	59.8	5.17516	59.9	6.32405	59.9	6.40198	60	7.97585	60	7.98122	60.1	9.71665	60.1	9.64758				49.3	9.2401	49.3	8.76762	49.4	14.7905	49.4	14.0067	49.5	22.8019	49.5	21.9604	49.5	41.7422	49.5	41.0098	49.6	75.1309	49.6	75.6705
	59.8	2.1704	59.8	2.22015	59.9	4.35335	59.9	4.42488	59.9	5.08065	59.9	5.17544	60	6.32465	60	6.40235	60.1	7.98385	60.1	7.98146	60.2	9.7217	60.2	9.6477				49.4	9.2366	49.4	8.77285	49.5	14.8021	49.5	14.0215	49.6	22.8296	49.6	21.9883	49.6	41.8021	49.6	41.0681	49.7	75.2524	49.7	75.7808
	59.9	2.16995	59.9	2.22032	60	4.35475	60	4.42523	60	5.07805	60	5.17571	60.1	6.32705	60.1	6.4027	60.2	7.9864	60.2	7.9817	60.3	9.7252	60.3	9.64781				49.5	9.239	49.5	8.77808	49.6	14.8094	49.6	14.0362	49.7	22.8567	49.7	22.0161	49.7	41.8413	49.7	41.1264	49.8	75.3691	49.8	75.8911
	60	2.17105	60	2.2205	60.1	4.35945	60.1	4.42558	60.1	5.08455	60.1	5.17599	60.2	6.3291	60.2	6.40306	60.3	7.9874	60.3	7.98194	60.4	9.7273	60.4	9.64793				49.6	9.2409	49.6	8.78331	49.7	14.8189	49.7	14.051	49.8	22.8855	49.8	22.044	49.8	41.8866	49.8	41.1847	49.9	75.4895	49.9	76.0013
	60.1	2.17095	60.1	2.22067	60.2	4.3604	60.2	4.42593	60.2	5.0836	60.2	5.17626	60.3	6.328	60.3	6.40342	60.4	7.9927	60.4	7.98217	60.5	9.7261	60.5	9.64804				49.7	9.2408	49.7	8.78854	49.8	14.8286	49.8	14.0657	49.9	22.9201	49.9	22.0718	49.9	41.9358	49.9	41.243	50	75.602	50	76.1115
	60.2	2.1683	60.2	2.22084	60.3	4.3604	60.3	4.42628	60.3	5.0847	60.3	5.17653	60.4	6.3324	60.4	6.40377	60.5	7.9952	60.5	7.9824	60.6	9.72595	60.6	9.64816				49.8	9.2436	49.8	8.79377	49.9	14.8391	49.9	14.0804	50	22.9523	50	22.0997	50	41.986	50	41.3013	50.1	75.7043	50.1	76.2215
	60.3	2.1701	60.3	2.22101	60.4	4.3668	60.4	4.42663	60.4	5.0849	60.4	5.1768	60.5	6.3331	60.5	6.40412	60.6	7.99445	60.6	7.98264	60.7	9.72765	60.7	9.64827				49.9	9.2531	49.9	8.799	50	14.8527	50	14.0952	50.1	22.9791	50.1	22.1275	50.1	42.0493	50.1	41.3595	50.2	75.795	50.2	76.3315
	60.4	2.1702	60.4	2.22118	60.5	4.3675	60.5	4.42697	60.5	5.0815	60.5	5.17707	60.6	6.33845	60.6	6.40447	60.7	7.99795	60.7	7.98287	60.8	9.733	60.8	9.64838				50	9.2598	50	8.80423	50.1	14.8644	50.1	14.1099	50.2	23.0058	50.2	22.1553	50.2	42.1117	50.2	41.4177	50.3	75.9227	50.3	76.4415
	60.5	2.1676	60.5	2.22135	60.6	4.36835	60.6	4.42731	60.6	5.08535	60.6	5.17733	60.7	6.34355	60.7	6.40481	60.8	8.0017	60.8	7.98309	60.9	9.73435	60.9	9.64849				50.1	9.2664	50.1	8.80946	50.2	14.8731	50.2	14.1246	50.3	23.0351	50.3	22.1832	50.3	42.1753	50.3	41.4759	50.4	76.0427	50.4	76.5513
	60.6	2.17025	60.6	2.22151	60.7	4.37175	60.7	4.42765	60.7	5.08925	60.7	5.17759	60.8	6.3459	60.8	6.40515	60.9	8.00335	60.9	7.98332	61	9.73635	61	9.6486				50.2	9.2688	50.2	8.81469	50.3	14.8826	50.3	14.1394	50.4	23.065	50.4	22.211	50.4	42.2313	50.4	41.5341	50.5	76.1467	50.5	76.6611
	60.7	2.16825	60.7	2.22168	60.8	4.3748	60.8	4.42799	60.8	5.0955	60.8	5.17786	60.9	6.34945	60.9	6.40549	61	8.00215	61	7.98354	61.1	9.73865	61.1	9.64871				50.3	9.2688	50.3	8.81992	50.4	14.896	50.4	14.1541	50.5	23.0901	50.5	22.2388	50.5	42.3059	50.5	41.5923	50.6	76.2597	50.6	76.7708
	60.8	2.1696	60.8	2.22184	60.9	4.38095	60.9	4.42833	60.9	5.09725	60.9	5.17812	61	6.35215	61	6.40583	61.1	8.00305	61.1	7.98377	61.2	9.74205	61.2	9.64881				50.4	9.2719	50.4	8.82514	50.5	14.911	50.5	14.1688	50.6	23.1141	50.6	22.2666	50.6	42.3708	50.6	41.6504	50.7	76.3609	50.7	76.8805
	60.9	2.17015	60.9	2.22201	61	4.37755	61	4.42866	61	5.10095	61	5.17838	61.1	6.35335	61.1	6.40617	61.2	8.00565	61.2	7.98399	61.3	9.7468	61.3	9.64892				50.5	9.2775	50.5	8.83037	50.6	14.9253	50.6	14.1835	50.7	23.1379	50.7	22.2944	50.7	42.4294	50.7	41.7085	50.8	76.4766	50.8	76.99
	61	2.16995	61	2.22217	61.1	4.37915	61.1	4.42899	61.1	5.09875	61.1	5.17864	61.2	6.35645	61.2	6.4065	61.3	8.0076	61.3	7.98421	61.4	9.7503	61.4	9.64903				50.6	9.2789	50.6	8.83559	50.7	14.9342	50.7	14.1982	50.8	23.1644	50.8	22.3222	50.8	42.4979	50.8	41.7666	50.9	76.5852	50.9	77.0995
	61.1	2.16995	61.1	2.22233	61.2	4.38335	61.2	4.42932	61.2	5.10025	61.2	5.17889	61.3	6.3558	61.3	6.40684	61.4	8.0127	61.4	7.98443	61.5	9.7498	61.5	9.64913				50.7	9.2795	50.7	8.84082	50.8	14.9425	50.8	14.213	50.9	23.1995	50.9	22.35	50.9	42.5558	50.9	41.8247	51	76.7106	51	77.209
	61.2	2.17245	61.2	2.22249	61.3	4.3888	61.3	4.42965	61.3	5.1014	61.3	5.17915	61.4	6.3577	61.4	6.40717	61.5	8.0152	61.5	7.98464	61.6	9.74765	61.6	9.64923				50.8	9.2813	50.8	8.84604	50.9	14.9573	50.9	14.2277	51	23.229	51	22.3777	51	42.6075	51	41.8827	51.1	76.7976	51.1	77.3183
	61.3	2.1736	61.3	2.22266	61.4	4.3924	61.4	4.42997	61.4	5.1079	61.4	5.1794	61.5	6.3612	61.5	6.40749	61.6	8.02005	61.6	7.98486	61.7	9.7496	61.7	9.64933				50.9	9.2834	50.9	8.85127	51	14.9699	51	14.2424	51.1	23.2629	51.1	22.4055	51.1	42.6649	51.1	41.9408	51.2	76.9157	51.2	77.4276
	61.4	2.1762	61.4	2.22282	61.5	4.3949	61.5	4.4303	61.5	5.1139	61.5	5.17965	61.6	6.36295	61.6	6.40782	61.7	8.0199	61.7	7.98507	61.8	9.74965	61.8	9.64944				51	9.2901	51	8.85649	51.1	14.9813	51.1	14.2571	51.2	23.2939	51.2	22.4333	51.2	42.7151	51.2	41.9988	51.3	77.0283	51.3	77.5368
	61.5	2.1734	61.5	2.22297	61.6	4.39935	61.6	4.43062	61.6	5.11185	61.6	5.1799	61.7	6.3619	61.7	6.40814	61.8	8.01505	61.8	7.98528	61.9	9.7505	61.9	9.64954				51.1	9.2944	51.1	8.86171	51.2	14.9952	51.2	14.2718	51.3	23.3259	51.3	22.461	51.3	42.7576	51.3	42.0568	51.4	77.1276	51.4	77.646
	61.6	2.17235	61.6	2.22313	61.7	4.4003	61.7	4.43094	61.7	5.1116	61.7	5.18015	61.8	6.35825	61.8	6.40846	61.9	8.0154	61.9	7.98549	62	9.7506	62	9.64964				51.2	9.3001	51.2	8.86693	51.3	15.0071	51.3	14.2865	51.4	23.3542	51.4	22.4888	51.4	42.8172	51.4	42.1147	51.5	77.2289	51.5	77.7551
	61.7	2.1704	61.7	2.22329	61.8	4.39795	61.8	4.43126	61.8	5.11035	61.8	5.1804	61.9	6.3636	61.9	6.40878	62	8.0171	62	7.9857	62.1	9.74605	62.1	9.64973				51.3	9.3048	51.3	8.87216	51.4	15.0181	51.4	14.3012	51.5	23.3694	51.5	22.5165	51.5	42.875	51.5	42.1727	51.6	77.3347	51.6	77.8641
	61.8	2.16695	61.8	2.22344	61.9	4.4017	61.9	4.43158	61.9	5.1121	61.9	5.18064	62	6.3627	62	6.4091	62.1	8.01485	62.1	7.98591	62.2	9.7474	62.2	9.64983				51.4	9.3091	51.4	8.87738	51.5	15.0315	51.5	14.3159	51.6	23.3782	51.6	22.5443	51.6	42.9215	51.6	42.2306	51.7	77.4472	51.7	77.973
	61.9	2.1679	61.9	2.2236	62	4.4056	62	4.43189	62	5.1136	62	5.18089	62.1	6.35735	62.1	6.40942	62.2	8.0174	62.2	7.98611	62.3	9.74905	62.3	9.64993				51.5	9.3156	51.5	8.8826	51.6	15.0435	51.6	14.3306	51.7	23.4002	51.7	22.572	51.7	42.9687	51.7	42.2885	51.8	77.5655	51.8	78.0819
	62	2.1677	62	2.22375	62.1	4.40695	62.1	4.4322	62.1	5.11255	62.1	5.18113	62.2	6.3598	62.2	6.40973	62.3	8.01715	62.3	7.98632	62.4	9.74735	62.4	9.65002				51.6	9.3198	51.6	8.88782	51.7	15.0564	51.7	14.3453	51.8	23.4274	51.8	22.5998	51.8	43.0288	51.8	42.3464	51.9	77.6705	51.9	78.1907
	62.1	2.16395	62.1	2.22391	62.2	4.4075	62.2	4.43252	62.2	5.1134	62.2	5.18137	62.3	6.35805	62.3	6.41004	62.4	8.01385	62.4	7.98652	62.5	9.74895	62.5	9.65012				51.7	9.321	51.7	8.89304	51.8	15.0631	51.8	14.36	51.9	23.4553	51.9	22.6275	51.9	43.0804	51.9	42.4042	52	77.7837	52	78.2994
	62.2	2.1662	62.2	2.22406	62.3	4.40735	62.3	4.43283	62.3	5.11655	62.3	5.18161	62.4	6.36025	62.4	6.41035	62.5	8.01725	62.5	7.98672	62.6	9.74965	62.6	9.65021				51.8	9.3313	51.8	8.89825	51.9	15.0722	51.9	14.3747	52	23.4804	52	22.6552	52	43.1328	52	42.4621	52.1	77.8804	52.1	78.4081
	62.3	2.16575	62.3	2.22421	62.4	4.40535	62.4	4.43313	62.4	5.12025	62.4	5.18185	62.5	6.35775	62.5	6.41066	62.6	8.01915	62.6	7.98692	62.7	9.74935	62.7	9.65031				51.9	9.342	51.9	8.90347	52	15.0913	52	14.3894	52.1	23.5016	52.1	22.6829	52.1	43.1982	52.1	42.5199	52.2	78.0052	52.2	78.5167
	62.4	2.16415	62.4	2.22436	62.5	4.40535	62.5	4.43344	62.5	5.12455	62.5	5.18208	62.6	6.35645	62.6	6.41096	62.7	8.01885	62.7	7.98712	62.8	9.75185	62.8	9.6504				52	9.3479	52	8.90869	52.1	15.1072	52.1	14.4041	52.2	23.5335	52.2	22.7106	52.2	43.2593	52.2	42.5777	52.3	78.1274	52.3	78.6252
	62.5	2.16195	62.5	2.22451	62.6	4.40515	62.6	4.43374	62.6	5.12625	62.6	5.18232	62.7	6.35435	62.7	6.41126	62.8	8.02075	62.8	7.98731	62.9	9.75895	62.9	9.65049				52.1	9.3542	52.1	8.9139	52.2	15.1175	52.2	14.4188	52.3	23.5628	52.3	22.7383	52.3	43.3144	52.3	42.6355	52.4	78.241	52.4	78.7336
	62.6	2.16195	62.6	2.22466	62.7	4.40485	62.7	4.43405	62.7	5.12845	62.7	5.18255	62.8	6.35345	62.8	6.41157	62.9	8.02515	62.9	7.98751	63	9.76305	63	9.65058				52.2	9.357	52.2	8.91912	52.3	15.1273	52.3	14.4335	52.4	23.5868	52.4	22.766	52.4	43.3645	52.4	42.6932	52.5	78.3557	52.5	78.842
	62.7	2.16205	62.7	2.22481	62.8	4.40895	62.8	4.43435	62.8	5.12675	62.8	5.18279	62.9	6.35635	62.9	6.41186	63	8.02115	63	7.9877	63.1	9.76555	63.1	9.65067				52.3	9.3587	52.3	8.92434	52.4	15.1423	52.4	14.4481	52.5	23.6022	52.5	22.7937	52.5	43.427	52.5	42.751	52.6	78.4757	52.6	78.9503
	62.8	2.16605	62.8	2.22496	62.9	4.41435	62.9	4.43465	62.9	5.13165	62.9	5.18302	63	6.35985	63	6.41216	63.1	8.01995	63.1	7.98789	63.2	9.7656	63.2	9.65076				52.4	9.364	52.4	8.92955	52.5	15.1544	52.5	14.4628	52.6	23.6291	52.6	22.8214	52.6	43.4856	52.6	42.8087	52.7	78.6129	52.7	79.0586
	62.9	2.17355	62.9	2.2251	63	4.41265	63	4.43494	63	5.13835	63	5.18325	63.1	6.36245	63.1	6.41246	63.2	8.0199	63.2	7.98808	63.3	9.7641	63.3	9.65085				52.5	9.3708	52.5	8.93476	52.6	15.1662	52.6	14.4775	52.7	23.6506	52.7	22.849	52.7	43.5287	52.7	42.8664	52.8	78.7148	52.8	79.1667
	63	2.17795	63	2.22525	63.1	4.41535	63.1	4.43524	63.1	5.14005	63.1	5.18348	63.2	6.3629	63.2	6.41275	63.3	8.021	63.3	7.98827	63.4	9.76175	63.4	9.65093				52.6	9.3807	52.6	8.93998	52.7	15.1826	52.7	14.4922	52.8	23.6687	52.8	22.8767	52.8	43.5808	52.8	42.9241	52.9	78.8315	52.9	79.2748
	63.1	2.17865	63.1	2.2254	63.2	4.4179	63.2	4.43553	63.2	5.146	63.2	5.1837	63.3	6.3632	63.3	6.41304	63.4	8.01685	63.4	7.98846	63.5	9.75995	63.5	9.65102				52.7	9.384	52.7	8.94519	52.8	15.202	52.8	14.5068	52.9	23.6897	52.9	22.9044	52.9	43.6325	52.9	42.9817	53	78.9431	53	79.3829
	63.2	2.1765	63.2	2.22554	63.3	4.4184	63.3	4.43582	63.3	5.1466	63.3	5.18393	63.4	6.36395	63.4	6.41333	63.5	8.01275	63.5	7.98865	63.6	9.75975	63.6	9.6511				52.8	9.3855	52.8	8.9504	52.9	15.2195	52.9	14.5215	53	23.7112	53	22.932	53	43.6928	53	43.0393	53.1	79.0462	53.1	79.4908
	63.3	2.1756	63.3	2.22568	63.4	4.41815	63.4	4.43611	63.4	5.14235	63.4	5.18415	63.5	6.36065	63.5	6.41362	63.6	8.01085	63.6	7.98883	63.7	9.7549	63.7	9.65119				52.9	9.3869	52.9	8.95561	53	15.2423	53	14.5362	53.1	23.7384	53.1	22.9597	53.1	43.7619	53.1	43.0969	53.2	79.1619	53.2	79.5987
	63.4	2.17415	63.4	2.22583	63.5	4.41795	63.5	4.4364	63.5	5.14145	63.5	5.18438	63.6	6.35615	63.6	6.41391	63.7	8.0102	63.7	7.98902	63.8	9.7607	63.8	9.65127				53	9.3955	53	8.96083	53.1	15.2598	53.1	14.5509	53.2	23.7662	53.2	22.9873	53.2	43.817	53.2	43.1545	53.3	79.2755	53.3	79.7065
	63.5	2.17095	63.5	2.22597	63.6	4.41785	63.6	4.43669	63.6	5.14375	63.6	5.1846	63.7	6.3539	63.7	6.41419	63.8	8.012	63.8	7.9892	63.9	9.7624	63.9	9.65136				53.1	9.4022	53.1	8.96604	53.2	15.2779	53.2	14.5655	53.3	23.7915	53.3	23.015	53.3	43.8688	53.3	43.2121	53.4	79.3839	53.4	79.8143
	63.6	2.17005	63.6	2.22611	63.7	4.4158	63.7	4.43698	63.7	5.1475	63.7	5.18482	63.8	6.3568	63.8	6.41447	63.9	8.0079	63.9	7.98938	64	9.7616	64	9.65144				53.2	9.4063	53.2	8.97125	53.3	15.2927	53.3	14.5802	53.4	23.8164	53.4	23.0426	53.4	43.9295	53.4	43.2697	53.5	79.5105	53.5	79.922
	63.7	2.1722	63.7	2.22625	63.8	4.4192	63.8	4.43726	63.8	5.1533	63.8	5.18504	63.9	6.3526	63.9	6.41475	64	8.0046	64	7.98956	64.1	9.7623	64.1	9.65152				53.3	9.4142	53.3	8.97645	53.4	15.3021	53.4	14.5948	53.5	23.8401	53.5	23.0702	53.5	43.9755	53.5	43.3272	53.6	79.6244	53.6	80.0296
	63.8	2.1773	63.8	2.22639	63.9	4.419	63.9	4.43754	63.9	5.1535	63.9	5.18525	64	6.3508	64	6.41503	64.1	8.0047	64.1	7.98974	64.2	9.7617	64.2	9.6516				53.4	9.4248	53.4	8.98166	53.5	15.3125	53.5	14.6095	53.6	23.8611	53.6	23.0979	53.6	44.0233	53.6	43.3847	53.7	79.7391	53.7	80.1371
	63.9	2.1776	63.9	2.22653	64	4.4177	64	4.43782	64	5.1531	64	5.18547	64.1	6.356	64.1	6.41531	64.2	8.0065	64.2	7.98991	64.3	9.76235	64.3	9.65168				53.5	9.4313	53.5	8.98687	53.6	15.3225	53.6	14.6242	53.7	23.879	53.7	23.1255	53.7	44.0676	53.7	43.4422	53.8	79.8348	53.8	80.2446
	64	2.1829	64	2.22666	64.1	4.4212	64.1	4.4381	64.1	5.1554	64.1	5.18569	64.2	6.357	64.2	6.41558	64.3	8.00755	64.3	7.99009	64.4	9.7637	64.4	9.65176				53.6	9.4333	53.6	8.99208	53.7	15.3333	53.7	14.6388	53.8	23.9028	53.8	23.1531	53.8	44.1201	53.8	43.4997	53.9	79.9473	53.9	80.352
	64.1	2.1852	64.1	2.2268	64.2	4.4236	64.2	4.43838	64.2	5.161	64.2	5.1859	64.3	6.35965	64.3	6.41586	64.4	8.0074	64.4	7.99026	64.5	9.76525	64.5	9.65184				53.7	9.4345	53.7	8.99729	53.8	15.3467	53.8	14.6534	53.9	23.925	53.9	23.1807	53.9	44.1878	53.9	43.5571	54	80.0353	54	80.4594
	64.2	2.186	64.2	2.22694	64.3	4.42505	64.3	4.43865	64.3	5.16365	64.3	5.18611	64.4	6.361	64.4	6.41613	64.5	8.00905	64.5	7.99044	64.6	9.7688	64.6	9.65192				53.8	9.4397	53.8	9.00249	53.9	15.3602	53.9	14.6681	54	23.9501	54	23.2083	54	44.2507	54	43.6145	54.1	80.1407	54.1	80.5666
	64.3	2.18445	64.3	2.22707	64.4	4.4265	64.4	4.43893	64.4	5.1649	64.4	5.18632	64.5	6.36215	64.5	6.4164	64.6	8.0128	64.6	7.99061	64.7	9.76755	64.7	9.65199				53.9	9.4422	53.9	9.0077	54	15.3691	54	14.6827	54.1	23.9779	54.1	23.2358	54.1	44.311	54.1	43.6719	54.2	80.2411	54.2	80.6738
	64.4	2.184	64.4	2.22721	64.5	4.42595	64.5	4.4392	64.5	5.16205	64.5	5.18653	64.6	6.3635	64.6	6.41666	64.7	8.01055	64.7	7.99078	64.8	9.7657	64.8	9.65207				54	9.4458	54	9.0129	54.1	15.3811	54.1	14.6974	54.2	24.0103	54.2	23.2634	54.2	44.3722	54.2	43.7293	54.3	80.3518	54.3	80.7809
	64.5	2.18635	64.5	2.22734	64.6	4.4329	64.6	4.43947	64.6	5.1626	64.6	5.18674	64.7	6.36075	64.7	6.41693	64.8	8.0131	64.8	7.99095	64.9	9.7627	64.9	9.65215				54.1	9.4501	54.1	9.01811	54.2	15.3978	54.2	14.712	54.3	24.0379	54.3	23.291	54.3	44.4278	54.3	43.7867	54.4	80.4651	54.4	80.888
	64.6	2.1909	64.6	2.22747	64.7	4.43205	64.7	4.43974	64.7	5.15945	64.7	5.18695	64.8	6.3602	64.8	6.41719	64.9	8.0148	64.9	7.99111	65	9.76225	65	9.65222				54.2	9.4585	54.2	9.02331	54.3	15.4068	54.3	14.7267	54.4	24.0576	54.4	23.3186	54.4	44.4805	54.4	43.844	54.5	80.5657	54.5	80.995
	64.7	2.18965	64.7	2.22761	64.8	4.431	64.8	4.44001	64.8	5.1576	64.8	5.18715	64.9	6.3585	64.9	6.41746	65	8.02145	65	7.99128	65.1	9.7622	65.1	9.65229				54.3	9.4634	54.3	9.02851	54.4	15.4155	54.4	14.7413	54.5	24.0826	54.5	23.3462	54.5	44.5369	54.5	43.9013	54.6	80.6734	54.6	81.1019
	64.8	2.1877	64.8	2.22774	64.9	4.4338	64.9	4.44027	64.9	5.1618	64.9	5.18736	65	6.35945	65	6.41772	65.1	8.0282	65.1	7.99145	65.2	9.7594	65.2	9.65237				54.4	9.4688	54.4	9.03372	54.5	15.426	54.5	14.7559	54.6	24.1115	54.6	23.3737	54.6	44.6039	54.6	43.9586	54.7	80.7877	54.7	81.2088
	64.9	2.1863	64.9	2.22787	65	4.43635	65	4.44054	65	5.16735	65	5.18756	65.1	6.3626	65.1	6.41798	65.2	8.0303	65.2	7.99161	65.3	9.76115	65.3	9.65244				54.5	9.4706	54.5	9.03892	54.6	15.4365	54.6	14.7706	54.7	24.1407	54.7	23.4013	54.7	44.668	54.7	44.0159	54.8	80.8953	54.8	81.3156
	65	2.18595	65	2.228	65.1	4.441	65.1	4.4408	65.1	5.1658	65.1	5.18777	65.2	6.3652	65.2	6.41823	65.3	8.03425	65.3	7.99177	65.4	9.7643	65.4	9.65251				54.6	9.4756	54.6	9.04412	54.7	15.4483	54.7	14.7852	54.8	24.1671	54.8	23.4288	54.8	44.7247	54.8	44.0732	54.9	80.993	54.9	81.4223
	65.1	2.1867	65.1	2.22813	65.2	4.4396	65.2	4.44106	65.2	5.1645	65.2	5.18797	65.3	6.37055	65.3	6.41849	65.4	8.0387	65.4	7.99193	65.5	9.7632	65.5	9.65258				54.7	9.4826	54.7	9.04932	54.8	15.4596	54.8	14.7998	54.9	24.1879	54.9	23.4564	54.9	44.7974	54.9	44.1304	55	81.1019	55	81.5289
	65.2	2.187	65.2	2.22826	65.3	4.44465	65.3	4.44132	65.3	5.16435	65.3	5.18817	65.4	6.376	65.4	6.41874	65.5	8.0385	65.5	7.9921	65.6	9.7614	65.6	9.65266				54.8	9.4844	54.8	9.05452	54.9	15.4692	54.9	14.8145	55	24.2163	55	23.4839	55	44.853	55	44.1876	55.1	81.2284	55.1	81.6355
	65.3	2.18905	65.3	2.22839	65.4	4.4475	65.4	4.44158	65.4	5.1656	65.4	5.18837	65.5	6.3769	65.5	6.419	65.6	8.0363	65.6	7.99225	65.7	9.76355	65.7	9.65273				54.9	9.4864	54.9	9.05972	55	15.4814	55	14.8291	55.1	24.2464	55.1	23.5114	55.1	44.8983	55.1	44.2448	55.2	81.3565	55.2	81.742
	65.4	2.1929	65.4	2.22851	65.5	4.4485	65.5	4.44184	65.5	5.1629	65.5	5.18856	65.6	6.3795	65.6	6.41925	65.7	8.03625	65.7	7.99241	65.8	9.76415	65.8	9.65279				55	9.4858	55	9.06492	55.1	15.4896	55.1	14.8437	55.2	24.2749	55.2	23.5389	55.2	44.9473	55.2	44.302	55.3	81.4657	55.3	81.8484
	65.5	2.1936	65.5	2.22864	65.6	4.4461	65.6	4.4421	65.6	5.1625	65.6	5.18876	65.7	6.38185	65.7	6.4195	65.8	8.03685	65.8	7.99257	65.9	9.7637	65.9	9.65286				55.1	9.4931	55.1	9.07012	55.2	15.5027	55.2	14.8583	55.3	24.3014	55.3	23.5665	55.3	45.0044	55.3	44.3591	55.4	81.5707	55.4	81.9548
	65.6	2.1961	65.6	2.22877	65.7	4.44705	65.7	4.44235	65.7	5.16265	65.7	5.18895	65.8	6.37905	65.8	6.41975	65.9	8.0367	65.9	7.99272	66	9.76305	66	9.65293				55.2	9.4948	55.2	9.07532	55.3	15.5195	55.3	14.8729	55.4	24.3306	55.4	23.594	55.4	45.0562	55.4	44.4163	55.5	81.6859	55.5	82.0611
	65.7	2.19535	65.7	2.22889	65.8	4.44875	65.8	4.4426	65.8	5.16115	65.8	5.18915	65.9	6.3741	65.9	6.41999	66	8.03315	66	7.99288	66.1	9.7641	66.1	9.653				55.3	9.4976	55.3	9.08051	55.4	15.5326	55.4	14.8876	55.5	24.356	55.5	23.6215	55.5	45.1037	55.5	44.4734	55.6	81.7935	55.6	82.1673
	65.8	2.19585	65.8	2.22901	65.9	4.4494	65.9	4.44285	65.9	5.1619	65.9	5.18934	66	6.37325	66	6.42024	66.1	8.0327	66.1	7.99303	66.2	9.76685	66.2	9.65307				55.4	9.5009	55.4	9.08571	55.5	15.5467	55.5	14.9022	55.6	24.3727	55.6	23.649	55.6	45.1507	55.6	44.5305	55.7	81.9025	55.7	82.2735
	65.9	2.1944	65.9	2.22914	66	4.44925	66	4.4431	66	5.16605	66	5.18953	66.1	6.3734	66.1	6.42048	66.2	8.03065	66.2	7.99319	66.3	9.76695	66.3	9.65313				55.5	9.503	55.5	9.09091	55.6	15.5569	55.6	14.9168	55.7	24.3899	55.7	23.6765	55.7	45.2089	55.7	44.5875	55.8	82.0204	55.8	82.3796
	66	2.19445	66	2.22926	66.1	4.4494	66.1	4.44335	66.1	5.1696	66.1	5.18972	66.2	6.37525	66.2	6.42072	66.3	8.02855	66.3	7.99334	66.4	9.7669	66.4	9.6532				55.6	9.5062	55.6	9.0961	55.7	15.5671	55.7	14.9314	55.8	24.4129	55.8	23.7039	55.8	45.2701	55.8	44.6446	55.9	82.1221	55.9	82.4856
	66.1	2.1925	66.1	2.22938	66.2	4.44515	66.2	4.4436	66.2	5.16955	66.2	5.18991	66.3	6.37285	66.3	6.42096	66.4	8.0311	66.4	7.99349	66.5	9.7691	66.5	9.65326				55.7	9.5108	55.7	9.1013	55.8	15.5778	55.8	14.946	55.9	24.4443	55.9	23.7314	55.9	45.3395	55.9	44.7016	56	82.2372	56	82.5916
	66.2	2.18875	66.2	2.22951	66.3	4.44345	66.3	4.44385	66.3	5.17005	66.3	5.1901	66.4	6.3739	66.4	6.4212	66.5	8.0341	66.5	7.99363	66.6	9.7684	66.6	9.65333				55.8	9.5155	55.8	9.10649	55.9	15.5853	55.9	14.9606	56	24.4691	56	23.7589	56	45.3977	56	44.7586	56.1	82.361	56.1	82.6975
	66.3	2.18545	66.3	2.22963	66.4	4.4414	66.4	4.44409	66.4	5.1696	66.4	5.19029	66.5	6.3764	66.5	6.42143	66.6	8.0303	66.6	7.99378	66.7	9.7741	66.7	9.65339				55.9	9.5098	55.9	9.11169	56	15.5926	56	14.9752	56.1	24.4913	56.1	23.7864	56.1	45.4578	56.1	44.8156	56.2	82.4873	56.2	82.8033
	66.4	2.1819	66.4	2.22975	66.5	4.4397	66.5	4.44433	66.5	5.1714	66.5	5.19048	66.6	6.3767	66.6	6.42167	66.7	8.0301	66.7	7.99393	66.8	9.7731	66.8	9.65345				56	9.5065	56	9.11688	56.1	15.6005	56.1	14.9898	56.2	24.5216	56.2	23.8138	56.2	45.5202	56.2	44.8726	56.3	82.5932	56.3	82.9091
	66.5	2.1827	66.5	2.22987	66.6	4.4394	66.6	4.44457	66.6	5.1727	66.6	5.19066	66.7	6.3802	66.7	6.4219	66.8	8.0263	66.8	7.99407	66.9	9.77015	66.9	9.65352				56.1	9.5092	56.1	9.12207	56.2	15.612	56.2	15.0044	56.3	24.5456	56.3	23.8413	56.3	45.5727	56.3	44.9295	56.4	82.7201	56.4	83.0147
	66.6	2.1844	66.6	2.22998	66.7	4.4362	66.7	4.44481	66.7	5.1722	66.7	5.19084	66.8	6.382	66.8	6.42214	66.9	8.02795	66.9	7.99422	67	9.7747	67	9.65358				56.2	9.5173	56.2	9.12726	56.3	15.627	56.3	15.019	56.4	24.5737	56.4	23.8687	56.4	45.6166	56.4	44.9865	56.5	82.8311	56.5	83.1204
	66.7	2.1867	66.7	2.2301	66.8	4.4329	66.8	4.44505	66.8	5.1699	66.8	5.19103	66.9	6.38765	66.9	6.42237	67	8.028	67	7.99436	67.1	9.78025	67.1	9.65364				56.3	9.5166	56.3	9.13245	56.4	15.6411	56.4	15.0336	56.5	24.6054	56.5	23.8962	56.5	45.669	56.5	45.0434	56.6	82.9389	56.6	83.2259
	66.8	2.19	66.8	2.23022	66.9	4.43205	66.9	4.44529	66.9	5.17385	66.9	5.19121	67	6.3933	67	6.42259	67.1	8.02925	67.1	7.9945	67.2	9.783	67.2	9.6537				56.4	9.5199	56.4	9.13765	56.5	15.653	56.5	15.0482	56.6	24.6356	56.6	23.9236	56.6	45.7486	56.6	45.1003	56.7	83.0664	56.7	83.3314
	66.9	2.19205	66.9	2.23034	67	4.4333	67	4.44552	67	5.1747	67	5.19139	67.1	6.39935	67.1	6.42282	67.2	8.0328	67.2	7.99465	67.3	9.78435	67.3	9.65376				56.5	9.5222	56.5	9.14284	56.6	15.6662	56.6	15.0628	56.7	24.6606	56.7	23.951	56.7	45.826	56.7	45.1571	56.8	83.1845	56.8	83.4368
	67	2.1959	67	2.23045	67.1	4.43645	67.1	4.44576	67.1	5.18065	67.1	5.19157	67.2	6.3993	67.2	6.42305	67.3	8.03205	67.3	7.99479	67.4	9.78835	67.4	9.65382				56.6	9.526	56.6	9.14803	56.7	15.68	56.7	15.0774	56.8	24.6774	56.8	23.9785	56.8	45.8857	56.8	45.214	56.9	83.2914	56.9	83.5422
	67.1	2.19995	67.1	2.23057	67.2	4.4356	67.2	4.44599	67.2	5.1826	67.2	5.19175	67.3	6.40275	67.3	6.42327	67.4	8.03485	67.4	7.99493	67.5	9.78595	67.5	9.65388				56.7	9.5304	56.7	9.15321	56.8	15.6914	56.8	15.092	56.9	24.7036	56.9	24.0059	56.9	45.9479	56.9	45.2708	57	83.4017	57	83.6474
	67.2	2.1998	67.2	2.23068	67.3	4.43645	67.3	4.44622	67.3	5.18315	67.3	5.19192	67.4	6.40625	67.4	6.4235	67.5	8.03585	67.5	7.99506	67.6	9.7867	67.6	9.65394				56.8	9.5341	56.8	9.1584	56.9	15.7056	56.9	15.1065	57	24.7275	57	24.0333	57	46.0163	57	45.3276	57.1	83.5297	57.1	83.7527
	67.3	2.19865	67.3	2.2308	67.4	4.43975	67.4	4.44645	67.4	5.18145	67.4	5.1921	67.5	6.41045	67.5	6.42372	67.6	8.0389	67.6	7.9952	67.7	9.78655	67.7	9.654				56.9	9.5339	56.9	9.16359	57	15.7142	57	15.1211	57.1	24.7477	57.1	24.0607	57.1	46.0759	57.1	45.3844	57.2	83.643	57.2	83.8578
	67.4	2.20035	67.4	2.23091	67.5	4.44495	67.5	4.44668	67.5	5.18165	67.5	5.19228	67.6	6.4117	67.6	6.42394	67.7	8.03605	67.7	7.99534	67.8	9.78755	67.8	9.65406				57	9.5364	57	9.16878	57.1	15.7245	57.1	15.1357	57.2	24.7721	57.2	24.0881	57.2	46.1264	57.2	45.4411	57.3	83.7459	57.3	83.9629
	67.5	2.20365	67.5	2.23103	67.6	4.4455	67.6	4.44691	67.6	5.1848	67.6	5.19245	67.7	6.40945	67.7	6.42416	67.8	8.03845	67.8	7.99547	67.9	9.7872	67.9	9.65411				57.1	9.5402	57.1	9.17396	57.2	15.7348	57.2	15.1503	57.3	24.7973	57.3	24.1155	57.3	46.1876	57.3	45.4979	57.4	83.852	57.4	84.0679
	67.6	2.2054	67.6	2.23114	67.7	4.44355	67.7	4.44714	67.7	5.18055	67.7	5.19262	67.8	6.41515	67.8	6.42437	67.9	8.0405	67.9	7.99561	68	9.7826	68	9.65417				57.2	9.5476	57.2	9.17915	57.3	15.7458	57.3	15.1648	57.4	24.8232	57.4	24.1429	57.4	46.2543	57.4	45.5546	57.5	83.9607	57.5	84.1728
	67.7	2.20055	67.7	2.23125	67.8	4.44575	67.8	4.44736	67.8	5.17995	67.8	5.19279	67.9	6.417	67.9	6.42459	68	8.042	68	7.99574	68.1	9.7834	68.1	9.65422				57.3	9.5515	57.3	9.18434	57.4	15.7609	57.4	15.1794	57.5	24.852	57.5	24.1703	57.5	46.3263	57.5	45.6113	57.6	84.0824	57.6	84.2777
	67.8	2.19615	67.8	2.23136	67.9	4.4479	67.9	4.44759	67.9	5.1846	67.9	5.19297	68	6.4169	68	6.42481	68.1	8.0474	68.1	7.99587	68.2	9.78195	68.2	9.65428				57.4	9.5564	57.4	9.18952	57.5	15.772	57.5	15.194	57.6	24.878	57.6	24.1977	57.6	46.3908	57.6	45.668	57.7	84.1793	57.7	84.3825
	67.9	2.1976	67.9	2.23147	68	4.4472	68	4.44781	68	5.188	68	5.19314	68.1	6.4199	68.1	6.42502	68.2	8.05235	68.2	7.996	68.3	9.78285	68.3	9.65433				57.5	9.5595	57.5	9.1947	57.6	15.7786	57.6	15.2086	57.7	24.9045	57.7	24.225	57.7	46.4466	57.7	45.7246	57.8	84.2745	57.8	84.4872
	68	2.1988	68	2.23158	68.1	4.449	68.1	4.44803	68.1	5.1884	68.1	5.1933	68.2	6.42375	68.2	6.42523	68.3	8.05895	68.3	7.99613	68.4	9.78375	68.4	9.65439				57.6	9.5623	57.6	9.19989	57.7	15.7887	57.7	15.2231	57.8	24.9363	57.8	24.2524	57.8	46.5055	57.8	45.7813	57.9	84.3719	57.9	84.5919
	68.1	2.203	68.1	2.23169	68.2	4.45155	68.2	4.44825	68.2	5.18975	68.2	5.19347	68.3	6.42785	68.3	6.42544	68.4	8.05875	68.4	7.99626	68.5	9.7871	68.5	9.65444				57.7	9.5677	57.7	9.20507	57.8	15.7967	57.8	15.2377	57.9	24.9578	57.9	24.2798	57.9	46.5632	57.9	45.8379	58	84.4707	58	84.6965
	68.2	2.20345	68.2	2.2318	68.3	4.45105	68.3	4.44847	68.3	5.19465	68.3	5.19364	68.4	6.43235	68.4	6.42565	68.5	8.0602	68.5	7.99639	68.6	9.78655	68.6	9.6545				57.8	9.5705	57.8	9.21025	57.9	15.8086	57.9	15.2523	58	24.9816	58	24.3071	58	46.6156	58	45.8945	58.1	84.5914	58.1	84.801
	68.3	2.20705	68.3	2.23191	68.4	4.45405	68.4	4.44869	68.4	5.19175	68.4	5.19381	68.5	6.4365	68.5	6.42586	68.6	8.06005	68.6	7.99652	68.7	9.78725	68.7	9.65455				57.9	9.5714	57.9	9.21544	58	15.8196	58	15.2668	58.1	25.0079	58.1	24.3345	58.1	46.668	58.1	45.9511	58.2	84.6834	58.2	84.9055
	68.4	2.20735	68.4	2.23201	68.5	4.4498	68.5	4.4489	68.5	5.1944	68.5	5.19397	68.6	6.43585	68.6	6.42606	68.7	8.06415	68.7	7.99664	68.8	9.7862	68.8	9.6546				58	9.5706	58	9.22062	58.1	15.8318	58.1	15.2814	58.2	25.0317	58.2	24.3618	58.2	46.7226	58.2	46.0076	58.3	84.7831	58.3	85.0099
	68.5	2.2055	68.5	2.23212	68.6	4.45125	68.6	4.44912	68.6	5.19595	68.6	5.19413	68.7	6.43475	68.7	6.42627	68.8	8.065	68.8	7.99677	68.9	9.78595	68.9	9.65465				58.1	9.5739	58.1	9.2258	58.2	15.8472	58.2	15.2959	58.3	25.0548	58.3	24.3891	58.3	46.7825	58.3	46.0642	58.4	84.8837	58.4	85.1142
	68.6	2.20345	68.6	2.23223	68.7	4.45105	68.7	4.44933	68.7	5.19685	68.7	5.1943	68.8	6.4383	68.8	6.42647	68.9	8.06185	68.9	7.99689	69	9.78355	69	9.6547				58.2	9.5757	58.2	9.23098	58.3	15.8612	58.3	15.3105	58.4	25.0778	58.4	24.4165	58.4	46.8383	58.4	46.1207	58.5	84.9967	58.5	85.2185
	68.7	2.20265	68.7	2.23233	68.8	4.4518	68.8	4.44954	68.8	5.1992	68.8	5.19446	68.9	6.44245	68.9	6.42667	69	8.06465	69	7.99702	69.1	9.78105	69.1	9.65476				58.3	9.5778	58.3	9.23616	58.4	15.8731	58.4	15.325	58.5	25.1024	58.5	24.4438	58.5	46.8975	58.5	46.1772	58.6	85.1132	58.6	85.3227
	68.8	2.2068	68.8	2.23244	68.9	4.45055	68.9	4.44975	68.9	5.19895	68.9	5.19462	69	6.44415	69	6.42688	69.1	8.06565	69.1	7.99714	69.2	9.78305	69.2	9.65481				58.4	9.5768	58.4	9.24134	58.5	15.8833	58.5	15.3396	58.6	25.1308	58.6	24.4711	58.6	46.9483	58.6	46.2336	58.7	85.2231	58.7	85.4268
	68.9	2.20845	68.9	2.23254	69	4.44945	69	4.44996	69	5.19875	69	5.19478	69.1	6.44575	69.1	6.42708	69.2	8.06475	69.2	7.99726	69.3	9.78185	69.3	9.65486				58.5	9.5758	58.5	9.24651	58.6	15.9001	58.6	15.3541	58.7	25.1525	58.7	24.4984	58.7	47.0027	58.7	46.2901	58.8	85.3452	58.8	85.5309
	69	2.20825	69	2.23265	69.1	4.45055	69.1	4.45017	69.1	5.19805	69.1	5.19494	69.2	6.45015	69.2	6.42727	69.3	8.06155	69.3	7.99738	69.4	9.783	69.4	9.65491				58.6	9.5796	58.6	9.25169	58.7	15.9153	58.7	15.3687	58.8	25.1797	58.8	24.5257	58.8	47.0572	58.8	46.3465	58.9	85.4455	58.9	85.6349
	69.1	2.20935	69.1	2.23275	69.2	4.45055	69.2	4.45038	69.2	5.19625	69.2	5.1951	69.3	6.44955	69.3	6.42747	69.4	8.0608	69.4	7.9975	69.5	9.78395	69.5	9.65495				58.7	9.5828	58.7	9.25687	58.8	15.9265	58.8	15.3832	58.9	25.2104	58.9	24.553	58.9	47.0942	58.9	46.403	59	85.5635	59	85.7388
	69.2	2.21225	69.2	2.23285	69.3	4.45075	69.3	4.45059	69.3	5.19075	69.3	5.19525	69.4	6.4447	69.4	6.42767	69.5	8.06255	69.5	7.99762	69.6	9.78675	69.6	9.655				58.8	9.5849	58.8	9.26205	58.9	15.9358	58.9	15.3977	59	25.2323	59	24.5803	59	47.1498	59	46.4594	59.1	85.6761	59.1	85.8427
	69.3	2.21055	69.3	2.23295	69.4	4.4513	69.4	4.45079	69.4	5.1895	69.4	5.19541	69.5	6.45195	69.5	6.42786	69.6	8.06105	69.6	7.99774	69.7	9.78665	69.7	9.65505				58.9	9.5864	58.9	9.26722	59	15.9461	59	15.4123	59.1	25.2632	59.1	24.6076	59.1	47.2041	59.1	46.5157	59.2	85.7789	59.2	85.9465
	69.4	2.2096	69.4	2.23305	69.5	4.45535	69.5	4.451	69.5	5.19265	69.5	5.19557	69.6	6.45765	69.6	6.42806	69.7	8.05785	69.7	7.99785	69.8	9.7921	69.8	9.6551				59	9.5918	59	9.2724	59.1	15.9566	59.1	15.4268	59.2	25.2962	59.2	24.6349	59.2	47.2635	59.2	46.5721	59.3	85.8992	59.3	86.0502
	69.5	2.21295	69.5	2.23316	69.6	4.45995	69.6	4.4512	69.6	5.19795	69.6	5.19572	69.7	6.46025	69.7	6.42825	69.8	8.0631	69.8	7.99797	69.9	9.79185	69.9	9.65515				59.1	9.5972	59.1	9.27757	59.2	15.9709	59.2	15.4413	59.3	25.3239	59.3	24.6622	59.3	47.3182	59.3	46.6284	59.4	86.0101	59.4	86.1539
	69.6	2.21455	69.6	2.23326	69.7	4.45945	69.7	4.4514	69.7	5.20145	69.7	5.19587	69.8	6.4665	69.8	6.42844	69.9	8.06225	69.9	7.99809	70	9.7891	70	9.65519				59.2	9.6032	59.2	9.28275	59.3	15.9818	59.3	15.4559	59.4	25.3472	59.4	24.6894	59.4	47.3734	59.4	46.6847	59.5	86.1184	59.5	86.2575
	69.7	2.21655	69.7	2.23336	69.8	4.4647	69.8	4.4516	69.8	5.2062	69.8	5.19603	69.9	6.46935	69.9	6.42863	70	8.0619	70	7.9982	70.1	9.79085	70.1	9.65524				59.3	9.6078	59.3	9.28792	59.4	15.9903	59.4	15.4704	59.5	25.3726	59.5	24.7167	59.5	47.4277	59.5	46.741	59.6	86.231	59.6	86.361
	69.8	2.2236	69.8	2.23345	69.9	4.46505	69.9	4.4518	69.9	5.20365	69.9	5.19618	70	6.4668	70	6.42882	70.1	8.06255	70.1	7.99831	70.2	9.7914	70.2	9.65528				59.4	9.607	59.4	9.29309	59.5	16.002	59.5	15.4849	59.6	25.3994	59.6	24.744	59.6	47.4749	59.6	46.7973	59.7	86.3375	59.7	86.4644
	69.9	2.22495	69.9	2.23355	70	4.4646	70	4.452	70	5.2024	70	5.19633	70.1	6.46355	70.1	6.429	70.2	8.0662	70.2	7.99843	70.3	9.79315	70.3	9.65533				59.5	9.6087	59.5	9.29826	59.6	16.0113	59.6	15.4995	59.7	25.4226	59.7	24.7712	59.7	47.5363	59.7	46.8535	59.8	86.4357	59.8	86.5678
	70	2.2263	70	2.23365	70.1	4.46385	70.1	4.4522	70.1	5.20165	70.1	5.19648	70.2	6.4635	70.2	6.42919	70.3	8.06765	70.3	7.99854	70.4	9.79415	70.4	9.65538				59.6	9.6083	59.6	9.30344	59.7	16.0233	59.7	15.514	59.8	25.4361	59.8	24.7984	59.8	47.5957	59.8	46.9098	59.9	86.5325	59.9	86.6711
	70.1	2.22675	70.1	2.23375	70.2	4.4621	70.2	4.45239	70.2	5.2004	70.2	5.19663	70.3	6.46175	70.3	6.42937	70.4	8.06665	70.4	7.99865	70.5	9.79565	70.5	9.65542				59.7	9.6104	59.7	9.30861	59.8	16.0361	59.8	15.5285	59.9	25.4623	59.9	24.8257	59.9	47.6561	59.9	46.966	60	86.6539	60	86.7744
	70.2	2.2312	70.2	2.23385	70.3	4.46545	70.3	4.45259	70.3	5.20715	70.3	5.19677	70.4	6.46175	70.4	6.42956	70.5	8.06585	70.5	7.99876	70.6	9.7957	70.6	9.65546				59.8	9.6123	59.8	9.31378	59.9	16.0466	59.9	15.543	60	25.4944	60	24.8529	60	47.7266	60	47.0222	60.1	86.7507	60.1	86.8776
	70.3	2.23535	70.3	2.23394	70.4	4.46875	70.4	4.45278	70.4	5.21355	70.4	5.19692	70.5	6.46565	70.5	6.42974	70.6	8.0663	70.6	7.99887	70.7	9.7969	70.7	9.65551				59.9	9.6136	59.9	9.31895	60	16.0559	60	15.5575	60.1	25.5203	60.1	24.8801	60.1	47.7979	60.1	47.0783	60.2	86.8591	60.2	86.9807
	70.4	2.23545	70.4	2.23404	70.5	4.47105	70.5	4.45297	70.5	5.21525	70.5	5.19707	70.6	6.4672	70.6	6.42992	70.7	8.0708	70.7	7.99898	70.8	9.79795	70.8	9.65555				60	9.6167	60	9.32412	60.1	16.0647	60.1	15.572	60.2	25.5418	60.2	24.9074	60.2	47.8507	60.2	47.1345	60.3	86.9617	60.3	87.0838
	70.5	2.23495	70.5	2.23413	70.6	4.4721	70.6	4.45317	70.6	5.2141	70.6	5.19721	70.7	6.4655	70.7	6.4301	70.8	8.07265	70.8	7.99909	70.9	9.80025	70.9	9.65559				60.1	9.6191	60.1	9.32929	60.2	16.0784	60.2	15.5866	60.3	25.5717	60.3	24.9346	60.3	47.9068	60.3	47.1906	60.4	87.0653	60.4	87.1868
	70.6	2.231	70.6	2.23423	70.7	4.4694	70.7	4.45336	70.7	5.2137	70.7	5.19736	70.8	6.46225	70.8	6.43028	70.9	8.07515	70.9	7.99919	71	9.80015	71	9.65564				60.2	9.6215	60.2	9.33445	60.3	16.091	60.3	15.6011	60.4	25.6094	60.4	24.9618	60.4	47.9722	60.4	47.2467	60.5	87.1862	60.5	87.2897
	70.7	2.2316	70.7	2.23432	70.8	4.47215	70.8	4.45354	70.8	5.21675	70.8	5.1975	70.9	6.46425	70.9	6.43046	71	8.07605	71	7.9993	71.1	9.7986	71.1	9.65568				60.3	9.6215	60.3	9.33962	60.4	16.1084	60.4	15.6156	60.5	25.6419	60.5	24.989	60.5	48.025	60.5	47.3028	60.6	87.2953	60.6	87.3926
	70.8	2.23325	70.8	2.23442	70.9	4.47485	70.9	4.45373	70.9	5.21685	70.9	5.19764	71	6.46435	71	6.43063	71.1	8.0791	71.1	7.99941	71.2	9.79845	71.2	9.65572				60.4	9.631	60.4	9.34479	60.5	16.1191	60.5	15.6301	60.6	25.6676	60.6	25.0162	60.6	48.0841	60.6	47.3589	60.7	87.4034	60.7	87.4954
	70.9	2.23585	70.9	2.23451	71	4.47505	71	4.45392	71	5.21655	71	5.19779	71.1	6.467	71.1	6.43081	71.2	8.07925	71.2	7.99951	71.3	9.7969	71.3	9.65576				60.5	9.6382	60.5	9.34996	60.6	16.1325	60.6	15.6446	60.7	25.6942	60.7	25.0434	60.7	48.1393	60.7	47.4149	60.8	87.5187	60.8	87.5981
	71	2.23245	71	2.2346	71.1	4.4761	71.1	4.45411	71.1	5.2193	71.1	5.19793	71.2	6.46925	71.2	6.43098	71.3	8.0831	71.3	7.99961	71.4	9.7982	71.4	9.6558				60.6	9.642	60.6	9.35512	60.7	16.1467	60.7	15.6591	60.8	25.7183	60.8	25.0706	60.8	48.1951	60.8	47.4709	60.9	87.627	60.9	87.7008
	71.1	2.2336	71.1	2.23469	71.2	4.48205	71.2	4.45429	71.2	5.21635	71.2	5.19807	71.3	6.4709	71.3	6.43116	71.4	8.0858	71.4	7.99972	71.5	9.7996	71.5	9.65584				60.7	9.643	60.7	9.36029	60.8	16.1621	60.8	15.6736	60.9	25.7358	60.9	25.0977	60.9	48.2533	60.9	47.5269	61	87.7345	61	87.8034
	71.2	2.23655	71.2	2.23479	71.3	4.4851	71.3	4.45447	71.3	5.216	71.3	5.19821	71.4	6.474	71.4	6.43133	71.5	8.0882	71.5	7.99982	71.6	9.8025	71.6	9.65588				60.8	9.6483	60.8	9.36545	60.9	16.1765	60.9	15.6881	61	25.7636	61	25.1249	61	48.3145	61	47.5829	61.1	87.847	61.1	87.9059
	71.3	2.2361	71.3	2.23488	71.4	4.4842	71.4	4.45466	71.4	5.2148	71.4	5.19834	71.5	6.4759	71.5	6.4315	71.6	8.0892	71.6	7.99992	71.7	9.802	71.7	9.65592				60.9	9.652	60.9	9.37061	61	16.1895	61	15.7026	61.1	25.789	61.1	25.1521	61.1	48.3691	61.1	47.6389	61.2	87.9658	61.2	88.0084
	71.4	2.2369	71.4	2.23497	71.5	4.485	71.5	4.45484	71.5	5.2171	71.5	5.19848	71.6	6.4775	71.6	6.43167	71.7	8.0933	71.7	8.00002	71.8	9.8056	71.8	9.65596				61	9.6556	61	9.37578	61.1	16.2001	61.1	15.7171	61.2	25.8107	61.2	25.1792	61.2	48.4217	61.2	47.6949	61.3	88.078	61.3	88.1108
	71.5	2.2383	71.5	2.23506	71.6	4.4885	71.6	4.45502	71.6	5.2179	71.6	5.19862	71.7	6.4795	71.7	6.43184	71.8	8.0952	71.8	8.00012	71.9	9.8049	71.9	9.656				61.1	9.6562	61.1	9.38094	61.2	16.2105	61.2	15.7316	61.3	25.8357	61.3	25.2064	61.3	48.4706	61.3	47.7508	61.4	88.2077	61.4	88.2131
	71.6	2.2386	71.6	2.23515	71.7	4.491	71.7	4.4552	71.7	5.2216	71.7	5.19876	71.8	6.4785	71.8	6.43201	71.9	8.0979	71.9	8.00022	72	9.8031	72	9.65604				61.2	9.6578	61.2	9.3861	61.3	16.2191	61.3	15.746	61.4	25.8723	61.4	25.2335	61.4	48.5214	61.4	47.8067	61.5	88.3303	61.5	88.3154
	71.7	2.2406	71.7	2.23524	71.8	4.4955	71.8	4.45538	71.8	5.2233	71.8	5.19889	71.9	6.478	71.9	6.43217	72	8.1032	72	8.00032	72.1	9.79815	72.1	9.65608				61.3	9.6556	61.3	9.39127	61.4	16.2283	61.4	15.7605	61.5	25.9097	61.5	25.2607	61.5	48.5582	61.5	47.8626	61.6	88.4236	61.6	88.4176
	71.8	2.2371	71.8	2.23532	71.9	4.5003	71.9	4.45556	71.9	5.2286	71.9	5.19902	72	6.4807	72	6.43234	72.1	8.10285	72.1	8.00042	72.2	9.7965	72.2	9.65612				61.4	9.6545	61.4	9.39643	61.5	16.2403	61.5	15.775	61.6	25.9308	61.6	25.2878	61.6	48.6091	61.6	47.9184	61.7	88.5303	61.7	88.5197
	71.9	2.2427	71.9	2.23541	72	4.501	72	4.45573	72	5.2277	72	5.19916	72.1	6.48085	72.1	6.4325	72.2	8.1017	72.2	8.00052	72.3	9.79285	72.3	9.65615				61.5	9.6552	61.5	9.40159	61.6	16.2493	61.6	15.7895	61.7	25.9519	61.7	25.3149	61.7	48.6651	61.7	47.9743	61.8	88.629	61.8	88.6218
	72	2.2435	72	2.2355	72.1	4.50105	72.1	4.45591	72.1	5.22045	72.1	5.19929	72.2	6.4818	72.2	6.43266	72.3	8.10385	72.3	8.00061	72.4	9.7951	72.4	9.65619				61.6	9.6563	61.6	9.40675	61.7	16.2595	61.7	15.804	61.8	25.9734	61.8	25.3421	61.8	48.7174	61.8	48.0301	61.9	88.7299	61.9	88.7238
	72.1	2.23885	72.1	2.23559	72.2	4.5028	72.2	4.45608	72.2	5.2254	72.2	5.19942	72.3	6.48375	72.3	6.43283	72.4	8.1097	72.4	8.00071	72.5	9.79715	72.5	9.65623				61.7	9.6569	61.7	9.41191	61.8	16.2705	61.8	15.8184	61.9	25.9948	61.9	25.3692	61.9	48.767	61.9	48.0859	62	88.8468	62	88.8257
	72.2	2.2411	72.2	2.23567	72.3	4.50445	72.3	4.45626	72.3	5.22685	72.3	5.19955	72.4	6.4901	72.4	6.43299	72.5	8.11175	72.5	8.0008	72.6	9.79465	72.6	9.65627				61.8	9.6555	61.8	9.41706	61.9	16.281	61.9	15.8329	62	26.0125	62	25.3963	62	48.8199	62	48.1417	62.1	88.9672	62.1	88.9276
	72.3	2.23825	72.3	2.23576	72.4	4.5051	72.4	4.45643	72.4	5.232	72.4	5.19968	72.5	6.49185	72.5	6.43315	72.6	8.10625	72.6	8.0009	72.7	9.7914	72.7	9.6563				61.9	9.6534	61.9	9.42222	62	16.2899	62	15.8474	62.1	26.0347	62.1	25.4234	62.1	48.8652	62.1	48.1975	62.2	89.0692	62.2	89.0294
	72.4	2.242	72.4	2.23585	72.5	4.50445	72.5	4.4566	72.5	5.23475	72.5	5.19981	72.6	6.49135	72.6	6.43331	72.7	8.1039	72.7	8.00099	72.8	9.7953	72.8	9.65634				62	9.6557	62	9.42738	62.1	16.2978	62.1	15.8619	62.2	26.0596	62.2	25.4505	62.2	48.9136	62.2	48.2532	62.3	89.1719	62.3	89.1311
	72.5	2.24835	72.5	2.23593	72.6	4.50405	72.6	4.45677	72.6	5.23575	72.6	5.19994	72.7	6.4934	72.7	6.43347	72.8	8.1027	72.8	8.00108	72.9	9.79825	72.9	9.65637				62.1	9.6601	62.1	9.43254	62.2	16.3048	62.2	15.8763	62.3	26.0911	62.3	25.4776	62.3	48.9727	62.3	48.3089	62.4	89.2583	62.4	89.2328
	72.6	2.24945	72.6	2.23602	72.7	4.5072	72.7	4.45694	72.7	5.234	72.7	5.20007	72.8	6.5	72.8	6.43362	72.9	8.10405	72.9	8.00118	73	9.80395	73	9.65641				62.2	9.6628	62.2	9.43769	62.3	16.3137	62.3	15.8908	62.4	26.1275	62.4	25.5047	62.4	49.0216	62.4	48.3646	62.5	89.3366	62.5	89.3344
	72.7	2.2467	72.7	2.2361	72.8	4.5121	72.8	4.45711	72.8	5.2358	72.8	5.2002	72.9	6.49985	72.9	6.43378	73	8.10495	73	8.00127	73.1	9.8048	73.1	9.65644				62.3	9.6707	62.3	9.44285	62.4	16.3276	62.4	15.9053	62.5	26.156	62.5	25.5318	62.5	49.079	62.5	48.4203	62.6	89.4208	62.6	89.4359
	72.8	2.2503	72.8	2.23618	72.9	4.51185	72.9	4.45728	72.9	5.23845	72.9	5.20032	73	6.50105	73	6.43393	73.1	8.104	73.1	8.00136	73.2	9.8083	73.2	9.65648				62.4	9.6724	62.4	9.448	62.5	16.3377	62.5	15.9197	62.6	26.1774	62.6	25.5589	62.6	49.1382	62.6	48.476	62.7	89.5238	62.7	89.5374
	72.9	2.25005	72.9	2.23627	73	4.51265	73	4.45744	73	5.24255	73	5.20045	73.1	6.5003	73.1	6.43409	73.2	8.1064	73.2	8.00145	73.3	9.8078	73.3	9.65651				62.5	9.6803	62.5	9.45316	62.6	16.3492	62.6	15.9342	62.7	26.2052	62.7	25.5859	62.7	49.194	62.7	48.5316	62.8	89.6336	62.8	89.6388
	73	2.25075	73	2.23635	73.1	4.5135	73.1	4.45761	73.1	5.2489	73.1	5.20058	73.2	6.5006	73.2	6.43424	73.3	8.1121	73.3	8.00154	73.4	9.81135	73.4	9.65655				62.6	9.6865	62.6	9.45831	62.7	16.3609	62.7	15.9486	62.8	26.2254	62.8	25.613	62.8	49.2505	62.8	48.5872	62.9	89.7328	62.9	89.7402
	73.1	2.244	73.1	2.23643	73.2	4.5134	73.2	4.45777	73.2	5.2536	73.2	5.2007	73.3	6.5016	73.3	6.43439	73.4	8.11455	73.4	8.00163	73.5	9.80875	73.5	9.65658				62.7	9.6897	62.7	9.46347	62.8	16.3699	62.8	15.9631	62.9	26.2513	62.9	25.64	62.9	49.3107	62.9	48.6428	63	89.8382	63	89.8415
	73.2	2.2452	73.2	2.23651	73.3	4.5099	73.3	4.45794	73.3	5.2563	73.3	5.20082	73.4	6.50305	73.4	6.43454	73.5	8.11525	73.5	8.00171	73.6	9.8096	73.6	9.65661				62.8	9.6931	62.8	9.46862	62.9	16.3795	62.9	15.9775	63	26.2767	63	25.6671	63	49.3618	63	48.6984	63.1	89.9447	63.1	89.9427
	73.3	2.2461	73.3	2.23659	73.4	4.51165	73.4	4.4581	73.4	5.26195	73.4	5.20095	73.5	6.50215	73.5	6.43469	73.6	8.1163	73.6	8.0018	73.7	9.8068	73.7	9.65665				62.9	9.6952	62.9	9.47377	63	16.3945	63	15.992	63.1	26.2924	63.1	25.6942	63.1	49.4129	63.1	48.754	63.2	90.052	63.2	90.0438
	73.4	2.24775	73.4	2.23668	73.5	4.51305	73.5	4.45826	73.5	5.26065	73.5	5.20107	73.6	6.5018	73.6	6.43484	73.7	8.1157	73.7	8.00189	73.8	9.80735	73.8	9.65668				63	9.7009	63	9.47892	63.1	16.4008	63.1	16.0064	63.2	26.3189	63.2	25.7212	63.2	49.4758	63.2	48.8095	63.3	90.1466	63.3	90.1449
	73.5	2.24635	73.5	2.23676	73.6	4.5137	73.6	4.45842	73.6	5.2618	73.6	5.20119	73.7	6.5004	73.7	6.43499	73.8	8.11445	73.8	8.00197	73.9	9.81075	73.9	9.65671				63.1	9.7055	63.1	9.48407	63.2	16.4068	63.2	16.0209	63.3	26.3513	63.3	25.7482	63.3	49.5425	63.3	48.865	63.4	90.2452	63.4	90.2459
	73.6	2.2484	73.6	2.23684	73.7	4.5158	73.7	4.45858	73.7	5.2642	73.7	5.20131	73.8	6.50215	73.8	6.43514	73.9	8.11525	73.9	8.00206	74	9.81555	74	9.65674				63.2	9.7117	63.2	9.48922	63.3	16.4187	63.3	16.0353	63.4	26.3787	63.4	25.7753	63.4	49.603	63.4	48.9205	63.5	90.3616	63.5	90.3469
	73.7	2.2501	73.7	2.23692	73.8	4.51675	73.8	4.45874	73.8	5.27045	73.8	5.20143	73.9	6.50585	73.9	6.43528	74	8.11645	74	8.00214	74.1	9.81305	74.1	9.65677				63.3	9.7175	63.3	9.49437	63.4	16.4296	63.4	16.0498	63.5	26.4025	63.5	25.8023	63.5	49.6627	63.5	48.976	63.6	90.487	63.6	90.4478
	73.8	2.25565	73.8	2.23699	73.9	4.52175	73.9	4.4589	73.9	5.27795	73.9	5.20155	74	6.50785	74	6.43543	74.1	8.12155	74.1	8.00223	74.2	9.81475	74.2	9.65681				63.4	9.7222	63.4	9.49952	63.5	16.4387	63.5	16.0642	63.6	26.4322	63.6	25.8293	63.6	49.7229	63.6	49.0315	63.7	90.5918	63.7	90.5486
	73.9	2.26025	73.9	2.23707	74	4.52495	74	4.45906	74	5.28895	74	5.20167	74.1	6.50735	74.1	6.43557	74.2	8.11745	74.2	8.00231	74.3	9.81825	74.3	9.65684				63.5	9.7234	63.5	9.50467	63.6	16.4418	63.6	16.0786	63.7	26.455	63.7	25.8563	63.7	49.7684	63.7	49.0869	63.8	90.6967	63.8	90.6494
	74	2.26075	74	2.23715	74.1	4.52255	74.1	4.45921	74.1	5.29065	74.1	5.20178	74.2	6.50865	74.2	6.43572	74.3	8.12045	74.3	8.0024	74.4	9.81815	74.4	9.65687				63.6	9.7206	63.6	9.50982	63.7	16.4506	63.7	16.0931	63.8	26.4804	63.8	25.8833	63.8	49.8135	63.8	49.1424	63.9	90.7779	63.9	90.7501
	74.1	2.26575	74.1	2.23723	74.2	4.52145	74.2	4.45937	74.2	5.28715	74.2	5.2019	74.3	6.50915	74.3	6.43586	74.4	8.12635	74.4	8.00248	74.5	9.81595	74.5	9.6569				63.7	9.7211	63.7	9.51497	63.8	16.4589	63.8	16.1075	63.9	26.4992	63.9	25.9103	63.9	49.8625	63.9	49.1977	64	90.8932	64	90.8507
	74.2	2.26985	74.2	2.23731	74.3	4.52305	74.3	4.45952	74.3	5.28675	74.3	5.20202	74.4	6.51005	74.4	6.436	74.5	8.13075	74.5	8.00256	74.6	9.81765	74.6	9.65693				63.8	9.7241	63.8	9.52011	63.9	16.472	63.9	16.1219	64	26.5098	64	25.9373	64	49.9288	64	49.2531	64.1	91	64.1	90.9513
	74.3	2.27435	74.3	2.23738	74.4	4.52345	74.4	4.45968	74.4	5.28725	74.4	5.20213	74.5	6.51255	74.5	6.43614	74.6	8.13265	74.6	8.00264	74.7	9.8155	74.7	9.65696				63.9	9.726	63.9	9.52526	64	16.4816	64	16.1364	64.1	26.529	64.1	25.9643	64.1	49.9915	64.1	49.3085	64.2	91.1007	64.2	91.0517
	74.4	2.27245	74.4	2.23746	74.5	4.52595	74.5	4.45983	74.5	5.28945	74.5	5.20225	74.6	6.50845	74.6	6.43628	74.7	8.1321	74.7	8.00272	74.8	9.8148	74.8	9.65699				64	9.7303	64	9.53041	64.1	16.4888	64.1	16.1508	64.2	26.5495	64.2	25.9913	64.2	50.0514	64.2	49.3638	64.3	91.2132	64.3	91.1522
	74.5	2.27025	74.5	2.23754	74.6	4.52105	74.6	4.45998	74.6	5.28985	74.6	5.20236	74.7	6.5114	74.7	6.43642	74.8	8.1296	74.8	8.0028	74.9	9.8146	74.9	9.65702				64.1	9.7313	64.1	9.53555	64.2	16.4982	64.2	16.1652	64.3	26.5714	64.3	26.0182	64.3	50.1147	64.3	49.4192	64.4	91.3243	64.4	91.2525
	74.6	2.26465	74.6	2.23761	74.7	4.5217	74.7	4.46013	74.7	5.2915	74.7	5.20248	74.8	6.5118	74.8	6.43656	74.9	8.1302	74.9	8.00288	75	9.8134	75	9.65705				64.2	9.7334	64.2	9.5407	64.3	16.5081	64.3	16.1796	64.4	26.5946	64.4	26.0452	64.4	50.1714	64.4	49.4745	64.5	91.4423	64.5	91.3529
	74.7	2.2612	74.7	2.23769	74.8	4.5227	74.8	4.46028	74.8	5.2892	74.8	5.20259	74.9	6.5129	74.9	6.43669	75	8.1297	75	8.00296	75.1	9.81615	75.1	9.65708				64.3	9.737	64.3	9.54584	64.4	16.5216	64.4	16.1941	64.5	26.6172	64.5	26.0722	64.5	50.2237	64.5	49.5297	64.6	91.5572	64.6	91.4531
	74.8	2.2661	74.8	2.23776	74.9	4.5249	74.9	4.46043	74.9	5.2912	74.9	5.2027	75	6.5129	75	6.43683	75.1	8.13225	75.1	8.00304	75.2	9.817	75.2	9.65711				64.4	9.7393	64.4	9.55098	64.5	16.5382	64.5	16.2085	64.6	26.6396	64.6	26.0991	64.6	50.2846	64.6	49.585	64.7	91.6465	64.7	91.5533
	74.9	2.2661	74.9	2.23784	75	4.5237	75	4.46058	75	5.2898	75	5.20281	75.1	6.51835	75.1	6.43696	75.2	8.1394	75.2	8.00312	75.3	9.8217	75.3	9.65713				64.5	9.7402	64.5	9.55613	64.6	16.5516	64.6	16.2229	64.7	26.6612	64.7	26.1261	64.7	50.3492	64.7	49.6402	64.8	91.7561	64.8	91.6534
	75	2.2699	75	2.23791	75.1	4.52135	75.1	4.46073	75.1	5.28745	75.1	5.20292	75.2	6.5193	75.2	6.4371	75.3	8.1445	75.3	8.00319	75.4	9.8228	75.4	9.65716				64.6	9.7438	64.6	9.56127	64.7	16.566	64.7	16.2373	64.8	26.6796	64.8	26.153	64.8	50.4094	64.8	49.6955	64.9	91.8528	64.9	91.7534
	75.1	2.27235	75.1	2.23798	75.2	4.523	75.2	4.46087	75.2	5.2885	75.2	5.20303	75.3	6.5236	75.3	6.43723	75.4	8.1487	75.4	8.00327	75.5	9.8262	75.5	9.65719				64.7	9.7437	64.7	9.56641	64.8	16.5793	64.8	16.2517	64.9	26.701	64.9	26.18	64.9	50.4716	64.9	49.7507	65	91.9673	65	91.8534
	75.2	2.2735	75.2	2.23806	75.3	4.5286	75.3	4.46102	75.3	5.2912	75.3	5.20314	75.4	6.52	75.4	6.43736	75.5	8.1519	75.5	8.00334	75.6	9.82855	75.6	9.65722				64.8	9.7487	64.8	9.57155	64.9	16.5934	64.9	16.2661	65	26.7215	65	26.2069	65	50.5283	65	49.8058	65.1	92.0552	65.1	91.9534
	75.3	2.2758	75.3	2.23813	75.4	4.5323	75.4	4.46117	75.4	5.2925	75.4	5.20325	75.5	6.5216	75.5	6.4375	75.6	8.15165	75.6	8.00342	75.7	9.8297	75.7	9.65724				64.9	9.7503	64.9	9.57669	65	16.6073	65	16.2805	65.1	26.7373	65.1	26.2338	65.1	50.5715	65.1	49.861	65.2	92.1474	65.2	92.0532
	75.4	2.2778	75.4	2.2382	75.5	4.5355	75.5	4.46131	75.5	5.2964	75.5	5.20336	75.6	6.52325	75.6	6.43763	75.7	8.1509	75.7	8.00349	75.8	9.83285	75.8	9.65727				65	9.755	65	9.58183	65.1	16.6225	65.1	16.2949	65.2	26.7599	65.2	26.2608	65.2	50.6214	65.2	49.9162	65.3	92.2423	65.3	92.153
	75.5	2.2759	75.5	2.23827	75.6	4.53425	75.6	4.46145	75.6	5.29675	75.6	5.20347	75.7	6.5254	75.7	6.43776	75.8	8.15275	75.8	8.00357	75.9	9.83485	75.9	9.6573				65.1	9.7577	65.1	9.58697	65.2	16.6381	65.2	16.3093	65.3	26.7779	65.3	26.2877	65.3	50.675	65.3	49.9713	65.4	92.3404	65.4	92.2527
	75.6	2.27915	75.6	2.23834	75.7	4.5372	75.7	4.4616	75.7	5.295	75.7	5.20357	75.8	6.52755	75.8	6.43789	75.9	8.15065	75.9	8.00364	76	9.8328	76	9.65732				65.2	9.7641	65.2	9.59211	65.3	16.6476	65.3	16.3237	65.4	26.7968	65.4	26.3146	65.4	50.717	65.4	50.0264	65.5	92.4489	65.5	92.3524
	75.7	2.2814	75.7	2.23841	75.8	4.54075	75.8	4.46174	75.8	5.29755	75.8	5.20368	75.9	6.53235	75.9	6.43801	76	8.1549	76	8.00372	76.1	9.83335	76.1	9.65735				65.3	9.7684	65.3	9.59725	65.4	16.6605	65.4	16.3381	65.5	26.8161	65.5	26.3415	65.5	50.7623	65.5	50.0814	65.6	92.5426	65.6	92.452
	75.8	2.28765	75.8	2.23849	75.9	4.53835	75.9	4.46188	75.9	5.30065	75.9	5.20379	76	6.5327	76	6.43814	76.1	8.15565	76.1	8.00379	76.2	9.83645	76.2	9.65738				65.4	9.7743	65.4	9.60238	65.5	16.6722	65.5	16.3525	65.6	26.8366	65.6	26.3684	65.6	50.8199	65.6	50.1365	65.7	92.6457	65.7	92.5515
	75.9	2.29095	75.9	2.23856	76	4.537	76	4.46202	76	5.3055	76	5.20389	76.1	6.53455	76.1	6.43827	76.2	8.15825	76.2	8.00386	76.3	9.83885	76.3	9.6574				65.5	9.7781	65.5	9.60752	65.6	16.685	65.6	16.3669	65.7	26.8671	65.7	26.3953	65.7	50.8696	65.7	50.1916	65.8	92.7678	65.8	92.651
	76	2.2922	76	2.23863	76.1	4.53885	76.1	4.46216	76.1	5.30965	76.1	5.20399	76.2	6.53945	76.2	6.43839	76.3	8.15765	76.3	8.00393	76.4	9.8379	76.4	9.65743				65.6	9.7866	65.6	9.61266	65.7	16.7015	65.7	16.3813	65.8	26.8955	65.8	26.4222	65.8	50.9158	65.8	50.2466	65.9	92.8715	65.9	92.7504
	76.1	2.29355	76.1	2.23869	76.2	4.54155	76.2	4.4623	76.2	5.31095	76.2	5.2041	76.3	6.53995	76.3	6.43852	76.4	8.159	76.4	8.004	76.5	9.83935	76.5	9.65745				65.7	9.7892	65.7	9.61779	65.8	16.7133	65.8	16.3957	65.9	26.9104	65.9	26.449	65.9	50.9678	65.9	50.3016	66	92.9995	66	92.8497
	76.2	2.29355	76.2	2.23876	76.3	4.53945	76.3	4.46243	76.3	5.31015	76.3	5.2042	76.4	6.5447	76.4	6.43864	76.5	8.15995	76.5	8.00407	76.6	9.8385	76.6	9.65748				65.8	9.7946	65.8	9.62293	65.9	16.7221	65.9	16.4101	66	26.9299	66	26.4759	66	51.0207	66	50.3566	66.1	93.1158	66.1	92.949
	76.3	2.29365	76.3	2.23883	76.4	4.541	76.4	4.46257	76.4	5.3114	76.4	5.2043	76.5	6.54645	76.5	6.43877	76.6	8.1616	76.6	8.00414	76.7	9.8357	76.7	9.6575				65.9	9.7991	65.9	9.62806	66	16.7339	66	16.4245	66.1	26.9508	66.1	26.5028	66.1	51.078	66.1	50.4115	66.2	93.2265	66.2	93.0482
	76.4	2.2962	76.4	2.2389	76.5	4.54525	76.5	4.46271	76.5	5.31555	76.5	5.20441	76.6	6.5491	76.6	6.43889	76.7	8.1617	76.7	8.00421	76.8	9.8366	76.8	9.65753				66	9.8043	66	9.6332	66.1	16.7486	66.1	16.4389	66.2	26.9775	66.2	26.5297	66.2	51.1425	66.2	50.4665	66.3	93.3353	66.3	93.1474
	76.5	2.29705	76.5	2.23897	76.6	4.5448	76.6	4.46284	76.6	5.3164	76.6	5.20451	76.7	6.5505	76.7	6.43901	76.8	8.1614	76.8	8.00428	76.9	9.8401	76.9	9.65755				66.1	9.8049	66.1	9.63833	66.2	16.7623	66.2	16.4532	66.3	27.0085	66.3	26.5565	66.3	51.1958	66.3	50.5214	66.4	93.4477	66.4	93.2464
	76.6	2.2989	76.6	2.23904	76.7	4.5443	76.7	4.46298	76.7	5.3193	76.7	5.20461	76.8	6.5531	76.8	6.43913	76.9	8.1608	76.9	8.00435	77	9.84225	77	9.65758				66.2	9.8059	66.2	9.64346	66.3	16.7769	66.3	16.4676	66.4	27.0331	66.4	26.5834	66.4	51.2546	66.4	50.5763	66.5	93.5526	66.5	93.3454
	76.7	2.3005	76.7	2.2391	76.8	4.5427	76.8	4.46311	76.8	5.3223	76.8	5.20471	76.9	6.5557	76.9	6.43925	77	8.16055	77	8.00442	77.1	9.8479	77.1	9.6576				66.3	9.806	66.3	9.6486	66.4	16.7887	66.4	16.482	66.5	27.0642	66.5	26.6102	66.5	51.3119	66.5	50.6312	66.6	93.6745	66.6	93.4444
	76.8	2.2986	76.8	2.23917	76.9	4.5406	76.9	4.46324	76.9	5.3231	76.9	5.20481	77	6.55595	77	6.43937	77.1	8.1621	77.1	8.00448	77.2	9.8518	77.2	9.65762				66.4	9.8045	66.4	9.65373	66.5	16.8004	66.5	16.4964	66.6	27.1023	66.6	26.637	66.6	51.3671	66.6	50.686	66.7	93.798	66.7	93.5433
	76.9	2.3025	76.9	2.23924	77	4.53755	77	4.46337	77	5.31905	77	5.20491	77.1	6.5599	77.1	6.43949	77.2	8.1625	77.2	8.00455	77.3	9.85465	77.3	9.65765				66.5	9.8017	66.5	9.65886	66.6	16.8132	66.6	16.5108	66.7	27.1444	66.7	26.6639	66.7	51.4234	66.7	50.7409	66.8	93.8912	66.8	93.6421
	77	2.29815	77	2.2393	77.1	4.5379	77.1	4.46351	77.1	5.3182	77.1	5.205	77.2	6.5603	77.2	6.43961	77.3	8.16695	77.3	8.00462	77.4	9.853	77.4	9.65767				66.6	9.8033	66.6	9.66399	66.7	16.8263	66.7	16.5251	66.8	27.1739	66.8	26.6907	66.8	51.4694	66.8	50.7957	66.9	93.9994	66.9	93.7409
	77.1	2.2975	77.1	2.23937	77.2	4.5352	77.2	4.46364	77.2	5.3155	77.2	5.2051	77.3	6.55815	77.3	6.43972	77.4	8.1693	77.4	8.00468	77.5	9.85845	77.5	9.65769				66.7	9.8092	66.7	9.66912	66.8	16.8425	66.8	16.5395	66.9	27.1982	66.9	26.7175	66.9	51.5225	66.9	50.8505	67	94.1039	67	93.8396
	77.2	2.2979	77.2	2.23943	77.3	4.53875	77.3	4.46377	77.3	5.31515	77.3	5.2052	77.4	6.5556	77.4	6.43984	77.5	8.17135	77.5	8.00475	77.6	9.8592	77.6	9.65772				66.8	9.8096	66.8	9.67425	66.9	16.8549	66.9	16.5539	67	27.2245	67	26.7443	67	51.583	67	50.9053	67.1	94.2004	67.1	93.9382
	77.3	2.29655	77.3	2.2395	77.4	4.5365	77.4	4.4639	77.4	5.3129	77.4	5.20529	77.5	6.55185	77.5	6.43996	77.6	8.1712	77.6	8.00481	77.7	9.86185	77.7	9.65774				66.9	9.8162	66.9	9.67938	67	16.869	67	16.5682	67.1	27.2539	67.1	26.7711	67.1	51.642	67.1	50.9601	67.2	94.3072	67.2	94.0368
	77.4	2.2984	77.4	2.23956	77.5	4.53235	77.5	4.46402	77.5	5.30265	77.5	5.20539	77.6	6.5497	77.6	6.44007	77.7	8.17385	77.7	8.00488	77.8	9.86285	77.8	9.65776				67	9.8164	67	9.6845	67.1	16.8851	67.1	16.5826	67.2	27.277	67.2	26.798	67.2	51.6803	67.2	51.0148	67.3	94.4219	67.3	94.1353
	77.5	2.29695	77.5	2.23963	77.6	4.5311	77.6	4.46415	77.6	5.2982	77.6	5.20549	77.7	6.54975	77.7	6.44019	77.8	8.17415	77.8	8.00494	77.9	9.86085	77.9	9.65778				67.1	9.8161	67.1	9.68963	67.2	16.8996	67.2	16.5969	67.3	27.3053	67.3	26.8248	67.3	51.7078	67.3	51.0695	67.4	94.5352	67.4	94.2338
	77.6	2.2947	77.6	2.23969	77.7	4.53665	77.7	4.46428	77.7	5.29615	77.7	5.20558	77.8	6.54895	77.8	6.4403	77.9	8.17465	77.9	8.00501	78	9.8587	78	9.65781				67.2	9.8165	67.2	9.69476	67.3	16.9073	67.3	16.6113	67.4	27.3314	67.4	26.8515	67.4	51.7486	67.4	51.1242	67.5	94.6392	67.5	94.3321
	77.7	2.29165	77.7	2.23975	77.8	4.53905	77.8	4.46441	77.8	5.29675	77.8	5.20567	77.9	6.55095	77.9	6.44041	78	8.1738	78	8.00507	78.1	9.8623	78.1	9.65783				67.3	9.8176	67.3	9.69988	67.4	16.9183	67.4	16.6257	67.5	27.352	67.5	26.8783	67.5	51.7881	67.5	51.1789	67.6	94.7436	67.6	94.4305
	77.8	2.29235	77.8	2.23982	77.9	4.53875	77.9	4.46453	77.9	5.29795	77.9	5.20577	78	6.551	78	6.44052	78.1	8.1776	78.1	8.00513	78.2	9.86395	78.2	9.65785				67.4	9.8194	67.4	9.70501	67.5	16.9311	67.5	16.64	67.6	27.373	67.6	26.9051	67.6	51.8473	67.6	51.2336	67.7	94.8293	67.7	94.5287
	77.9	2.30075	77.9	2.23988	78	4.54	78	4.46466	78	5.3005	78	5.20586	78.1	6.5577	78.1	6.44063	78.2	8.17525	78.2	8.00519	78.3	9.8661	78.3	9.65787				67.5	9.8203	67.5	9.71014	67.6	16.9445	67.6	16.6544	67.7	27.3973	67.7	26.9319	67.7	51.9108	67.7	51.2882	67.8	94.922	67.8	94.6269
	78	2.3045	78	2.23994	78.1	4.5433	78.1	4.46478	78.1	5.3021	78.1	5.20595	78.2	6.55845	78.2	6.44074	78.3	8.1752	78.3	8.00525	78.4	9.86685	78.4	9.65789				67.6	9.8251	67.6	9.71526	67.7	16.9564	67.7	16.6687	67.8	27.4251	67.8	26.9586	67.8	51.9669	67.8	51.3428	67.9	95.0349	67.9	94.725
	78.1	2.3084	78.1	2.24	78.2	4.54385	78.2	4.4649	78.2	5.30035	78.2	5.20605	78.3	6.5605	78.3	6.44085	78.4	8.17565	78.4	8.00532	78.5	9.871	78.5	9.65791				67.7	9.8254	67.7	9.72038	67.8	16.9689	67.8	16.6831	67.9	27.4464	67.9	26.9854	67.9	52.0182	67.9	51.3974	68	95.1235	68	94.8231
	78.2	2.30945	78.2	2.24007	78.3	4.545	78.3	4.46503	78.3	5.3011	78.3	5.20614	78.4	6.56315	78.4	6.44096	78.5	8.1778	78.5	8.00538	78.6	9.8738	78.6	9.65793				67.8	9.8233	67.8	9.72551	67.9	16.9776	67.9	16.6974	68	27.4608	68	27.0122	68	52.0744	68	51.452	68.1	95.2485	68.1	94.9211
	78.3	2.3136	78.3	2.24013	78.4	4.54435	78.4	4.46515	78.4	5.30535	78.4	5.20623	78.5	6.5677	78.5	6.44107	78.6	8.1817	78.6	8.00544	78.7	9.8735	78.7	9.65795				67.9	9.8233	67.9	9.73063	68	16.9849	68	16.7117	68.1	27.4781	68.1	27.0389	68.1	52.1218	68.1	51.5066	68.2	95.3477	68.2	95.019
	78.4	2.31375	78.4	2.24019	78.5	4.5437	78.5	4.46527	78.5	5.3071	78.5	5.20632	78.6	6.5712	78.6	6.44118	78.7	8.1846	78.7	8.0055	78.8	9.8717	78.8	9.65798				68	9.8208	68	9.73575	68.1	16.9949	68.1	16.7261	68.2	27.4977	68.2	27.0657	68.2	52.1781	68.2	51.5611	68.3	95.453	68.3	95.1169
	78.5	2.3196	78.5	2.24025	78.6	4.5468	78.6	4.46539	78.6	5.3097	78.6	5.20641	78.7	6.5725	78.7	6.44129	78.8	8.183	78.8	8.00556	78.9	9.86985	78.9	9.658				68.1	9.8214	68.1	9.74087	68.2	17.0086	68.2	16.7404	68.3	27.5124	68.3	27.0924	68.3	52.2505	68.3	51.6157	68.4	95.5537	68.4	95.2147
	78.6	2.3213	78.6	2.24031	78.7	4.5408	78.7	4.46551	78.7	5.306	78.7	5.2065	78.8	6.5751	78.8	6.44139	78.9	8.18285	78.9	8.00561	79	9.86955	79	9.65802				68.2	9.8172	68.2	9.74599	68.3	17.0219	68.3	16.7548	68.4	27.5268	68.4	27.1191	68.4	52.3232	68.4	51.6702	68.5	95.6559	68.5	95.3125
	78.7	2.3183	78.7	2.24037	78.8	4.5403	78.8	4.46563	78.8	5.3051	78.8	5.20659	78.9	6.56435	78.9	6.4415	79	8.18325	79	8.00567	79.1	9.8747	79.1	9.65804				68.3	9.8197	68.3	9.75112	68.4	17.0343	68.4	16.7691	68.5	27.5479	68.5	27.1459	68.5	52.3849	68.5	51.7246	68.6	95.765	68.6	95.4102
	78.8	2.3185	78.8	2.24043	78.9	4.53905	78.9	4.46575	78.9	5.30525	78.9	5.20667	79	6.56315	79	6.4416	79.1	8.1816	79.1	8.00573	79.2	9.86965	79.2	9.65805				68.4	9.8266	68.4	9.75623	68.5	17.0548	68.5	16.7834	68.6	27.5686	68.6	27.1726	68.6	52.4414	68.6	51.7791	68.7	95.8711	68.7	95.5078
	78.9	2.31915	78.9	2.24049	79	4.54025	79	4.46586	79	5.30455	79	5.20676	79.1	6.5655	79.1	6.44171	79.2	8.17905	79.2	8.00579	79.3	9.8716	79.3	9.65807				68.5	9.8334	68.5	9.76135	68.6	17.0642	68.6	16.7977	68.7	27.5824	68.7	27.1993	68.7	52.4872	68.7	51.8336	68.8	95.9751	68.8	95.6054
	79	2.31485	79	2.24055	79.1	4.5441	79.1	4.46598	79.1	5.3043	79.1	5.20685	79.2	6.56225	79.2	6.44181	79.3	8.1782	79.3	8.00585	79.4	9.87295	79.4	9.65809				68.6	9.8351	68.6	9.76647	68.7	17.0753	68.7	16.8121	68.8	27.6034	68.8	27.226	68.8	52.5285	68.8	51.888	68.9	96.0729	68.9	95.7028
	79.1	2.3128	79.1	2.2406	79.2	4.54255	79.2	4.4661	79.2	5.30085	79.2	5.20693	79.3	6.5628	79.3	6.44191	79.4	8.18165	79.4	8.0059	79.5	9.8732	79.5	9.65811				68.7	9.8359	68.7	9.77159	68.8	17.0895	68.8	16.8264	68.9	27.6258	68.9	27.2527	68.9	52.5905	68.9	51.9424	69	96.1608	69	95.8003
	79.2	2.31035	79.2	2.24066	79.3	4.5402	79.3	4.46621	79.3	5.3021	79.3	5.20702	79.4	6.56115	79.4	6.44202	79.5	8.1826	79.5	8.00596	79.6	9.8747	79.6	9.65813				68.8	9.8423	68.8	9.77671	68.9	17.1003	68.9	16.8407	69	27.6524	69	27.2794	69	52.6507	69	51.9968	69.1	96.2687	69.1	95.8977
	79.3	2.3098	79.3	2.24072	79.4	4.54265	79.4	4.46633	79.4	5.30535	79.4	5.20711	79.5	6.5636	79.5	6.44212	79.6	8.1816	79.6	8.00601	79.7	9.876	79.7	9.65815				68.9	9.8435	68.9	9.78183	69	17.1117	69	16.855	69.1	27.6733	69.1	27.3061	69.1	52.7043	69.1	52.0512	69.2	96.3562	69.2	95.995
	79.4	2.31105	79.4	2.24078	79.5	4.5496	79.5	4.46644	79.5	5.3058	79.5	5.20719	79.6	6.5622	79.6	6.44222	79.7	8.1829	79.7	8.00607	79.8	9.87915	79.8	9.65817				69	9.8454	69	9.78694	69.1	17.1171	69.1	16.8694	69.2	27.6949	69.2	27.3328	69.2	52.7571	69.2	52.1055	69.3	96.4591	69.3	96.0922
	79.5	2.3119	79.5	2.24084	79.6	4.5521	79.6	4.46656	79.6	5.3077	79.6	5.20728	79.7	6.564	79.7	6.44232	79.8	8.18745	79.8	8.00612	79.9	9.8803	79.9	9.65819				69.1	9.8464	69.1	9.79206	69.2	17.126	69.2	16.8837	69.3	27.7188	69.3	27.3595	69.3	52.8113	69.3	52.1598	69.4	96.5615	69.4	96.1894
	79.6	2.3106	79.6	2.24089	79.7	4.5554	79.7	4.46667	79.7	5.3106	79.7	5.20736	79.8	6.56185	79.8	6.44242	79.9	8.1884	79.9	8.00618	80	9.8808	80	9.65821				69.2	9.8522	69.2	9.79717	69.3	17.1356	69.3	16.898	69.4	27.7486	69.4	27.3861	69.4	52.8547	69.4	52.2141	69.5	96.6692	69.5	96.2865
	79.7	2.3095	79.7	2.24095	79.8	4.55435	79.8	4.46678	79.8	5.30725	79.8	5.20744	79.9	6.5661	79.9	6.44252	80	8.1907	80	8.00623	80.1	9.88165	80.1	9.65822				69.3	9.8545	69.3	9.80229	69.4	17.1429	69.4	16.9123	69.5	27.7778	69.5	27.4128	69.5	52.894	69.5	52.2684	69.6	96.7697	69.6	96.3836
	79.8	2.31085	79.8	2.24101	79.9	4.5551	79.9	4.46689	79.9	5.3089	79.9	5.20753	80	6.5677	80	6.44261	80.1	8.19135	80.1	8.00629	80.2	9.88415	80.2	9.65824				69.4	9.8553	69.4	9.8074	69.5	17.1539	69.5	16.9266	69.6	27.8012	69.6	27.4395	69.6	52.9477	69.6	52.3227	69.7	96.8714	69.7	96.4806
	79.9	2.3146	79.9	2.24106	80	4.5566	80	4.467	80	5.313	80	5.20761	80.1	6.56605	80.1	6.44271	80.2	8.18645	80.2	8.00634	80.3	9.8821	80.3	9.65826				69.5	9.8545	69.5	9.81251	69.6	17.1644	69.6	16.9409	69.7	27.8353	69.7	27.4661	69.7	53.0047	69.7	52.377	69.8	96.9606	69.8	96.5775
	80	2.3143	80	2.24112	80.1	4.55535	80.1	4.46712	80.1	5.31395	80.1	5.20769	80.2	6.56755	80.2	6.44281	80.3	8.1859	80.3	8.00639	80.4	9.8835	80.4	9.65828				69.6	9.8587	69.6	9.81763	69.7	17.1763	69.7	16.9552	69.8	27.8732	69.8	27.4928	69.8	53.0551	69.8	52.4312	69.9	97.0497	69.9	96.6744
	80.1	2.31195	80.1	2.24117	80.2	4.55865	80.2	4.46723	80.2	5.31305	80.2	5.20777	80.3	6.5651	80.3	6.4429	80.4	8.1866	80.4	8.00645	80.5	9.884	80.5	9.65829				69.7	9.859	69.7	9.82274	69.8	17.1868	69.8	16.9695	69.9	27.9017	69.9	27.5194	69.9	53.1048	69.9	52.4854	70	97.1537	70	96.7712
	80.2	2.31495	80.2	2.24123	80.3	4.5559	80.3	4.46733	80.3	5.3115	80.3	5.20785	80.4	6.5676	80.4	6.443	80.5	8.1847	80.5	8.0065	80.6	9.88135	80.6	9.65831				69.8	9.8618	69.8	9.82785	69.9	17.1993	69.9	16.9838	70	27.935	70	27.5461	70	53.1413	70	52.5396	70.1	97.2666	70.1	96.8679
	80.3	2.3183	80.3	2.24128	80.4	4.5576	80.4	4.46744	80.4	5.3098	80.4	5.20793	80.5	6.5677	80.5	6.4431	80.6	8.18355	80.6	8.00655	80.7	9.87795	80.7	9.65833				69.9	9.8584	69.9	9.83296	70	17.2133	70	16.9981	70.1	27.9616	70.1	27.5727	70.1	53.1919	70.1	52.5938	70.2	97.3661	70.2	96.9646
	80.4	2.3196	80.4	2.24134	80.5	4.5583	80.5	4.46755	80.5	5.3127	80.5	5.20801	80.6	6.56545	80.6	6.44319	80.7	8.18835	80.7	8.0066	80.8	9.8795	80.8	9.65835				70	9.8594	70	9.83807	70.1	17.2267	70.1	17.0124	70.2	27.9886	70.2	27.5993	70.2	53.2595	70.2	52.6479	70.3	97.4654	70.3	97.0613
	80.5	2.3219	80.5	2.24139	80.6	4.55335	80.6	4.46766	80.6	5.31535	80.6	5.20809	80.7	6.56615	80.7	6.44328	80.8	8.1901	80.8	8.00665	80.9	9.8791	80.9	9.65836				70.1	9.8596	70.1	9.84318	70.2	17.2377	70.2	17.0267	70.3	28.0127	70.3	27.6259	70.3	53.3283	70.3	52.702	70.4	97.5734	70.4	97.1578
	80.6	2.32465	80.6	2.24144	80.7	4.55125	80.7	4.46776	80.7	5.31635	80.7	5.20817	80.8	6.5632	80.8	6.44338	80.9	8.1923	80.9	8.0067	81	9.87825	81	9.65838				70.2	9.863	70.2	9.84829	70.3	17.2487	70.3	17.041	70.4	28.0345	70.4	27.6525	70.4	53.3823	70.4	52.7561	70.5	97.666	70.5	97.2543
	80.7	2.32175	80.7	2.2415	80.8	4.5546	80.8	4.46787	80.8	5.318	80.8	5.20825	80.9	6.5588	80.9	6.44347	81	8.18785	81	8.00675	81.1	9.88005	81.1	9.65839				70.3	9.8653	70.3	9.8534	70.4	17.2597	70.4	17.0553	70.5	28.0586	70.5	27.6791	70.5	53.4488	70.5	52.8102	70.6	97.7598	70.6	97.3508
	80.8	2.3174	80.8	2.24155	80.9	4.5532	80.9	4.46798	80.9	5.3172	80.9	5.20833	81	6.55595	81	6.44356	81.1	8.18785	81.1	8.0068	81.2	9.88355	81.2	9.65841				70.4	9.874	70.4	9.85851	70.5	17.2716	70.5	17.0696	70.6	28.0811	70.6	27.7057	70.6	53.5117	70.6	52.8643	70.7	97.853	70.7	97.4471
	80.9	2.3198	80.9	2.2416	81	4.55325	81	4.46808	81	5.31555	81	5.20841	81.1	6.55875	81.1	6.44365	81.2	8.19195	81.2	8.00685	81.3	9.88795	81.3	9.65843				70.5	9.8779	70.5	9.86362	70.6	17.2865	70.6	17.0839	70.7	28.1038	70.7	27.7324	70.7	53.5724	70.7	52.9184	70.8	97.9422	70.8	97.5434
	81	2.32175	81	2.24166	81.1	4.55615	81.1	4.46819	81.1	5.31755	81.1	5.20848	81.2	6.55665	81.2	6.44374	81.3	8.19165	81.3	8.0069	81.4	9.8916	81.4	9.65844				70.6	9.8866	70.6	9.86872	70.7	17.3018	70.7	17.0982	70.8	28.1251	70.8	27.7589	70.8	53.6283	70.8	52.9724	70.9	98.0485	70.9	97.6397
	81.1	2.32385	81.1	2.24171	81.2	4.55965	81.2	4.46829	81.2	5.31705	81.2	5.20856	81.3	6.55985	81.3	6.44383	81.4	8.1903	81.4	8.00695	81.5	9.90105	81.5	9.65846				70.7	9.8931	70.7	9.87383	70.8	17.3137	70.8	17.1124	70.9	28.147	70.9	27.7855	70.9	53.6841	70.9	53.0264	71	98.1622	71	97.7359
	81.2	2.32165	81.2	2.24176	81.3	4.56265	81.3	4.46839	81.3	5.31885	81.3	5.20864	81.4	6.5593	81.4	6.44392	81.5	8.18935	81.5	8.007	81.6	9.9084	81.6	9.65847				70.8	9.8953	70.8	9.87893	70.9	17.323	70.9	17.1267	71	28.176	71	27.8121	71	53.7398	71	53.0804	71.1	98.2594	71.1	97.832
	81.3	2.32795	81.3	2.24181	81.4	4.5612	81.4	4.46849	81.4	5.3175	81.4	5.20871	81.5	6.56155	81.5	6.44401	81.6	8.1951	81.6	8.00705	81.7	9.90805	81.7	9.65849				70.9	9.8981	70.9	9.88404	71	17.3313	71	17.141	71.1	28.1992	71.1	27.8387	71.1	53.8024	71.1	53.1344	71.2	98.3551	71.2	97.928
	81.4	2.3278	81.4	2.24186	81.5	4.56185	81.5	4.4686	81.5	5.31605	81.5	5.20879	81.6	6.5629	81.6	6.4441	81.7	8.19385	81.7	8.00709	81.8	9.90445	81.8	9.65851				71	9.8999	71	9.88914	71.1	17.3442	71.1	17.1553	71.2	28.228	71.2	27.8652	71.2	53.8531	71.2	53.1883	71.3	98.4549	71.3	98.0241
	81.5	2.33115	81.5	2.24191	81.6	4.5693	81.6	4.4687	81.6	5.3225	81.6	5.20886	81.7	6.55955	81.7	6.44419	81.8	8.19275	81.8	8.00714	81.9	9.90035	81.9	9.65852				71.1	9.9022	71.1	9.89425	71.2	17.3597	71.2	17.1696	71.3	28.2525	71.3	27.8918	71.3	53.8943	71.3	53.2423	71.4	98.5495	71.4	98.12
	81.6	2.3379	81.6	2.24197	81.7	4.57355	81.7	4.4688	81.7	5.32085	81.7	5.20894	81.8	6.55475	81.8	6.44428	81.9	8.18635	81.9	8.00719	82	9.9014	82	9.65854				71.2	9.9038	71.2	9.89935	71.3	17.3712	71.3	17.1838	71.4	28.2782	71.4	27.9184	71.4	53.9414	71.4	53.2962	71.5	98.6528	71.5	98.2159
	81.7	2.33655	81.7	2.24202	81.8	4.57325	81.8	4.4689	81.8	5.31545	81.8	5.20901	81.9	6.55045	81.9	6.44436	82	8.1827	82	8.00724	82.1	9.90415	82.1	9.65855				71.3	9.9093	71.3	9.90445	71.4	17.3818	71.4	17.1981	71.5	28.3005	71.5	27.9449	71.5	53.9841	71.5	53.3501	71.6	98.7637	71.6	98.3117
	81.8	2.33645	81.8	2.24207	81.9	4.57115	81.9	4.469	81.9	5.31705	81.9	5.20908	82	6.5504	82	6.44445	82.1	8.18335	82.1	8.00728	82.2	9.9104	82.2	9.65857				71.4	9.912	71.4	9.90956	71.5	17.3896	71.5	17.2124	71.6	28.3271	71.6	27.9715	71.6	54.0405	71.6	53.404	71.7	98.866	71.7	98.4074
	81.9	2.33625	81.9	2.24212	82	4.5711	82	4.4691	82	5.3231	82	5.20916	82.1	6.55205	82.1	6.44453	82.2	8.183	82.2	8.00733	82.3	9.90905	82.3	9.65858				71.5	9.9184	71.5	9.91466	71.6	17.3956	71.6	17.2266	71.7	28.349	71.7	27.998	71.7	54.0929	71.7	53.4578	71.8	98.977	71.8	98.5031
	82	2.3373	82	2.24217	82.1	4.57415	82.1	4.4692	82.1	5.32615	82.1	5.20923	82.2	6.5535	82.2	6.44462	82.3	8.18215	82.3	8.00737	82.4	9.9096	82.4	9.65859				71.6	9.9203	71.6	9.91976	71.7	17.402	71.7	17.2409	71.8	28.3657	71.8	28.0245	71.8	54.1469	71.8	53.5117	71.9	99.0799	71.9	98.5987
	82.1	2.34065	82.1	2.24222	82.2	4.5821	82.2	4.46929	82.2	5.3257	82.2	5.2093	82.3	6.55625	82.3	6.4447	82.4	8.1814	82.4	8.00742	82.5	9.9085	82.5	9.65861				71.7	9.9227	71.7	9.92486	71.8	17.4078	71.8	17.2552	71.9	28.3921	71.9	28.0511	71.9	54.2071	71.9	53.5655	72	99.1786	72	98.6943
	82.2	2.3445	82.2	2.24226	82.3	4.58175	82.3	4.46939	82.3	5.32885	82.3	5.20937	82.4	6.5653	82.4	6.44479	82.5	8.1822	82.5	8.00746	82.6	9.90815	82.6	9.65862				71.8	9.9226	71.8	9.92996	71.9	17.4178	71.9	17.2694	72	28.4194	72	28.0776	72	54.2718	72	53.6193	72.1	99.2742	72.1	98.7898
	82.3	2.34875	82.3	2.24231	82.4	4.5878	82.4	4.46949	82.4	5.3289	82.4	5.20944	82.5	6.5688	82.5	6.44487	82.6	8.17965	82.6	8.00751	82.7	9.90425	82.7	9.65864				71.9	9.9208	71.9	9.93506	72	17.4263	72	17.2837	72.1	28.4427	72.1	28.1041	72.1	54.3382	72.1	53.6731	72.2	99.3864	72.2	98.8853
	82.4	2.3497	82.4	2.24236	82.5	4.5908	82.5	4.46958	82.5	5.3336	82.5	5.20952	82.6	6.56715	82.6	6.44495	82.7	8.18165	82.7	8.00755	82.8	9.90765	82.8	9.65865				72	9.9233	72	9.94016	72.1	17.4375	72.1	17.2979	72.2	28.4673	72.2	28.1306	72.2	54.395	72.2	53.7268	72.3	99.4963	72.3	98.9806
	82.5	2.35	82.5	2.24241	82.6	4.59015	82.6	4.46968	82.6	5.33045	82.6	5.20959	82.7	6.56615	82.7	6.44504	82.8	8.18385	82.8	8.0076	82.9	9.9105	82.9	9.65867				72.1	9.9246	72.1	9.94526	72.2	17.4478	72.2	17.3122	72.3	28.4932	72.3	28.1571	72.3	54.4583	72.3	53.7806	72.4	99.6124	72.4	99.076
	82.6	2.35085	82.6	2.24246	82.7	4.58905	82.7	4.46977	82.7	5.33265	82.7	5.20966	82.8	6.56985	82.8	6.44512	82.9	8.186	82.9	8.00764	83	9.9139	83	9.65868				72.2	9.9298	72.2	9.95035	72.3	17.4583	72.3	17.3264	72.4	28.5172	72.4	28.1836	72.4	54.5127	72.4	53.8343	72.5	99.734	72.5	99.1712
	82.7	2.34955	82.7	2.24251	82.8	4.59005	82.8	4.46987	82.8	5.33375	82.8	5.20973	82.9	6.5706	82.9	6.4452	83	8.1862	83	8.00768	83.1	9.91375	83.1	9.65869				72.3	9.9351	72.3	9.95545	72.4	17.4678	72.4	17.3407	72.5	28.543	72.5	28.2101	72.5	54.5812	72.5	53.888	72.6	99.8336	72.6	99.2664
	82.8	2.34835	82.8	2.24255	82.9	4.5934	82.9	4.46996	82.9	5.3367	82.9	5.20979	83	6.5727	83	6.44528	83.1	8.19095	83.1	8.00773	83.2	9.91465	83.2	9.65871				72.4	9.939	72.4	9.96055	72.5	17.4804	72.5	17.3549	72.6	28.57	72.6	28.2366	72.6	54.6407	72.6	53.9417	72.7	99.9263	72.7	99.3616
	82.9	2.3517	82.9	2.2426	83	4.5959	83	4.47006	83	5.3345	83	5.20986	83.1	6.57195	83.1	6.44536	83.2	8.19775	83.2	8.00777	83.3	9.9223	83.3	9.65872				72.5	9.9385	72.5	9.96564	72.6	17.4917	72.6	17.3692	72.7	28.5912	72.7	28.2631	72.7	54.6906	72.7	53.9954	72.8	100.032	72.8	99.4566
	83	2.3515	83	2.24265	83.1	4.59885	83.1	4.47015	83.1	5.33305	83.1	5.20993	83.2	6.57295	83.2	6.44544	83.3	8.2001	83.3	8.00781	83.4	9.9251	83.4	9.65873				72.6	9.9403	72.6	9.97074	72.7	17.5028	72.7	17.3834	72.8	28.6132	72.8	28.2895	72.8	54.7362	72.8	54.049	72.9	100.129	72.9	99.5516
	83.1	2.35305	83.1	2.24269	83.2	4.60185	83.2	4.47024	83.2	5.33335	83.2	5.21	83.3	6.5728	83.3	6.44552	83.4	8.2011	83.4	8.00785	83.5	9.924	83.5	9.65875				72.7	9.9364	72.7	9.97583	72.8	17.5109	72.8	17.3976	72.9	28.6396	72.9	28.316	72.9	54.7848	72.9	54.1026	73	100.252	73	99.6466
	83.2	2.35475	83.2	2.24274	83.3	4.6043	83.3	4.47033	83.3	5.3335	83.3	5.21007	83.4	6.5699	83.4	6.4456	83.5	8.2039	83.5	8.00789	83.6	9.92615	83.6	9.65876				72.8	9.9404	72.8	9.98093	72.9	17.5217	72.9	17.4119	73	28.6608	73	28.3425	73	54.8368	73	54.1562	73.1	100.362	73.1	99.7415
	83.3	2.3529	83.3	2.24279	83.4	4.6067	83.4	4.47042	83.4	5.3349	83.4	5.21013	83.5	6.5717	83.5	6.44568	83.6	8.20465	83.6	8.00794	83.7	9.92895	83.7	9.65877				72.9	9.9392	72.9	9.98602	73	17.5321	73	17.4261	73.1	28.6833	73.1	28.3689	73.1	54.8791	73.1	54.2098	73.2	100.48	73.2	99.8363
	83.4	2.3512	83.4	2.24283	83.5	4.6083	83.5	4.47052	83.5	5.3348	83.5	5.2102	83.6	6.57725	83.6	6.44575	83.7	8.20665	83.7	8.00798	83.8	9.9296	83.8	9.65878				73	9.9412	73	9.99111	73.1	17.5435	73.1	17.4403	73.2	28.7094	73.2	28.3954	73.2	54.9191	73.2	54.2634	73.3	100.576	73.3	99.9311
	83.5	2.3498	83.5	2.24288	83.6	4.60695	83.6	4.47061	83.6	5.33235	83.6	5.21027	83.7	6.58205	83.7	6.44583	83.8	8.2046	83.8	8.00802	83.9	9.93135	83.9	9.6588				73.1	9.9444	73.1	9.9962	73.2	17.5537	73.2	17.4546	73.3	28.7415	73.3	28.4218	73.3	54.956	73.3	54.3169	73.4	100.684	73.4	100.026
	83.6	2.35175	83.6	2.24292	83.7	4.61165	83.7	4.4707	83.7	5.33325	83.7	5.21033	83.8	6.5854	83.8	6.44591	83.9	8.20625	83.9	8.00806	84	9.9299	84	9.65881				73.2	9.9444	73.2	10.0013	73.3	17.5664	73.3	17.4688	73.4	28.7697	73.4	28.4483	73.4	55.0067	73.4	54.3704	73.5	100.774	73.5	100.12
	83.7	2.35285	83.7	2.24297	83.8	4.6142	83.8	4.47078	83.8	5.3297	83.8	5.2104	83.9	6.58675	83.9	6.44598	84	8.2093	84	8.0081	84.1	9.93005	84.1	9.65882				73.3	9.9487	73.3	10.0064	73.4	17.577	73.4	17.483	73.5	28.7992	73.5	28.4747	73.5	55.0652	73.5	54.424	73.6	100.863	73.6	100.215
	83.8	2.3541	83.8	2.24301	83.9	4.61385	83.9	4.47087	83.9	5.32745	83.9	5.21046	84	6.5859	84	6.44606	84.1	8.20785	84.1	8.00814	84.2	9.93355	84.2	9.65883				73.4	9.9569	73.4	10.0115	73.5	17.5864	73.5	17.4973	73.6	28.8317	73.6	28.5011	73.6	55.1211	73.6	54.4774	73.7	100.965	73.7	100.31
	83.9	2.35585	83.9	2.24306	84	4.6114	84	4.47096	84	5.3293	84	5.21053	84.1	6.58565	84.1	6.44614	84.2	8.20675	84.2	8.00818	84.3	9.93805	84.3	9.65885				73.5	9.9593	73.5	10.0166	73.6	17.5971	73.6	17.5115	73.7	28.8586	73.7	28.5275	73.7	55.1718	73.7	54.5309	73.8	101.077	73.8	100.404
	84	2.3576	84	2.2431	84.1	4.60845	84.1	4.47105	84.1	5.32675	84.1	5.21059	84.2	6.58835	84.2	6.44621	84.3	8.20905	84.3	8.00822	84.4	9.9383	84.4	9.65886				73.6	9.9584	73.6	10.0217	73.7	17.6068	73.7	17.5257	73.8	28.8748	73.8	28.554	73.8	55.2175	73.8	54.5844	73.9	101.162	73.9	100.498
	84.1	2.35525	84.1	2.24315	84.2	4.60815	84.2	4.47114	84.2	5.32355	84.2	5.21066	84.3	6.59195	84.3	6.44628	84.4	8.2058	84.4	8.00826	84.5	9.94015	84.5	9.65887				73.7	9.9579	73.7	10.0267	73.8	17.617	73.8	17.5399	73.9	28.8904	73.9	28.5804	73.9	55.265	73.9	54.6378	74	101.272	74	100.593
	84.2	2.35695	84.2	2.24319	84.3	4.61375	84.3	4.47122	84.3	5.32595	84.3	5.21072	84.4	6.591	84.4	6.44636	84.5	8.20515	84.5	8.0083	84.6	9.9443	84.6	9.65888				73.8	9.9603	73.8	10.0318	73.9	17.6288	73.9	17.5541	74	28.9121	74	28.6068	74	55.3241	74	54.6912	74.1	101.362	74.1	100.687
	84.3	2.36045	84.3	2.24323	84.4	4.6104	84.4	4.47131	84.4	5.3253	84.4	5.21078	84.5	6.59095	84.5	6.44643	84.6	8.2059	84.6	8.00833	84.7	9.9469	84.7	9.65889				73.9	9.9622	73.9	10.0369	74	17.6401	74	17.5683	74.1	28.9391	74.1	28.6332	74.1	55.3683	74.1	54.7446	74.2	101.443	74.2	100.781
	84.4	2.3617	84.4	2.24328	84.5	4.60655	84.5	4.47139	84.5	5.32315	84.5	5.21085	84.6	6.5895	84.6	6.4465	84.7	8.2111	84.7	8.00837	84.8	9.9495	84.8	9.65891				74	9.967	74	10.042	74.1	17.6477	74.1	17.5826	74.2	28.9621	74.2	28.6596	74.2	55.4183	74.2	54.798	74.3	101.526	74.3	100.875
	84.5	2.36275	84.5	2.24332	84.6	4.6066	84.6	4.47148	84.6	5.3199	84.6	5.21091	84.7	6.5881	84.7	6.44658	84.8	8.214	84.8	8.00841	84.9	9.95575	84.9	9.65892				74.1	9.9682	74.1	10.0471	74.2	17.6584	74.2	17.5968	74.3	28.9877	74.3	28.6859	74.3	55.4821	74.3	54.8513	74.4	101.618	74.4	100.97
	84.6	2.3604	84.6	2.24336	84.7	4.6069	84.7	4.47156	84.7	5.3182	84.7	5.21097	84.8	6.5902	84.8	6.44665	84.9	8.21645	84.9	8.00845	85	9.95415	85	9.65893				74.2	9.9692	74.2	10.0522	74.3	17.6656	74.3	17.611	74.4	29.0134	74.4	28.7123	74.4	55.5358	74.4	54.9047	74.5	101.702	74.5	101.064
	84.7	2.3634	84.7	2.24341	84.8	4.6107	84.8	4.47165	84.8	5.3178	84.8	5.21103	84.9	6.59425	84.9	6.44672	85	8.21695	85	8.00848	85.1	9.95475	85.1	9.65894				74.3	9.973	74.3	10.0573	74.4	17.6759	74.4	17.6252	74.5	29.039	74.5	28.7387	74.5	55.5826	74.5	54.958	74.6	101.809	74.6	101.158
	84.8	2.3662	84.8	2.24345	84.9	4.61505	84.9	4.47173	84.9	5.32095	84.9	5.21109	85	6.59255	85	6.44679	85.1	8.21825	85.1	8.00852	85.2	9.95395	85.2	9.65895				74.4	9.9785	74.4	10.0624	74.5	17.6871	74.5	17.6394	74.6	29.0595	74.6	28.7651	74.6	55.6282	74.6	55.0113	74.7	101.925	74.7	101.251
	84.9	2.36495	84.9	2.24349	85	4.61255	85	4.47182	85	5.31735	85	5.21116	85.1	6.59495	85.1	6.44686	85.2	8.21685	85.2	8.00856	85.3	9.9532	85.3	9.65896				74.5	9.981	74.5	10.0674	74.6	17.6949	74.6	17.6536	74.7	29.0862	74.7	28.7914	74.7	55.6782	74.7	55.0645	74.8	102.022	74.8	101.345
	85	2.36055	85	2.24353	85.1	4.61435	85.1	4.4719	85.1	5.32095	85.1	5.21122	85.2	6.59475	85.2	6.44693	85.3	8.221	85.3	8.00859	85.4	9.95475	85.4	9.65897				74.6	9.9859	74.6	10.0725	74.7	17.7019	74.7	17.6678	74.8	29.1145	74.8	28.8178	74.8	55.7276	74.8	55.1178	74.9	102.116	74.9	101.439
	85.1	2.36125	85.1	2.24357	85.2	4.61135	85.2	4.47198	85.2	5.32325	85.2	5.21128	85.3	6.592	85.3	6.447	85.4	8.22365	85.4	8.00863	85.5	9.9539	85.5	9.65898				74.7	9.9854	74.7	10.0776	74.8	17.7123	74.8	17.682	74.9	29.1403	74.9	28.8441	74.9	55.7775	74.9	55.1711	75	102.242	75	101.533
	85.2	2.35725	85.2	2.24362	85.3	4.6102	85.3	4.47206	85.3	5.3226	85.3	5.21134	85.4	6.59575	85.4	6.44707	85.5	8.2277	85.5	8.00867	85.6	9.95375	85.6	9.65899				74.8	9.9877	74.8	10.0827	74.9	17.7233	74.9	17.6962	75	29.1566	75	28.8705	75	55.8316	75	55.2243	75.1	102.342	75.1	101.627
	85.3	2.3554	85.3	2.24366	85.4	4.61285	85.4	4.47214	85.4	5.32345	85.4	5.2114	85.5	6.5992	85.5	6.44714	85.6	8.22855	85.6	8.0087	85.7	9.95605	85.7	9.659				74.9	9.9882	74.9	10.0878	75	17.7317	75	17.7104	75.1	29.1785	75.1	28.8968	75.1	55.8731	75.1	55.2775	75.2	102.44	75.2	101.72
	85.4	2.35005	85.4	2.2437	85.5	4.6149	85.5	4.47222	85.5	5.3219	85.5	5.21146	85.6	6.60415	85.6	6.44721	85.7	8.22525	85.7	8.00874	85.8	9.95765	85.8	9.65902				75	9.9902	75	10.0929	75.1	17.7393	75.1	17.7246	75.2	29.2017	75.2	28.9232	75.2	55.9339	75.2	55.3306	75.3	102.557	75.3	101.814
	85.5	2.351	85.5	2.24374	85.6	4.61675	85.6	4.4723	85.6	5.32145	85.6	5.21151	85.7	6.60425	85.7	6.44727	85.8	8.22755	85.8	8.00877	85.9	9.9591	85.9	9.65903				75.1	9.9919	75.1	10.0979	75.2	17.7579	75.2	17.7387	75.3	29.2139	75.3	28.9495	75.3	55.9957	75.3	55.3838	75.4	102.67	75.4	101.907
	85.6	2.34795	85.6	2.24378	85.7	4.61415	85.7	4.47238	85.7	5.32265	85.7	5.21157	85.8	6.60435	85.8	6.44734	85.9	8.228	85.9	8.00881	86	9.9553	86	9.65904				75.2	9.9952	75.2	10.103	75.3	17.7697	75.3	17.7529	75.4	29.2253	75.4	28.9758	75.4	56.0431	75.4	55.437	75.5	102.775	75.5	102.001
	85.7	2.34895	85.7	2.24382	85.8	4.61585	85.8	4.47246	85.8	5.32335	85.8	5.21163	85.9	6.6001	85.9	6.44741	86	8.2253	86	8.00884	86.1	9.9568	86.1	9.65905				75.3	9.9948	75.3	10.1081	75.4	17.7763	75.4	17.7671	75.5	29.2402	75.5	29.0021	75.5	56.1046	75.5	55.4901	75.6	102.882	75.6	102.094
	85.8	2.34445	85.8	2.24386	85.9	4.6168	85.9	4.47254	85.9	5.3221	85.9	5.21169	86	6.6027	86	6.44747	86.1	8.2217	86.1	8.00888	86.2	9.9607	86.2	9.65906				75.4	9.9952	75.4	10.1132	75.5	17.7863	75.5	17.7813	75.6	29.2636	75.6	29.0284	75.6	56.1694	75.6	55.5432	75.7	102.98	75.7	102.187
	85.9	2.3435	85.9	2.2439	86	4.6123	86	4.47262	86	5.3196	86	5.21175	86.1	6.6045	86.1	6.44754	86.2	8.2226	86.2	8.00891	86.3	9.9591	86.3	9.65907				75.5	9.996	75.5	10.1182	75.6	17.7959	75.6	17.7955	75.7	29.2856	75.7	29.0547	75.7	56.2346	75.7	55.5962	75.8	103.064	75.8	102.281
	86	2.3465	86	2.24394	86.1	4.6101	86.1	4.4727	86.1	5.3169	86.1	5.2118	86.2	6.6084	86.2	6.44761	86.3	8.2207	86.3	8.00894	86.4	9.95295	86.4	9.65908				75.6	9.9966	75.6	10.1233	75.7	17.8085	75.7	17.8097	75.8	29.3098	75.8	29.081	75.8	56.2749	75.8	55.6493	75.9	103.17	75.9	102.374
	86.1	2.3502	86.1	2.24398	86.2	4.6125	86.2	4.47278	86.2	5.3142	86.2	5.21186	86.3	6.6078	86.3	6.44767	86.4	8.22095	86.4	8.00898	86.5	9.94775	86.5	9.65909				75.7	9.9976	75.7	10.1284	75.8	17.8198	75.8	17.8238	75.9	29.3318	75.9	29.1073	75.9	56.3232	75.9	55.7024	76	103.26	76	102.467
	86.2	2.3477	86.2	2.24402	86.3	4.6165	86.3	4.47285	86.3	5.3165	86.3	5.21192	86.4	6.60945	86.4	6.44774	86.5	8.21895	86.5	8.00901	86.6	9.9499	86.6	9.6591				75.8	9.9995	75.8	10.1335	75.9	17.8324	75.9	17.838	76	29.3524	76	29.1336	76	56.3775	76	55.7554	76.1	103.343	76.1	102.56
	86.3	2.3459	86.3	2.24406	86.4	4.61375	86.4	4.47293	86.4	5.31545	86.4	5.21197	86.5	6.60645	86.5	6.4478	86.6	8.2189	86.6	8.00904	86.7	9.95325	86.7	9.65911				75.9	9.9999	75.9	10.1386	76	17.8427	76	17.8522	76.1	29.376	76.1	29.1599	76.1	56.4252	76.1	55.8084	76.2	103.439	76.2	102.653
	86.4	2.34265	86.4	2.2441	86.5	4.61225	86.5	4.47301	86.5	5.31275	86.5	5.21203	86.6	6.6094	86.6	6.44786	86.7	8.22475	86.7	8.00908	86.8	9.9509	86.8	9.65912				76	10.0015	76	10.1436	76.1	17.8501	76.1	17.8663	76.2	29.3978	76.2	29.1862	76.2	56.4712	76.2	55.8614	76.3	103.547	76.3	102.746
	86.5	2.33885	86.5	2.24413	86.6	4.6114	86.6	4.47308	86.6	5.312	86.6	5.21208	86.7	6.61535	86.7	6.44793	86.8	8.2301	86.8	8.00911	86.9	9.9466	86.9	9.65912				76.1	10.0062	76.1	10.1487	76.2	17.8597	76.2	17.8805	76.3	29.4212	76.3	29.2125	76.3	56.5242	76.3	55.9143	76.4	103.648	76.4	102.839
	86.6	2.3383	86.6	2.24417	86.7	4.61425	86.7	4.47316	86.7	5.31475	86.7	5.21214	86.8	6.6189	86.8	6.44799	86.9	8.2325	86.9	8.00914	87	9.9457	87	9.65913				76.2	10.011	76.2	10.1538	76.3	17.8765	76.3	17.8947	76.4	29.4419	76.4	29.2387	76.4	56.5778	76.4	55.9673	76.5	103.752	76.5	102.932
	86.7	2.33905	86.7	2.24421	86.8	4.6119	86.8	4.47323	86.8	5.3188	86.8	5.21219	86.9	6.6212	86.9	6.44805	87	8.2305	87	8.00917	87.1	9.9488	87.1	9.65914				76.3	10.0113	76.3	10.1588	76.4	17.8928	76.4	17.9088	76.5	29.463	76.5	29.265	76.5	56.6407	76.5	56.0202	76.6	103.859	76.6	103.024
	86.8	2.3396	86.8	2.24425	86.9	4.6109	86.9	4.47331	86.9	5.3238	86.9	5.21225	87	6.6192	87	6.44812	87.1	8.2284	87.1	8.00921	87.2	9.95	87.2	9.65915				76.4	10.0147	76.4	10.1639	76.5	17.9089	76.5	17.923	76.6	29.4811	76.6	29.2912	76.6	56.6952	76.6	56.0731	76.7	103.955	76.7	103.117
	86.9	2.3384	86.9	2.24429	87	4.6126	87	4.47338	87	5.3244	87	5.2123	87.1	6.619	87.1	6.44818	87.2	8.2328	87.2	8.00924	87.3	9.9496	87.3	9.65916				76.5	10.0132	76.5	10.169	76.6	17.9184	76.6	17.9371	76.7	29.5072	76.7	29.3175	76.7	56.7391	76.7	56.126	76.8	104.048	76.8	103.21
	87	2.3391	87	2.24432	87.1	4.611	87.1	4.47346	87.1	5.3208	87.1	5.21235	87.2	6.6182	87.2	6.44824	87.3	8.234	87.3	8.00927	87.4	9.953	87.4	9.65917				76.6	10.0154	76.6	10.1741	76.7	17.9301	76.7	17.9513	76.8	29.539	76.8	29.3437	76.8	56.7804	76.8	56.1789	76.9	104.142	76.9	103.302
	87.1	2.335	87.1	2.24436	87.2	4.6057	87.2	4.47353	87.2	5.318	87.2	5.21241	87.3	6.619	87.3	6.4483	87.4	8.2376	87.4	8.0093	87.5	9.9524	87.5	9.65918				76.7	10.0196	76.7	10.1791	76.8	17.9398	76.8	17.9655	76.9	29.5679	76.9	29.3699	76.9	56.8319	76.9	56.2318	77	104.225	77	103.395
	87.2	2.3366	87.2	2.2444	87.3	4.6042	87.3	4.4736	87.3	5.3187	87.3	5.21246	87.4	6.621	87.4	6.44836	87.5	8.2376	87.5	8.00933	87.6	9.95025	87.6	9.65919				76.8	10.0187	76.8	10.1842	76.9	17.9541	76.9	17.9796	77	29.5981	77	29.3962	77	56.8913	77	56.2846	77.1	104.324	77.1	103.487
	87.3	2.3352	87.3	2.24443	87.4	4.6072	87.4	4.47367	87.4	5.3258	87.4	5.21251	87.5	6.6216	87.5	6.44842	87.6	8.23415	87.6	8.00936	87.7	9.9513	87.7	9.6592				76.9	10.0236	76.9	10.1893	77	17.9624	77	17.9938	77.1	29.6214	77.1	29.4224	77.1	56.9411	77.1	56.3374	77.2	104.419	77.2	103.58
	87.4	2.3402	87.4	2.24447	87.5	4.6078	87.5	4.47375	87.5	5.3323	87.5	5.21257	87.6	6.62715	87.6	6.44848	87.7	8.234	87.7	8.00939	87.8	9.94985	87.8	9.65921				77	10.0285	77	10.1944	77.1	17.9712	77.1	18.0079	77.2	29.642	77.2	29.4486	77.2	56.9919	77.2	56.3902	77.3	104.515	77.3	103.672
	87.5	2.3375	87.5	2.24451	87.6	4.61245	87.6	4.47382	87.6	5.33835	87.6	5.21262	87.7	6.6269	87.7	6.44854	87.8	8.22775	87.8	8.00942	87.9	9.9532	87.9	9.65921				77.1	10.0345	77.1	10.1994	77.2	17.9813	77.2	18.0221	77.3	29.6705	77.3	29.4748	77.3	57.0497	77.3	56.443	77.4	104.6	77.4	103.764
	87.6	2.33715	87.6	2.24454	87.7	4.6106	87.7	4.47389	87.7	5.3318	87.7	5.21267	87.8	6.62695	87.8	6.4486	87.9	8.2272	87.9	8.00945	88	9.9442	88	9.65922				77.2	10.04	77.2	10.2045	77.3	17.9946	77.3	18.0362	77.4	29.7006	77.4	29.501	77.4	57.0964	77.4	56.4957	77.5	104.69	77.5	103.857
	87.7	2.3332	87.7	2.24458	87.8	4.61345	87.8	4.47396	87.8	5.32815	87.8	5.21272	87.9	6.6314	87.9	6.44866	88	8.2259	88	8.00948	88.1	9.935	88.1	9.65923				77.3	10.0454	77.3	10.2096	77.4	18.0052	77.4	18.0503	77.5	29.7335	77.5	29.5272	77.5	57.1289	77.5	56.5485	77.6	104.791	77.6	103.949
	87.8	2.33105	87.8	2.24461	87.9	4.6101	87.9	4.47403	87.9	5.3405	87.9	5.21277	88	6.6269	88	6.44872	88.1	8.2298	88.1	8.00951	88.2	9.92755	88.2	9.65924				77.4	10.0519	77.4	10.2146	77.5	18.0176	77.5	18.0645	77.6	29.7615	77.6	29.5534	77.6	57.1725	77.6	56.6012	77.7	104.895	77.7	104.041
	87.9	2.3284	87.9	2.24465	88	4.6131	88	4.4741	88	5.3476	88	5.21282	88.1	6.6197	88.1	6.44877	88.2	8.23375	88.2	8.00954	88.3	9.926	88.3	9.65925				77.5	10.0551	77.5	10.2197	77.6	18.0326	77.6	18.0786	77.7	29.7851	77.7	29.5796	77.7	57.2228	77.7	56.6539	77.8	104.99	77.8	104.133
	88	2.3239	88	2.24469	88.1	4.6126	88.1	4.47417	88.1	5.3513	88.1	5.21287	88.2	6.61875	88.2	6.44883	88.3	8.2306	88.3	8.00957	88.4	9.92465	88.4	9.65926				77.6	10.054	77.6	10.2248	77.7	18.0482	77.7	18.0927	77.8	29.8067	77.8	29.6058	77.8	57.2733	77.8	56.7066	77.9	105.094	77.9	104.225
	88.1	2.3202	88.1	2.24472	88.2	4.60835	88.2	4.47424	88.2	5.35745	88.2	5.21293	88.3	6.6322	88.3	6.44889	88.4	8.22505	88.4	8.0096	88.5	9.9242	88.5	9.65927				77.7	10.0547	77.7	10.2298	77.8	18.0558	77.8	18.1069	77.9	29.8303	77.9	29.632	77.9	57.3278	77.9	56.7593	78	105.208	78	104.317
	88.2	2.32285	88.2	2.24476	88.3	4.6074	88.3	4.47431	88.3	5.3634	88.3	5.21298	88.4	6.63575	88.4	6.44895	88.5	8.2246	88.5	8.00963	88.6	9.9242	88.6	9.65927				77.8	10.0586	77.8	10.2349	77.9	18.0639	77.9	18.121	78	29.851	78	29.6582	78	57.3792	78	56.8119	78.1	105.308	78.1	104.409
	88.3	2.322	88.3	2.24479	88.4	4.60015	88.4	4.47438	88.4	5.36605	88.4	5.21302	88.5	6.6383	88.5	6.449	88.6	8.20865	88.6	8.00966	88.7	9.9242	88.7	9.65928				77.9	10.0577	77.9	10.24	78	18.074	78	18.1351	78.1	29.8703	78.1	29.6843	78.1	57.4322	78.1	56.8645	78.2	105.421	78.2	104.501
	88.4	2.33205	88.4	2.24483	88.5	4.607	88.5	4.47444	88.5	5.368	88.5	5.21307	88.6	6.63255	88.6	6.44906	88.7	8.1982	88.7	8.00968	88.8	9.92625	88.8	9.65929				78	10.0595	78	10.245	78.1	18.0814	78.1	18.1493	78.2	29.891	78.2	29.7105	78.2	57.4823	78.2	56.9171	78.3	105.538	78.3	104.592
	88.5	2.3317	88.5	2.24486	88.6	4.60455	88.6	4.47451	88.6	5.3625	88.6	5.21312	88.7	6.63255	88.7	6.44911	88.8	8.20865	88.8	8.00971	88.9	9.9323	88.9	9.6593				78.1	10.0647	78.1	10.2501	78.2	18.0842	78.2	18.1634	78.3	29.9122	78.3	29.7366	78.3	57.5308	78.3	56.9697	78.4	105.645	78.4	104.684
	88.6	2.3301	88.6	2.24489	88.7	4.607	88.7	4.47458	88.7	5.368	88.7	5.21317	88.8	6.6383	88.8	6.44917	88.9	8.2161	88.9	8.00974	89	9.94665	89	9.6593				78.2	10.066	78.2	10.2551	78.3	18.0912	78.3	18.1775	78.4	29.9391	78.4	29.7628	78.4	57.5789	78.4	57.0223	78.5	105.762	78.5	104.776
	88.7	2.3317	88.7	2.24493	88.8	4.6131	88.8	4.47464	88.8	5.3757	88.8	5.21322	88.9	6.6521	88.9	6.44922	89	8.2216	89	8.00977	89.1	9.9491	89.1	9.65931				78.3	10.0693	78.3	10.2602	78.4	18.1008	78.4	18.1916	78.5	29.9616	78.5	29.7889	78.5	57.6277	78.5	57.0748	78.6	105.884	78.6	104.867
	88.8	2.3446	88.8	2.24496	88.9	4.6151	88.9	4.47471	88.9	5.38505	88.9	5.21327	89	6.6484	89	6.44928	89.1	8.2246	89.1	8.00979	89.2	9.9564	89.2	9.65932				78.4	10.0694	78.4	10.2653	78.5	18.1092	78.5	18.2058	78.6	29.9852	78.6	29.8151	78.6	57.6961	78.6	57.1273	78.7	105.981	78.7	104.959
	88.9	2.3446	88.9	2.245	89	4.6151	89	4.47478	89	5.3895	89	5.21332	89.1	6.64595	89.1	6.44933	89.2	8.2246	89.2	8.00982	89.3	9.9564	89.3	9.65933				78.5	10.0715	78.5	10.2703	78.6	18.1202	78.6	18.2199	78.7	30.0093	78.7	29.8412	78.7	57.7423	78.7	57.1799	78.8	106.09	78.8	105.05
	89	2.3446	89	2.24503	89.1	4.6204	89.1	4.47484	89.1	5.39155	89.1	5.21336	89.2	6.6383	89.2	6.44939	89.3	8.2246	89.3	8.00985	89.4	9.9564	89.4	9.65934				78.6	10.0761	78.6	10.2754	78.7	18.1271	78.7	18.234	78.8	30.0289	78.8	29.8673	78.8	57.7986	78.8	57.2323	78.9	106.202	78.9	105.142
	89.1	2.3446	89.1	2.24506	89.2	4.6204	89.2	4.47491	89.2	5.3916	89.2	5.21341	89.3	6.6383	89.3	6.44944	89.4	8.2246	89.4	8.00988	89.5	9.9491	89.5	9.65934				78.7	10.0813	78.7	10.2804	78.8	18.1382	78.8	18.2481	78.9	30.044	78.9	29.8935	78.9	57.8529	78.9	57.2848	79	106.302	79	105.233
	89.2	2.3446	89.2	2.2451	89.3	4.6204	89.3	4.47497	89.3	5.3916	89.3	5.21346	89.4	6.6383	89.4	6.44949	89.5	8.2216	89.5	8.0099	89.6	9.94665	89.6	9.65935				78.8	10.0842	78.8	10.2855	78.9	18.1499	78.9	18.2622	79	30.0648	79	29.9196	79	57.9051	79	57.3373	79.1	106.39	79.1	105.324
	89.3	2.34585	89.3	2.24513	89.4	4.6204	89.4	4.47504	89.4	5.3916	89.4	5.21351	89.5	6.6326	89.5	6.44955	89.6	8.2161	89.6	8.00993	89.7	9.9323	89.7	9.65936				78.9	10.083	78.9	10.2906	79	18.1581	79	18.2763	79.1	30.0885	79.1	29.9457	79.1	57.96	79.1	57.3897	79.2	106.467	79.2	105.416
	89.4	2.34585	89.4	2.24516	89.5	4.6151	89.5	4.4751	89.5	5.39155	89.5	5.21355	89.6	6.63255	89.6	6.4496	89.7	8.2106	89.7	8.00996	89.8	9.92625	89.8	9.65936				79	10.0828	79	10.2956	79.1	18.1691	79.1	18.2904	79.2	30.1137	79.2	29.9718	79.2	58.0082	79.2	57.4421	79.3	106.559	79.3	105.507
	89.5	2.3446	89.5	2.24519	89.6	4.61415	89.6	4.47517	89.6	5.3895	89.6	5.2136	89.7	6.6305	89.7	6.44965	89.8	8.20865	89.8	8.00998	89.9	9.9242	89.9	9.65937				79.1	10.0855	79.1	10.3007	79.2	18.1773	79.2	18.3045	79.3	30.1399	79.3	29.9979	79.3	58.0645	79.3	57.4945	79.4	106.644	79.4	105.598
	89.6	2.3421	89.6	2.24523	89.7	4.6131	89.7	4.47523	89.7	5.38505	89.7	5.21364	89.8	6.6279	89.8	6.4497	89.9	8.1982	89.9	8.01001	90	9.9194	90	9.65938				79.2	10.0844	79.2	10.3057	79.3	18.1907	79.3	18.3186	79.4	30.1669	79.4	30.024	79.4	58.1076	79.4	57.5469	79.5	106.746	79.5	105.689
	89.7	2.34155	89.7	2.24526	89.8	4.60753	89.8	4.47529	89.8	5.3757	89.8	5.21369	89.9	6.6204	89.9	6.44975	90	8.1898	90	8.01003	90.1	9.9079	90.1	3.59038				79.3	10.0889	79.3	10.3108	79.4	18.2032	79.4	18.3327	79.5	30.1925	79.5	30.05	79.5	58.1519	79.5	57.5993	79.6	106.828	79.6	105.78
	89.8	2.33225	89.8	2.24529	89.9	4.607	89.9	4.47535	89.9	5.368	89.9	5.21373	90	6.56425	90	6.44981	90.1	8.173	90.1	2.85103	90.2	9.7647	90.2	3.57053				79.4	10.0934	79.4	10.3158	79.5	18.2124	79.5	18.3468	79.6	30.2171	79.6	30.0761	79.6	58.205	79.6	57.6516	79.7	106.911	79.7	105.871
	89.9	2.3317	89.9	2.24532	90	4.60455	90	4.47542	90	5.3625	90	5.21378	90.1	6.53183	90.1	2.73081	90.2	8.0578	90.2	2.83527	90.3	8.9001	90.3	3.55078				79.5	10.0979	79.5	10.3209	79.6	18.223	79.6	18.3609	79.7	30.2438	79.7	30.1022	79.7	58.2478	79.7	57.7039	79.8	107.014	79.8	105.962
	90	2.3301	90	2.24535	90.1	4.5971	90.1	1.94042	90.1	5.36195	90.1	1.67878	90.2	6.5003	90.2	2.71571	90.3	7.36214	90.3	2.81959	90.4	7.1568	90.4	3.53115				79.6	10.1027	79.6	10.326	79.7	18.2357	79.7	18.375	79.8	30.2697	79.8	30.1283	79.8	58.2923	79.8	57.7562	79.9	107.097	79.9	106.053
	90.1	2.32895	90.1	0.90035	90.2	4.3725	90.2	1.92969	90.2	5.2375	90.2	1.6695	90.3	6.1124	90.3	2.70069	90.4	5.71107	90.4	2.804	90.5	6.0951	90.5	3.51162				79.7	10.1076	79.7	10.331	79.8	18.2433	79.8	18.3891	79.9	30.2939	79.9	30.1543	79.9	58.3383	79.9	57.8085	80	107.191	80	106.143
	90.2	2.3126	90.2	0.89537	90.3	4.0052	90.3	1.91902	90.3	4.7764	90.3	1.66026	90.4	4.85417	90.4	2.68575	90.5	4.9569	90.5	2.78849	90.6	5.31965	90.6	3.4922				79.8	10.1101	79.8	10.3361	79.9	18.2477	79.9	18.4032	80	30.3181	80	30.1804	80	58.3876	80	57.8608	80.1	107.298	80.1	106.234
	90.3	1.8262	90.3	0.89042	90.4	3.23007	90.4	1.90841	90.4	3.70327	90.4	1.65108	90.5	4.2655	90.5	2.6709	90.6	4.21775	90.6	2.77307	90.7	4.95295	90.7	3.47289				79.9	10.1114	79.9	10.3411	80	18.2576	80	18.4173	80.1	30.3432	80.1	30.2064	80.1	58.4441	80.1	57.913	80.2	107.401	80.2	106.325
	90.4	1.7079	90.4	0.8855	90.5	2.9656	90.5	1.89785	90.5	3.4437	90.5	1.64195	90.6	3.83073	90.6	2.65613	90.7	4.20383	90.7	2.75774	90.8	4.70905	90.8	3.45369				80	10.1127	80	10.3462	80.1	18.2658	80.1	18.4314	80.2	30.3639	80.2	30.2325	80.2	58.4979	80.2	57.9652	80.3	107.519	80.3	106.415
	90.5	1.6507	90.5	0.8806	90.6	2.73843	90.6	1.88736	90.6	2.85083	90.6	1.63288	90.7	3.72565	90.7	2.64145	90.8	3.89043	90.8	2.74249	90.9	4.51405	90.9	3.43459				80.1	10.1173	80.1	10.3512	80.2	18.2794	80.2	18.4454	80.3	30.3842	80.3	30.2585	80.3	58.5464	80.3	58.0174	80.4	107.627	80.4	106.506
	90.6	1.45455	90.6	0.87573	90.7	2.40147	90.7	1.87692	90.7	2.74437	90.7	1.62385	90.8	3.47595	90.8	2.62684	90.9	3.71766	90.9	2.72732	91	4.13155	91	3.4156				80.2	10.119	80.2	10.3563	80.3	18.2904	80.3	18.4595	80.4	30.4063	80.4	30.2846	80.4	58.5907	80.4	58.0696	80.5	107.725	80.5	106.596
	90.7	1.36285	90.7	0.87089	90.8	2.29276	90.8	1.86654	90.8	2.55565	90.8	1.61487	90.9	3.29796	90.9	2.61232	91	3.48705	91	2.71224	91.1	4.1308	91.1	3.39671				80.3	10.1247	80.3	10.3613	80.4	18.2933	80.4	18.4736	80.5	30.428	80.5	30.3106	80.5	58.6436	80.5	58.1218	80.6	107.804	80.6	106.687
	90.8	1.34695	90.8	0.86608	90.9	2.17955	90.9	1.85622	90.9	2.52886	90.9	1.60594	91	3.06525	91	2.59787	91.1	3.40979	91.1	2.69725	91.2	4.05675	91.2	3.37793				80.4	10.1298	80.4	10.3664	80.5	18.3033	80.5	18.4877	80.6	30.4534	80.6	30.3366	80.6	58.6912	80.6	58.1739	80.7	107.898	80.7	106.777
	90.9	1.31185	90.9	0.86129	91	2.11555	91	1.84596	91	2.44655	91	1.59706	91.1	3.03595	91.1	2.58351	91.2	3.35015	91.2	2.68233	91.3	3.77865	91.3	3.35925				80.5	10.1357	80.5	10.3714	80.6	18.3169	80.6	18.5018	80.7	30.476	80.7	30.3626	80.7	58.7443	80.7	58.2261	80.8	107.993	80.8	106.867
	91	1.09345	91	0.85652	91.1	2.04026	91.1	1.83575	91.1	2.07866	91.1	1.58823	91.2	3.01529	91.2	2.56922	91.3	3.12474	91.3	2.6675	91.4	3.55765	91.4	3.34068				80.6	10.1355	80.6	10.3765	80.7	18.3299	80.7	18.5158	80.8	30.4992	80.8	30.3886	80.8	58.7991	80.8	58.2782	80.9	108.079	80.9	106.958
	91.1	1.03065	91.1	0.85179	91.2	2.00299	91.2	1.8256	91.2	2.06219	91.2	1.57944	91.3	2.87605	91.3	2.55501	91.4	3.03105	91.4	2.65275	91.5	3.54985	91.5	3.3222				80.7	10.1365	80.7	10.3815	80.8	18.3385	80.8	18.5299	80.9	30.5207	80.9	30.4146	80.9	58.8651	80.9	58.3303	81	108.184	81	107.048
	91.2	0.99155	91.2	0.84708	91.3	1.94016	91.3	1.81551	91.3	1.88855	91.3	1.57071	91.4	2.73826	91.4	2.54088	91.5	2.97806	91.5	2.63808	91.6	3.3627	91.6	3.30383				80.8	10.1405	80.8	10.3866	80.9	18.3486	80.9	18.544	81	30.5425	81	30.4406	81	58.9273	81	58.3824	81.1	108.284	81.1	107.138
	91.3	0.9658	91.3	0.84239	91.4	1.91565	91.4	1.80547	91.4	1.88115	91.4	1.56202	91.5	2.68565	91.5	2.52683	91.6	2.79	91.6	2.62349	91.7	3.26975	91.7	3.28556				80.9	10.1431	80.9	10.3916	81	18.3585	81	18.558	81.1	30.5625	81.1	30.4666	81.1	58.9753	81.1	58.4344	81.2	108.376	81.2	107.228
	91.4	0.9509	91.4	0.83774	91.5	1.86625	91.5	1.79548	91.5	1.86106	91.5	1.55339	91.6	2.6415	91.6	2.51286	91.7	2.68824	91.7	2.60899	91.8	3.21885	91.8	3.2674				81	10.1457	81	10.3967	81.1	18.3689	81.1	18.5721	81.2	30.589	81.2	30.4926	81.2	59.0268	81.2	58.4864	81.3	108.479	81.3	107.318
	91.5	0.93695	91.5	0.8331	91.6	1.82084	91.6	1.78556	91.6	1.8285	91.6	1.5448	91.7	2.57624	91.7	2.49897	91.8	2.64939	91.8	2.59456	91.9	3.1858	91.9	3.24933				81.1	10.1506	81.1	10.4017	81.2	18.3773	81.2	18.5861	81.3	30.6192	81.3	30.5186	81.3	59.0829	81.3	58.5385	81.4	108.58	81.4	107.408
	91.6	0.90985	91.6	0.8285	91.7	1.7671	91.7	1.77568	91.7	1.80794	91.7	1.53626	91.8	2.40495	91.8	2.48515	91.9	2.59155	91.9	2.58021	92	2.8167	92	3.23136				81.2	10.1518	81.2	10.4068	81.3	18.3881	81.3	18.6002	81.4	30.642	81.4	30.5446	81.4	59.1353	81.4	58.5905	81.5	108.69	81.5	107.498
	91.7	0.90435	91.7	0.82392	91.8	1.68295	91.8	1.76586	91.8	1.68555	91.8	1.52776	91.9	2.33339	91.9	2.47141	92	2.45285	92	2.56594	92.1	2.80625	92.1	3.21349				81.3	10.1536	81.3	10.4118	81.4	18.3983	81.4	18.6143	81.5	30.66	81.5	30.5706	81.5	59.1905	81.5	58.6424	81.6	108.773	81.6	107.588
	91.8	0.86315	91.8	0.81936	91.9	1.62119	91.9	1.7561	91.9	1.62569	91.9	1.51931	92	2.30885	92	2.45774	92.1	2.38365	92.1	2.55176	92.2	2.78885	92.2	3.19572				81.4	10.1619	81.4	10.4168	81.5	18.4096	81.5	18.6283	81.6	30.6771	81.6	30.5965	81.6	59.2525	81.6	58.6944	81.7	108.872	81.7	107.677
	91.9	0.8236	91.9	0.81483	92	1.5528	92	1.74639	92	1.3948	92	1.51091	92.1	2.2037	92.1	2.44415	92.2	2.3687	92.2	2.53765	92.3	2.78885	92.3	3.17805				81.5	10.164	81.5	10.4219	81.6	18.4252	81.6	18.6424	81.7	30.6926	81.7	30.6225	81.7	59.3086	81.7	58.7463	81.8	108.971	81.8	107.767
	92	0.6793	92	0.81032	92.1	1.4566	92.1	1.73673	92.1	1.38185	92.1	1.50256	92.2	2.1826	92.2	2.43064	92.3	2.1276	92.3	2.52361	92.4	2.73065	92.4	3.16048				81.6	10.1652	81.6	10.4269	81.7	18.4363	81.7	18.6564	81.8	30.7046	81.8	30.6484	81.8	59.355	81.8	58.7983	81.9	109.081	81.9	107.857
	92.1	0.67	92.1	0.80584	92.2	1.45275	92.2	1.72713	92.2	1.3234	92.2	1.49425	92.3	2.12595	92.3	2.41719	92.4	2.1276	92.4	2.50966	92.5	2.6206	92.5	3.143				81.7	10.1701	81.7	10.432	81.8	18.4487	81.8	18.6705	81.9	30.7234	81.9	30.6744	81.9	59.411	81.9	58.8502	82	109.179	82	107.946
	92.2	0.6412	92.2	0.80139	92.3	1.44325	92.3	1.71758	92.3	1.3234	92.3	1.48599	92.4	2.05815	92.4	2.40383	92.5	2.1276	92.5	2.49578	92.6	2.47855	92.6	3.12562				81.8	10.1717	81.8	10.437	81.9	18.4598	81.9	18.6845	82	30.7493	82	30.7003	82	59.4531	82	58.9021	82.1	109.274	82.1	108.036
	92.3	0.63725	92.3	0.79696	92.4	1.45275	92.4	1.70808	92.4	1.38185	92.4	1.47777	92.5	2.0269	92.5	2.39054	92.6	2.13505	92.6	2.48198	92.7	2.4316	92.7	3.10834				81.9	10.1738	81.9	10.4421	82	18.4672	82	18.6986	82.1	30.7751	82.1	30.7263	82.1	59.499	82.1	58.9539	82.2	109.378	82.2	108.125
	92.4	0.6412	92.4	0.79255	92.5	1.4297	92.5	1.69864	92.5	1.3234	92.5	1.4696	92.6	2.00085	92.6	2.37732	92.7	1.9538	92.7	2.46826	92.8	2.46005	92.8	3.09115				82	10.1722	82	10.4471	82.1	18.4769	82.1	18.7126	82.2	30.7987	82.2	30.7522	82.2	59.548	82.2	59.0058	82.3	109.468	82.3	108.215
	92.5	0.6412	92.5	0.78817	92.6	1.35765	92.6	1.68924	92.6	1.25425	92.6	1.46147	92.7	1.9453	92.7	2.36417	92.8	1.96555	92.8	2.45461	92.9	2.5117	92.9	3.07406				82.1	10.1767	82.1	10.4521	82.2	18.4872	82.2	18.7266	82.3	30.8242	82.3	30.7781	82.3	59.5869	82.3	59.0576	82.4	109.549	82.4	108.304
	92.6	0.57925	92.6	0.78381	92.7	1.2633	92.7	1.6799	92.7	1.2137	92.7	1.45339	92.8	1.91285	92.8	2.3511	92.9	1.9642	92.9	2.44103	93	2.50335	93	3.05706				82.2	10.1793	82.2	10.4572	82.3	18.4991	82.3	18.7407	82.4	30.8512	82.4	30.804	82.4	59.6288	82.4	59.1094	82.5	109.647	82.5	108.393
	92.7	0.5331	92.7	0.77947	92.8	1.28255	92.8	1.67061	92.8	1.21325	92.8	1.44535	92.9	1.9041	92.9	2.3381	93	1.97995	93	2.42754	93.1	2.4046	93.1	3.04015				82.3	10.182	82.3	10.4622	82.4	18.5028	82.4	18.7547	82.5	30.8789	82.5	30.8299	82.5	59.6815	82.5	59.1612	82.6	109.736	82.6	108.483
	92.8	0.61745	92.8	0.77516	92.9	1.2983	92.9	1.66138	92.9	1.2309	92.9	1.43736	93	1.83885	93	2.32517	93.1	2.0077	93.1	2.41411	93.2	2.35065	93.2	3.02334				82.4	10.1856	82.4	10.4672	82.5	18.5101	82.5	18.7688	82.6	30.8987	82.6	30.8558	82.6	59.7184	82.6	59.213	82.7	109.831	82.7	108.572
	92.9	0.6907	92.9	0.77088	93	1.26695	93	1.65219	93	1.23965	93	1.42941	93.1	1.8154	93.1	2.31231	93.2	1.96265	93.2	2.40076	93.3	2.3435	93.3	3.00663				82.5	10.1872	82.5	10.4723	82.6	18.5199	82.6	18.7828	82.7	30.9205	82.7	30.8817	82.7	59.7539	82.7	59.2647	82.8	109.931	82.8	108.661
	93	0.61705	93	0.76662	93.1	1.2281	93.1	1.64305	93.1	1.207	93.1	1.42151	93.2	1.82135	93.2	2.29953	93.3	1.9914	93.3	2.38749	93.4	2.32345	93.4	2.99				82.6	10.1911	82.6	10.4773	82.7	18.5288	82.7	18.7968	82.8	30.9401	82.8	30.9076	82.8	59.8031	82.8	59.3165	82.9	110.004	82.9	108.75
	93.1	0.6071	93.1	0.76238	93.2	1.24815	93.2	1.63397	93.2	1.18195	93.2	1.41365	93.3	1.8486	93.3	2.28681	93.4	1.92545	93.4	2.37429	93.5	2.29075	93.5	2.97347				82.7	10.1948	82.7	10.4824	82.8	18.5351	82.8	18.8108	82.9	30.9554	82.9	30.9335	82.9	59.8494	82.9	59.3682	83	110.106	83	108.839
	93.2	0.59165	93.2	0.75816	93.3	1.2729	93.3	1.62493	93.3	1.2272	93.3	1.40583	93.4	1.83165	93.4	2.27417	93.5	1.88165	93.5	2.36116	93.6	2.28465	93.6	2.95702				82.8	10.1958	82.8	10.4874	82.9	18.5448	82.9	18.8249	83	30.9756	83	30.9594	83	59.8879	83	59.4199	83.1	110.192	83.1	108.928
	93.3	0.5822	93.3	0.75397	93.4	1.27345	93.4	1.61595	93.4	1.20055	93.4	1.39806	93.5	1.81745	93.5	2.26159	93.6	1.86715	93.6	2.3481	93.7	2.2697	93.7	2.94067				82.9	10.1974	82.9	10.4924	83	18.557	83	18.8389	83.1	30.9986	83.1	30.9853	83.1	59.9307	83.1	59.4716	83.2	110.291	83.2	109.017
	93.4	0.57105	93.4	0.7498	93.5	1.26705	93.5	1.60701	93.5	1.18025	93.5	1.39033	93.6	1.80915	93.6	2.24908	93.7	1.8329	93.7	2.33512	93.8	2.2622	93.8	2.92441				83	10.1981	83	10.4975	83.1	18.5678	83.1	18.8529	83.2	31.0205	83.2	31.0112	83.2	59.9774	83.2	59.5232	83.3	110.376	83.3	109.106
	93.5	0.56385	93.5	0.74565	93.6	1.27775	93.6	1.59813	93.6	1.17205	93.6	1.38264	93.7	1.8056	93.7	2.23665	93.8	1.8002	93.8	2.32221	93.9	2.27325	93.9	2.90824				83.1	10.201	83.1	10.5025	83.2	18.5816	83.2	18.8669	83.3	31.0385	83.3	31.037	83.3	60.0361	83.3	59.5749	83.4	110.464	83.4	109.195
	93.6	0.54345	93.6	0.74153	93.7	1.2544	93.7	1.58929	93.7	1.1341	93.7	1.37499	93.8	1.7931	93.8	2.22428	93.9	1.78425	93.9	2.30936	94	2.27065	94	2.89216				83.2	10.2035	83.2	10.5075	83.3	18.5927	83.3	18.8809	83.4	31.0525	83.4	31.0629	83.4	60.1049	83.4	59.6265	83.5	110.564	83.5	109.283
	93.7	0.5422	93.7	0.73743	93.8	1.236	93.8	1.5805	93.8	1.1172	93.8	1.36739	93.9	1.80495	93.9	2.21198	94	1.75575	94	2.29659	94.1	2.23895	94.1	2.87617				83.3	10.205	83.3	10.5126	83.4	18.6039	83.4	18.895	83.5	31.0743	83.5	31.0888	83.5	60.1674	83.5	59.6781	83.6	110.65	83.6	109.372
	93.8	0.5449	93.8	0.73335	93.9	1.24205	93.9	1.57176	93.9	1.11905	93.9	1.35983	94	1.78785	94	2.19975	94.1	1.74385	94.1	2.28389	94.2	2.2436	94.2	2.86026				83.4	10.207	83.4	10.5176	83.5	18.6156	83.5	18.909	83.6	31.0939	83.6	31.1146	83.6	60.2179	83.6	59.7297	83.7	110.757	83.7	109.461
	93.9	0.54225	93.9	0.7293	94	1.23625	94	1.56307	94	1.09635	94	1.35231	94.1	1.77455	94.1	2.18759	94.2	1.7404	94.2	2.27127	94.3	2.23175	94.3	2.84445				83.5	10.2132	83.5	10.5226	83.6	18.6247	83.6	18.923	83.7	31.1225	83.7	31.1405	83.7	60.2697	83.7	59.7813	83.8	110.846	83.8	109.549
	94	0.55685	94	0.72526	94.1	1.21415	94.1	1.55443	94.1	1.06645	94.1	1.34483	94.2	1.78	94.2	2.17549	94.3	1.74435	94.3	2.25871	94.4	2.2065	94.4	2.82872				83.6	10.2153	83.6	10.5277	83.7	18.6356	83.7	18.937	83.8	31.1474	83.8	31.1663	83.8	60.3139	83.8	59.8328	83.9	110.951	83.9	109.638
	94.1	0.54795	94.1	0.72125	94.2	1.2233	94.2	1.54583	94.2	1.0714	94.2	1.3374	94.3	1.76635	94.3	2.16346	94.4	1.7253	94.4	2.24622	94.5	2.1977	94.5	2.81308				83.7	10.2164	83.7	10.5327	83.8	18.6407	83.8	18.951	83.9	31.1696	83.9	31.1921	83.9	60.3664	83.9	59.8843	84	111.053	84	109.726
	94.2	0.5524	94.2	0.71727	94.3	1.22295	94.3	1.53728	94.3	1.05095	94.3	1.33	94.4	1.7637	94.4	2.1515	94.5	1.7176	94.5	2.2338	94.6	2.1696	94.6	2.79752				83.8	10.2157	83.8	10.5377	83.9	18.6473	83.9	18.965	84	31.1978	84	31.2179	84	60.4241	84	59.9359	84.1	111.159	84.1	109.814
	94.3	0.55125	94.3	0.7133	94.4	1.2045	94.4	1.52878	94.4	1.0211	94.4	1.32265	94.5	1.7543	94.5	2.1396	94.6	1.7157	94.6	2.22144	94.7	2.1485	94.7	2.78205				83.9	10.2141	83.9	10.5427	84	18.6545	84	18.979	84.1	31.2153	84.1	31.2438	84.1	60.4818	84.1	59.9873	84.2	111.259	84.2	109.903
	94.4	0.5533	94.4	0.70936	94.5	1.2041	94.5	1.52033	94.5	1.0069	94.5	1.31533	94.6	1.7402	94.6	2.12777	94.7	1.7053	94.7	2.20916	94.8	2.14085	94.8	2.76667				84	10.214	84	10.5478	84.1	18.6597	84.1	18.993	84.2	31.235	84.2	31.2696	84.2	60.5368	84.2	60.0388	84.3	111.344	84.3	109.991
	94.5	0.5575	94.5	0.70543	94.6	1.1909	94.6	1.51192	94.6	1.008	94.6	1.30806	94.7	1.7312	94.7	2.116	94.8	1.70535	94.8	2.19694	94.9	2.1119	94.9	2.75137				84.1	10.2145	84.1	10.5528	84.2	18.6694	84.2	19.007	84.3	31.2587	84.3	31.2954	84.3	60.5857	84.3	60.0903	84.4	111.441	84.4	110.079
	94.6	0.5512	94.6	0.70153	94.7	1.1894	94.7	1.50356	94.7	1.0099	94.7	1.30083	94.8	1.72025	94.8	2.1043	94.9	1.6979	94.9	2.1848	95	2.09695	95	2.73616				84.2	10.2193	84.2	10.5578	84.3	18.6799	84.3	19.021	84.4	31.2819	84.4	31.3212	84.4	60.6319	84.4	60.1417	84.5	111.542	84.5	110.167
	94.7	0.5508	94.7	0.69765	94.8	1.19955	94.8	1.49525	94.8	1.01345	94.8	1.29363	94.9	1.7109	94.9	2.09267	95	1.68835	95	2.17271	95.1	2.0777	95.1	2.72102				84.3	10.2263	84.3	10.5629	84.4	18.6944	84.4	19.035	84.5	31.3056	84.5	31.347	84.5	60.6763	84.5	60.1931	84.6	111.65	84.6	110.256
	94.8	0.54445	94.8	0.6938	94.9	1.1795	94.9	1.48698	94.9	1.0025	94.9	1.28648	95	1.69995	95	2.08109	95.1	1.6744	95.1	2.1607	95.2	2.06405	95.2	2.70598				84.4	10.2294	84.4	10.5679	84.5	18.7027	84.5	19.049	84.6	31.3268	84.6	31.3728	84.6	60.7222	84.6	60.2445	84.7	111.766	84.7	110.344
	94.9	0.5264	94.9	0.68996	95	1.18055	95	1.47876	95	0.99275	95	1.27937	95.1	1.6793	95.1	2.06959	95.2	1.65905	95.2	2.14875	95.3	2.04425	95.3	2.69102				84.5	10.2335	84.5	10.5729	84.6	18.7104	84.6	19.063	84.7	31.3524	84.7	31.3986	84.7	60.7762	84.7	60.2959	84.8	111.862	84.8	110.432
	95	0.53825	95	0.68614	95.1	1.17	95.1	1.47058	95.1	0.9838	95.1	1.27229	95.2	1.67295	95.2	2.05814	95.3	1.64355	95.3	2.13687	95.4	2.0253	95.4	2.67614				84.6	10.2333	84.6	10.5779	84.7	18.7199	84.7	19.077	84.8	31.3794	84.8	31.4244	84.8	60.8239	84.8	60.3473	84.9	111.96	84.9	110.52
	95.1	0.5313	95.1	0.68235	95.2	1.16215	95.2	1.46245	95.2	0.98295	95.2	1.26526	95.3	1.66025	95.3	2.04676	95.4	1.6315	95.4	2.12505	95.5	2.00905	95.5	2.66134				84.7	10.2386	84.7	10.583	84.8	18.7315	84.8	19.0909	84.9	31.4072	84.9	31.4501	84.9	60.8856	84.9	60.3986	85	112.07	85	110.607
	95.2	0.53725	95.2	0.67858	95.3	1.15675	95.3	1.45436	95.3	0.96695	95.3	1.25826	95.4	1.6505	95.4	2.03544	95.5	1.61755	95.5	2.1133	95.6	1.9906	95.6	2.64662				84.8	10.2406	84.8	10.588	84.9	18.7367	84.9	19.1049	85	31.4367	85	31.4759	85	60.9406	85	60.45	85.1	112.176	85.1	110.695
	95.3	0.52785	95.3	0.67482	95.4	1.152	95.4	1.44632	95.4	0.9559	95.4	1.2513	95.5	1.63895	95.5	2.02419	95.6	1.5974	95.6	2.10162	95.7	1.9712	95.7	2.63199				84.9	10.2423	84.9	10.593	85	18.7454	85	19.1189	85.1	31.4611	85.1	31.5017	85.1	61	85.1	60.5012	85.2	112.295	85.2	110.783
	95.4	0.528	95.4	0.67109	95.5	1.14535	95.5	1.43833	95.5	0.94385	95.5	1.24438	95.6	1.6208	95.6	2.013	95.7	1.5843	95.7	2.09	95.8	1.97425	95.8	2.61743				85	10.2446	85	10.598	85.1	18.7525	85.1	19.1329	85.2	31.4828	85.2	31.5274	85.2	61.0517	85.2	60.5525	85.3	112.392	85.3	110.871
	95.5	0.51935	95.5	0.66738	95.6	1.1372	95.6	1.43037	95.6	0.9422	95.6	1.2375	95.7	1.6104	95.7	2.00187	95.8	1.57985	95.8	2.07844	95.9	1.95715	95.9	2.60296				85.1	10.2454	85.1	10.6031	85.2	18.7572	85.2	19.1469	85.3	31.5093	85.3	31.5532	85.3	61.1008	85.3	60.6038	85.4	112.487	85.4	110.958
	95.6	0.5182	95.6	0.66369	95.7	1.1304	95.7	1.42246	95.7	0.9358	95.7	1.23066	95.8	1.61195	95.8	1.99079	95.9	1.56785	95.9	2.06695	96	1.9406	96	2.58857				85.2	10.2444	85.2	10.6081	85.3	18.7683	85.3	19.1608	85.4	31.5351	85.4	31.5789	85.4	61.1453	85.4	60.6551	85.5	112.571	85.5	111.046
	95.7	0.5187	95.7	0.66002	95.8	1.13105	95.8	1.4146	95.8	0.94195	95.8	1.22385	95.9	1.59955	95.9	1.97979	96	1.5599	96	2.05552	96.1	1.92735	96.1	2.57425				85.3	10.2436	85.3	10.6131	85.4	18.7776	85.4	19.1748	85.5	31.5572	85.5	31.6047	85.5	61.2094	85.5	60.7063	85.6	112.672	85.6	111.133
	95.8	0.52285	95.8	0.65637	95.9	1.12695	95.9	1.40677	95.9	0.93445	95.9	1.21709	96	1.5958	96	1.96884	96.1	1.55325	96.1	2.04415	96.2	1.91215	96.2	2.56002				85.4	10.2425	85.4	10.6181	85.5	18.7876	85.5	19.1888	85.6	31.5792	85.6	31.6304	85.6	61.2574	85.6	60.7575	85.7	112.76	85.7	111.221
	95.9	0.52135	95.9	0.65274	96	1.1304	96	1.399	96	0.937	96	1.21036	96.1	1.58625	96.1	1.95795	96.2	1.54375	96.2	2.03285	96.3	1.90415	96.3	2.54586				85.5	10.2447	85.5	10.6231	85.6	18.7992	85.6	19.2028	85.7	31.5938	85.7	31.6561	85.7	61.304	85.7	60.8087	85.8	112.854	85.8	111.308
	96	0.5233	96	0.64913	96.1	1.12895	96.1	1.39126	96.1	0.92725	96.1	1.20366	96.2	1.57265	96.2	1.94713	96.3	1.53665	96.3	2.02161	96.4	1.8931	96.4	2.53178				85.6	10.2509	85.6	10.6282	85.7	18.811	85.7	19.2167	85.8	31.608	85.8	31.6819	85.8	61.3623	85.8	60.8599	85.9	112.952	85.9	111.396
	96.1	0.52185	96.1	0.64554	96.2	1.12135	96.2	1.38357	96.2	0.91705	96.2	1.19701	96.3	1.56315	96.3	1.93636	96.4	1.53	96.4	2.01043	96.5	1.8768	96.5	2.51778				85.7	10.2535	85.7	10.6332	85.8	18.8177	85.8	19.2307	85.9	31.6302	85.9	31.7076	85.9	61.4367	85.9	60.911	86	113.026	86	111.483
	96.2	0.51635	96.2	0.64197	96.3	1.11375	96.3	1.37592	96.3	0.90725	96.3	1.19039	96.4	1.5537	96.4	1.92565	96.5	1.5189	96.5	1.99931	96.6	1.8633	96.6	2.50386				85.8	10.2569	85.8	10.6382	85.9	18.8296	85.9	19.2447	86	31.647	86	31.7333	86	61.494	86	60.9622	86.1	113.11	86.1	111.57
	96.3	0.51275	96.3	0.63842	96.4	1.1041	96.4	1.36831	96.4	0.9068	96.4	1.18381	96.5	1.5426	96.5	1.915	96.6	1.5067	96.6	1.98826	96.7	1.84635	96.7	2.49002				85.9	10.2571	85.9	10.6432	86	18.845	86	19.2586	86.1	31.665	86.1	31.759	86.1	61.5502	86.1	61.0133	86.2	113.199	86.2	111.658
	96.4	0.5144	96.4	0.63489	96.5	1.0961	96.5	1.36074	96.5	0.9007	96.5	1.17726	96.6	1.5323	96.6	1.90441	96.7	1.49325	96.7	1.97726	96.8	1.83445	96.8	2.47625				86	10.2555	86	10.6482	86.1	18.8574	86.1	19.2726	86.2	31.6793	86.2	31.7847	86.2	61.597	86.2	61.0644	86.3	113.279	86.3	111.745
	96.5	0.5121	96.5	0.63138	96.6	1.0873	96.6	1.35322	96.6	0.8962	96.6	1.17075	96.7	1.52505	96.7	1.89388	96.8	1.48605	96.8	1.96633	96.9	1.82715	96.9	2.46256				86.1	10.2572	86.1	10.6532	86.2	18.8624	86.2	19.2865	86.3	31.6931	86.3	31.8104	86.3	61.6463	86.3	61.1155	86.4	113.374	86.4	111.832
	96.6	0.5092	96.6	0.62789	96.7	1.08215	96.7	1.34574	96.7	0.88765	96.7	1.16428	96.8	1.52275	96.8	1.88341	96.9	1.47475	96.9	1.95545	97	1.81335	97	2.44894				86.2	10.2592	86.2	10.6583	86.3	18.8691	86.3	19.3005	86.4	31.7112	86.4	31.8361	86.4	61.7082	86.4	61.1666	86.5	113.472	86.5	111.919
	96.7	0.50535	96.7	0.62442	96.8	1.07455	96.8	1.33829	96.8	0.88355	96.8	1.15784	96.9	1.51535	96.9	1.873	97	1.46525	97	1.94464	97.1	1.80405	97.1	2.43539				86.3	10.2614	86.3	10.6633	86.4	18.8743	86.4	19.3144	86.5	31.7295	86.5	31.8618	86.5	61.7557	86.5	61.2176	86.6	113.583	86.6	112.006
	96.8	0.50405	96.8	0.62097	96.9	1.07215	96.9	1.33089	96.9	0.88135	96.9	1.15144	97	1.50605	97	1.86264	97.1	1.45815	97.1	1.93389	97.2	1.79215	97.2	2.42193				86.4	10.2631	86.4	10.6683	86.5	18.8827	86.5	19.3284	86.6	31.7426	86.6	31.8875	86.6	61.7894	86.6	61.2686	86.7	113.689	86.7	112.093
	96.9	0.50795	96.9	0.61753	97	1.07295	97	1.32354	97	0.88145	97	1.14507	97.1	1.49715	97.1	1.85234	97.2	1.44585	97.2	1.9232	97.3	1.7803	97.3	2.40854				86.5	10.2653	86.5	10.6733	86.6	18.8906	86.6	19.3423	86.7	31.7583	86.7	31.9131	86.7	61.8392	86.7	61.3196	86.8	113.79	86.8	112.18
[truncated: 2,138 more rows]

## Sheet: Figure 3b
Figure 2b	Figure 3b
										Expression of CTGF (Realized to CTX TNA2)
									U87 MG	26.3799	27.4795	25.3845
									SH SY5Y	15.3063	9.91856	17.6716
									CTX TNA2	1.4928	0.507199	0.902418
[truncated: 4 more rows]

## Sheet: Figure 5d
Figure 5d
	APP/PS1
[truncated: 12 more rows]

## Sheet: Figure 8b
Figure 8b
[truncated: 4 more rows]

## Sheet: Figure 8c
Figure 8c
[truncated: 5 more rows]

## Sheet: Figure S2
SI Figure 2
[truncated: 24 more rows]

[truncated: 10 more sheets: Figure S3, Figure S4, Figure S6, Figure S7, Figure S9, Figure S11, Table S1, Table S2, Table S3, Table S4]
